# Supplementary material for: Transcriptome Profile of the Chicken Thrombocyte: New Implications as an Advanced Immune Effector Cell
Source: PLoS One. 2016 Oct 6;11(10):e0163890. doi: 10.1371/journal.pone.0163890 (PMC5053482; doi:10.1371/journal.pone.0163890)
Supplement: S1 Table — (XLSX) [file pone.0163890.s002.xlsx]

## Sheet: Sheet1
Thrombocyte transcriptome GO-slim molecular function
Category	Molecular Function	No. Genes
1	transporter activity (GO:0005215)	416
2	translation regulator activity (GO:0045182)	78
3	protein binding transcription factor activity (GO:0000988)	112
4	enzyme regulator activity (GO:0030234)	481
5	catalytic activity (GO:0003824)	2761
6	channel regulator activity (GO:0016247)	1
7	receptor activity (GO:0004872)	450
8	nucleic acid binding transcription factor activity (GO:0001071)	503
9	antioxidant activity (GO:0016209)	12
10	structural molecule activity (GO:0005198)	417
11	binding (GO:0005488)	2347
Thrombocyte transcriptome GO-slim biological process
Category	Biological Process	No. Genes
1	cellular component organization or biogenesis (GO:0071840)	652
2	cellular process (GO:0009987)	2765
3	localization (GO:0051179)	1168
4	apoptotic process (GO:0006915)	198
5	reproduction (GO:0000003)	103
6	biological regulation (GO:0065007)	1415
7	response to stimulus (GO:0050896)	736
8	developmental process (GO:0032502)	769
9	multicellular organismal process (GO:0032501)	426
10	locomotion (GO:0040011)	24
11	biological adhesion (GO:0022610)	166
12	metabolic process (GO:0008152)	3983
13	growth (GO:0040007)	3
14	immune system process (GO:0002376)	466
Thrombocyte transcriptome GO-slim cellular component
Category	Cellular Component	No. Genes
2	cell junction (GO:0030054)	26
3	membrane (GO:0016020)	410
4	macromolecular complex (GO:0032991)	497
5	extracellular matrix (GO:0031012)	57
6	cell part (GO:0044464)	1472
7	organelle (GO:0043226)	944
8	extracellular region (GO:0005576)	134
Thrombocyte transcriptome GO-slim protein class
Category	Protein Class	No. Genes
2	protease (PC00190)	207
3	cytoskeletal protein (PC00085)	340
4	transporter (PC00227)	390
5	transmembrane receptor regulatory/adaptor protein (PC00226)	36
6	transferase (PC00220)	708
7	oxidoreductase (PC00176)	308
8	lyase (PC00144)	70
9	cell adhesion molecule (PC00069)	109
10	ligase (PC00142)	241
11	nucleic acid binding (PC00171)	1130
12	signaling molecule (PC00207)	286
13	enzyme modulator (PC00095)	653
14	viral protein (PC00237)	2
15	calcium-binding protein (PC00060)	152
16	defense/immunity protein (PC00090)	173
17	hydrolase (PC00121)	766
18	transfer/carrier protein (PC00219)	170
19	membrane traffic protein (PC00150)	202
20	phosphatase (PC00181)	181
21	transcription factor (PC00218)	542
22	chaperone (PC00072)	99
23	cell junction protein (PC00070)	50
24	surfactant (PC00212)	13
25	structural protein (PC00211)	20
26	kinase (PC00137)	312
27	storage protein (PC00210)	8
28	receptor (PC00197)	490
29	isomerase (PC00135)	79
Table. Thrombocyte transcriptome GO-slim biochemical pathway
Category	Biochemical Pathway	No. Genes
115	Inflammation mediated by chemokine and cytokine signaling pathway (P00031)	125
111	Gonadotropin releasing hormone receptor pathway (P06664)	117
58	Wnt signaling pathway (P00057)	108
19	CCKR signaling map (P06959)	94
123	Huntington disease (P00029)	87
81	PDGF signaling pathway (P00047)	86
108	Integrin signalling pathway (P00034)	85
134	EGF receptor signaling pathway (P00018)	85
147	Angiogenesis (P00005)	81
131	FGF signaling pathway (P00021)	68
146	Apoptosis signaling pathway (P00006)	68
126	Heterotrimeric G-protein signaling pathway-Gi alpha and Gs alpha mediated pathway (P00026)	64
79	Parkinson disease (P00049)	61
71	Ras Pathway (P04393)	57
125	Heterotrimeric G-protein signaling pathway-Gq alpha and Go alpha mediated pathway (P00027)	55
106	Interleukin signaling pathway (P00036)	53
136	Cytoskeletal regulation by Rho GTPase (P00016)	52
62	T cell activation (P00053)	51
133	Endothelin signaling pathway (P00019)	51
56	p53 pathway (P00059)	50
142	B cell activation (P00010)	48
46	Ubiquitin proteasome pathway (P00060)	46
64	TGF-beta signaling pathway (P00052)	45
148	Alzheimer disease-presenilin pathway (P00004)	45
59	VEGF signaling pathway (P00056)	43
63	p53 pathway feedback loops 2 (P04398)	38
60	Transcription regulation by bZIP transcription factor (P00055)	37
61	Toll receptor signaling pathway (P00054)	34
80	PI3 kinase pathway (P00048)	32
30	p38 MAPK pathway (P05918)	31
140	Cadherin signaling pathway (P00012)	31
110	Insulin/IGF pathway-protein kinase B signaling cascade (P00033)	29
119	5HT2 type receptor mediated signaling pathway (P04374)	29
84	Nicotinic acetylcholine receptor signaling pathway (P00044)	28
75	Oxytocin receptor mediated signaling pathway (P04391)	24
86	Muscarinic acetylcholine receptor 1 and 3 signaling pathway (P00042)	24
129	General transcription regulation (P00023)	24
35	Dopamine receptor mediated signaling pathway (P05912)	23
70	Thyrotropin-releasing hormone receptor signaling pathway (P04394)	23
36	Angiotensin II-stimulated signaling through G proteins and beta-arrestin (P05911)	22
74	De novo purine biosynthesis (P02738)	22
143	Axon guidance mediated by netrin (P00009)	22
83	Notch signaling pathway (P00045)	21
103	Metabotropic glutamate receptor group III pathway (P00039)	21
113	Insulin/IGF pathway-mitogen activated protein kinase kinase/MAP kinase cascade (P00032)	21
82	Oxidative stress response (P00046)	20
91	Histamine H1 receptor mediated signaling pathway (P04385)	20
107	Interferon-gamma signaling pathway (P00035)	20
132	FAS signaling pathway (P00020)	20
117	Hypoxia response via HIF activation (P00030)	19
135	DNA replication (P00017)	19
141	Blood coagulation (P00011)	18
13	GABA-B_receptor_II_signaling (P05731)	16
85	Muscarinic acetylcholine receptor 2 and 4 signaling pathway (P00043)	16
65	p53 pathway by glucose deprivation (P04397)	15
88	Metabotropic glutamate receptor group I pathway (P00041)	15
96	Cortocotropin releasing factor receptor signaling pathway (P04380)	15
139	Cell cycle (P00013)	15
105	Ionotropic glutamate receptor pathway (P00037)	14
112	Beta2 adrenergic receptor signaling pathway (P04378)	14
114	Beta1 adrenergic receptor signaling pathway (P04377)	14
120	5HT1 type receptor mediated signaling pathway (P04373)	14
127	Hedgehog signaling pathway (P00025)	14
145	Axon guidance mediated by semaphorins (P00007)	14
2	Alpha adrenergic receptor signaling pathway (P00002)	13
3	Adrenaline and noradrenaline biosynthesis (P00001)	13
4	Nicotine pharmacodynamics pathway (P06587)	13
55	De novo pyrmidine ribonucleotides biosythesis (P02740)	13
72	De novo pyrimidine deoxyribonucleotide biosynthesis (P02739)	12
90	Metabotropic glutamate receptor group II pathway (P00040)	12
104	JAK/STAT signaling pathway (P00038)	12
130	General transcription by RNA polymerase I (P00022)	12
144	Axon guidance mediated by Slit/Robo (P00008)	12
124	Heterotrimeric G-protein signaling pathway-rod outer segment phototransduction (P00028)	11
39	O-antigen biosynthesis (P02757)	10
12	Synaptic_vesicle_trafficking (P05734)	9
14	Endogenous_cannabinoid_signaling (P05730)	9
34	Enkephalin release (P05913)	9
40	N-acetylglucosamine metabolism (P02756)	9
128	Glycolysis (P00024)	9
18	Salvage pyrimidine ribonucleotides (P02775)	8
102	ATP synthesis (P02721)	8
116	5HT4 type receptor mediated signaling pathway (P04376)	8
29	Pentose phosphate pathway (P02762)	7
43	Mannose metabolism (P02752)	7
49	Heme biosynthesis (P02746)	7
52	Formyltetrahydroformate biosynthesis (P02743)	7
66	TCA cycle (P00051)	7
69	Vasopressin synthesis (P04395)	7
76	Coenzyme A biosynthesis (P02736)	7
138	Cholesterol biosynthesis (P00014)	7
23	Pyrimidine Metabolism (P02771)	6
33	Opioid proenkephalin pathway (P05915)	6
67	Vitamin D metabolism and pathway (P04396)	6
73	P53 pathway feedback loops 1 (P04392)	6
89	Histamine H2 receptor mediated signaling pathway (P04386)	6
118	5HT3 type receptor mediated signaling pathway (P04375)	6
25	2-arachidonoylglycerol biosynthesis (P05726)	5
31	Opioid proopiomelanocortin pathway (P05917)	5
32	Opioid prodynorphin pathway (P05916)	5
41	Methylmalonyl pathway (P02755)	5
48	Isoleucine biosynthesis (P02748)	5
51	Fructose galactose metabolism (P02744)	5
57	mRNA splicing (P00058)	5
100	Adenine and hypoxanthine salvage pathway (P02723)	5
109	Beta3 adrenergic receptor signaling pathway (P04379)	5
22	Pyruvate metabolism (P02772)	4
26	Purine metabolism (P02769)	4
27	Proline biosynthesis (P02768)	4
93	Ascorbate degradation (P02729)	4
121	5-Hydroxytryptamine degredation (P04372)	4
8	Valine biosynthesis (P02785)	3
17	Serine glycine biosynthesis (P02776)	3
50	Glutamine glutamate conversion (P02745)	3
53	Folate biosynthesis (P02742)	3
54	Flavin biosynthesis (P02741)	3
97	Aminobutyrate degradation (P02726)	3
137	Circadian clock system (P00015)	3
5	Toll_pathway_drosophila (P06217)	2
6	Xanthine and guanine salvage pathway (P02788)	2
7	Vitamin B6 metabolism (P02787)	2
9	Tryptophan biosynthesis (P02783)	2
10	Threonine biosynthesis (P02781)	2
15	Sulfate assimilation (P02778)	2
16	Succinate to proprionate conversion (P02777)	2
42	Methionine biosynthesis (P02753)	2
44	Lysine biosynthesis (P02751)	2
47	Leucine biosynthesis (P02749)	2
68	Plasminogen activating cascade (P00050)	2
92	Gamma-aminobutyric acid synthesis (P04384)	2
95	Androgen/estrogene/progesterone biosynthesis (P02727)	2
101	Acetate utilization (P02722)	2
122	5-Hydroxytryptamine biosynthesis (P04371)	2
11	Thiamine metabolism (P02780)	1
20	Salvage pyrimidine deoxyribonucleotides (P02774)	1
21	S adenosyl methionine biosynthesis (P02773)	1
24	Pyridoxal phosphate salvage pathway (P02770)	1
28	Peptidoglycan biosynthesis (P02763)	1
37	PLP biosynthesis (P02759)	1
38	Ornithine degradation (P02758)	1
45	Lipoate_biosynthesis (P02750)	1
77	Cobalamin biosynthesis (P02735)	1
78	Asparagine and aspartate biosynthesis (P02730)	1
87	Histamine synthesis (P04387)	1
94	Arginine biosynthesis (P02728)	1
98	Allantoin degradation (P02725)	1
99	Alanine biosynthesis (P02724)	1
