# Supplementary material for: Transcriptome Profile of the Chicken Thrombocyte: New Implications as an Advanced Immune Effector Cell
Source: PLoS One. 2016 Oct 6;11(10):e0163890. doi: 10.1371/journal.pone.0163890 (PMC5053482; doi:10.1371/journal.pone.0163890)
Supplement: S2 Table — (XLSX) [file pone.0163890.s003.xlsx]

## Sheet: Sheet1
Thrombcyte genes associated with MHC, antigen processing and presentation.
Mapped IDs	Gene Name; Gene Symbol	PANTHER Family/Subfamily	GO-Slim Bio Process
ENSGALG00000024372	MHC class I alpha chain 2;BFIV21	ZINC-ALPHA-2-GLYCOPROTEIN	immune system process
ENSGALG00000000141	Uncharacterized protein;BLB2	HLA CLASS II HISTOCOMPATIBILITY ANTIGEN, DQ BETA 2 CHAIN	antigen processing and presentation of peptide or polysaccharide antigen via MHC class II;cellular defense response
ENSGALG00000000158	MHC class II M alpha chain;DMA	HLA CLASS II HISTOCOMPATIBILITY ANTIGEN, DM ALPHA CHAIN	antigen processing and presentation of peptide or polysaccharide antigen via MHC class II;cellular defense response
ENSGALG00000000162	Uncharacterized protein (Fragment);unassigned	HLA CLASS II HISTOCOMPATIBILITY ANTIGEN, DM BETA CHAIN	antigen processing and presentation of peptide or polysaccharide antigen via MHC class II;cellular defense response
ENSGALG00000000166	Uncharacterized protein;B-MA2	HLA CLASS II HISTOCOMPATIBILITY ANTIGEN, DM BETA CHAIN	antigen processing and presentation of peptide or polysaccharide antigen via MHC class II;cellular defense response
ENSGALG00000000181	Transporter associated with antigen presentation 2;TAP2	MULTIDRUG RESISTANCE PROTEIN 1	antigen processing and presentation;phosphate-containing compound metabolic process;nitrogen compound metabolic process;catabolic process;nucleobase-containing compound metabolic process;cellular process;transport;regulation of biological process
ENSGALG00000000199	Uncharacterized protein;LOC425256	HLA CLASS II HISTOCOMPATIBILITY ANTIGEN, DQ BETA 2 CHAIN	antigen processing and presentation of peptide or polysaccharide antigen via MHC class II;cellular defense response
ENSGALG00000000775	Uncharacterized protein;CTSS	CATHEPSIN S	antigen processing and presentation of peptide or polysaccharide antigen via MHC class II;proteolysis
ENSGALG00000001256	Uncharacterized protein;LOC100859763	PROTEIN NLRC5	antigen processing and presentation of peptide or polysaccharide antigen via MHC class II;induction of apoptosis;nucleobase-containing compound metabolic process;induction of apoptosis;cellular defense response
ENSGALG00000002160	Beta-2-microglobulin;B2M	BETA-2-MICROGLOBULIN	antigen processing and presentation of peptide or polysaccharide antigen via MHC class II;cellular defense response
ENSGALG00000003736	Uncharacterized protein;ABCB9	ATP-BINDING CASSETTE SUB-FAMILY B MEMBER 9	antigen processing and presentation;phosphate-containing compound metabolic process;nitrogen compound metabolic process;catabolic process;nucleobase-containing compound metabolic process;cellular process;transport;regulation of biological process
ENSGALG00000005155	Uncharacterized protein;NLRP3	SUBFAMILY NOT NAMED	antigen processing and presentation of peptide or polysaccharide antigen via MHC class II;induction of apoptosis;nucleobase-containing compound metabolic process;induction of apoptosis;cellular defense response
ENSGALG00000006904	Uncharacterized protein;RNH1	RIBONUCLEASE INHIBITOR	antigen processing and presentation of peptide or polysaccharide antigen via MHC class II;nucleobase-containing compound metabolic process;cellular defense response
ENSGALG00000007171	Uncharacterized protein (Fragment);unassigned	NACHT, LRR AND PYD DOMAINS-CONTAINING PROTEIN 12	antigen processing and presentation of peptide or polysaccharide antigen via MHC class II;induction of apoptosis;nucleobase-containing compound metabolic process;induction of apoptosis;cellular defense response
ENSGALG00000008912	Uncharacterized protein;ABCB1	MULTIDRUG RESISTANCE PROTEIN 1	antigen processing and presentation;phosphate-containing compound metabolic process;nitrogen compound metabolic process;catabolic process;nucleobase-containing compound metabolic process;cellular process;transport;regulation of biological process
ENSGALG00000011535	Uncharacterized protein;NOD1	NUCLEOTIDE-BINDING OLIGOMERIZATION DOMAIN-CONTAINING PROTEIN 1	antigen processing and presentation of peptide or polysaccharide antigen via MHC class II;induction of apoptosis;nucleobase-containing compound metabolic process;induction of apoptosis;cellular defense response
ENSGALG00000012494	Uncharacterized protein;CD1C	T-CELL SURFACE GLYCOPROTEIN CD1E, MEMBRANE-ASSOCIATED	antigen processing and presentation
ENSGALG00000013605	Uncharacterized protein (Fragment);LRRC16A	LEUCINE-RICH REPEAT-CONTAINING PROTEIN 16A	antigen processing and presentation of peptide or polysaccharide antigen via MHC class II;nucleobase-containing compound metabolic process;cellular defense response
ENSGALG00000014428	Uncharacterized protein;TAPBPL	TAPASIN-RELATED PROTEIN	antigen processing and presentation;cellular defense response
ENSGALG00000014477	Uncharacterized protein;CD4	T-CELL SURFACE GLYCOPROTEIN CD4	antigen processing and presentation of peptide or polysaccharide antigen via MHC class II;cell communication;mesoderm development;hemopoiesis;cellular defense response
ENSGALG00000015816	Uncharacterized protein;CD8A	T-CELL SURFACE GLYCOPROTEIN CD8 ALPHA CHAIN	antigen processing and presentation;cell communication;cellular defense response
ENSGALG00000021442	Uncharacterized protein;unassigned	LEUCINE-RICH REPEAT-CONTAINING PROTEIN 16C	antigen processing and presentation of peptide or polysaccharide antigen via MHC class II;nucleobase-containing compound metabolic process;cellular defense response
ENSGALG00000022939	Uncharacterized protein;unassigned	SUBFAMILY NOT NAMED	antigen processing and presentation;cell communication;cellular defense response
ENSGALG00000023485	Uncharacterized protein;unassigned	TAPASIN	antigen processing and presentation;cellular defense response
ENSGALG00000025757	Uncharacterized protein;unassigned	SUBFAMILY NOT NAMED	antigen processing and presentation;cell communication;cellular defense response
ENSGALG00000025997	Uncharacterized protein;unassigned	SUBFAMILY NOT NAMED	antigen processing and presentation;cell communication;cellular defense response
ENSGALG00000027004	Uncharacterized protein;LOC100857337	SUBFAMILY NOT NAMED	antigen processing and presentation;cell communication;cellular defense response
ENSGALG00000027865	CD1.2 antigen;CD1.2	T-CELL SURFACE GLYCOPROTEIN CD1E, MEMBRANE-ASSOCIATED	antigen processing and presentation
ENSGALG00000028243	Uncharacterized protein;LOC100859499	T-CELL SURFACE GLYCOPROTEIN CD8 ALPHA CHAIN	antigen processing and presentation;cell communication;cellular defense response
ENSGALG00000028464	Uncharacterized protein;LOC100857871	SUBFAMILY NOT NAMED	antigen processing and presentation;cell communication;cellular defense response
ENSGALG00000029065	Uncharacterized protein;LOC100857817	SUBFAMILY NOT NAMED	antigen processing and presentation;cell communication;cellular defense response
ENSGALG00000005516	Uncharacterized protein;HEATR6	HEAT REPEAT-CONTAINING PROTEIN 6	major histocompatibility complex antigen
