# Supplementary material for: Transcriptome Profile of the Chicken Thrombocyte: New Implications as an Advanced Immune Effector Cell
Source: PLoS One. 2016 Oct 6;11(10):e0163890. doi: 10.1371/journal.pone.0163890 (PMC5053482; doi:10.1371/journal.pone.0163890)
Supplement: S3 Table — (XLSX) [file pone.0163890.s004.xlsx]

## Sheet: Sheet1
Control Transcriptome	In LPS	gene name/symbol	Family/subfamily	Protein class	Pathway	GO MF	GO BP	GO CC
ENSGALG00000000141	yes	Uncharacterized protein;BLB2;ortholog	HLA CLASS II HISTOCOMPATIBILITY ANTIGEN, DQ BETA 1 CHAIN (PTHR19944:SF69)	0	0	antigen processing and presentation of peptide or polysaccharide antigen via MHC class II(GO:0002504);immune response(GO:0006955);antigen processing and presentation(GO:0019882)	antigen processing and presentation of peptide or polysaccharide antigen via MHC class II(GO:0002504);immune response(GO:0006955);antigen processing and presentation(GO:0019882)	0
ENSGALG00000000158	yes	MHC class II M alpha chain;DMA;ortholog	HLA CLASS II HISTOCOMPATIBILITY ANTIGEN, DM ALPHA CHAIN (PTHR19944:SF77)	T cell activation->MHC-antigen;;	MHC class II protein complex binding(GO:0023026)	peptide antigen assembly with MHC class II protein complex(GO:0002503);immune response(GO:0006955);antigen processing and presentation(GO:0019882)	peptide antigen assembly with MHC class II protein complex(GO:0002503);immune response(GO:0006955);antigen processing and presentation(GO:0019882)	nucleoplasm(GO:0005654);intracellular membrane-bounded organelle(GO:0043231)
ENSGALG00000000162	yes	Uncharacterized protein (Fragment);unassigned;ortholog	HLA CLASS II HISTOCOMPATIBILITY ANTIGEN, DQ BETA 1 CHAIN (PTHR19944:SF69)	0	0	antigen processing and presentation of peptide or polysaccharide antigen via MHC class II(GO:0002504);immune response(GO:0006955);antigen processing and presentation(GO:0019882)	antigen processing and presentation of peptide or polysaccharide antigen via MHC class II(GO:0002504);immune response(GO:0006955);antigen processing and presentation(GO:0019882)	endoplasmic reticulum membrane(GO:0005789);integral component of membrane(GO:0016021);endoplasmic reticulum(GO:0005783);membrane(GO:0016020)
ENSGALG00000000166	yes	Uncharacterized protein;BMA2;ortholog	HLA CLASS II HISTOCOMPATIBILITY ANTIGEN, DM BETA CHAIN (PTHR19944:SF72)	T cell activation->MHC-antigen;;	0	antigen processing and presentation of peptide or polysaccharide antigen via MHC class II(GO:0002504);immune response(GO:0006955);antigen processing and presentation(GO:0019882)	antigen processing and presentation of peptide or polysaccharide antigen via MHC class II(GO:0002504);immune response(GO:0006955);antigen processing and presentation(GO:0019882)	nuclear chromosome, telomeric region(GO:0000784);nucleus(GO:0005634);nucleoplasm(GO:0005654);cytoplasm(GO:0005737);centrosome(GO:0005813);nuclear replication fork(GO:0043596);PCNA complex(GO:0043626);extracellular exosome(GO:0070062);PCNA-p21 complex(GO:0070557)
ENSGALG00000000273	yes	Tyrosine-protein kinase;FER;ortholog	TYROSINE-PROTEIN KINASE FER (PTHR24418:SF329)	Cadherin signaling pathway->FPS/FES-related tyrosine kinase;;	non-membrane spanning protein tyrosine kinase activity(GO:0004715);receptor binding(GO:0005102);epidermal growth factor receptor binding(GO:0005154);ATP binding(GO:0005524);protein phosphatase 1 binding(GO:0008157);lipid binding(GO:0008289);nucleotide binding(GO:0000166);protein kinase activity(GO:0004672);protein tyrosine kinase activity(GO:0004713);kinase activity(GO:0016301);transferase activi…	microtubule cytoskeleton organization(GO:0000226);mitotic cell cycle(GO:0000278);regulation of protein phosphorylation(GO:0001932);chemotaxis(GO:0006935);cell adhesion(GO:0007155);epidermal growth factor receptor signaling pathway(GO:0007173);cell proliferation(GO:0008283);positive regulation of cell proliferation(GO:0008284);regulation of lamellipodium assembly(GO:0010591);regulation of fibrobla…	microtubule cytoskeleton organization(GO:0000226);mitotic cell cycle(GO:0000278);regulation of protein phosphorylation(GO:0001932);chemotaxis(GO:0006935);cell adhesion(GO:0007155);epidermal growth factor receptor signaling pathway(GO:0007173);cell proliferation(GO:0008283);positive regulation of cell proliferation(GO:0008284);regulation of lamellipodium assembly(GO:0010591);regulation of fibrobla…	0
ENSGALG00000000452	yes	TvbS1;tvb;ortholog	TUMOR NECROSIS FACTOR RECEPTOR SUPERFAMILY MEMBER 11B (PTHR23097:SF143)	0	tumor necrosis factor-activated receptor activity(GO:0005031);TRAIL binding(GO:0045569);virus receptor activity(GO:0001618)	inflammatory response(GO:0006954);immune response(GO:0006955);multicellular organism development(GO:0007275);response to lipopolysaccharide(GO:0032496);tumor necrosis factor-mediated signaling pathway(GO:0033209);regulation of cell proliferation(GO:0042127);regulation of apoptotic process(GO:0042981);positive regulation of MAPK cascade(GO:0043410);apoptotic signaling pathway(GO:0097190);signal tr…	inflammatory response(GO:0006954);immune response(GO:0006955);multicellular organism development(GO:0007275);response to lipopolysaccharide(GO:0032496);tumor necrosis factor-mediated signaling pathway(GO:0033209);regulation of cell proliferation(GO:0042127);regulation of apoptotic process(GO:0042981);positive regulation of MAPK cascade(GO:0043410);apoptotic signaling pathway(GO:0097190);signal tr…	kinetochore(GO:0000776);nuclear pore(GO:0005643);nuclear pore outer ring(GO:0031080)
ENSGALG00000000534	yes	Uncharacterized protein;IL1B;ortholog	INTERLEUKIN-1 RECEPTOR ANTAGONIST PROTEIN (PTHR10078:SF64)	0	cytokine activity(GO:0005125);interleukin-1 receptor binding(GO:0005149);protein domain specific binding(GO:0019904)	MAPK cascade(GO:0000165);activation of MAPK activity(GO:0000187);fever generation(GO:0001660);acute-phase response(GO:0006953);immune response(GO:0006955);negative regulation of cell proliferation(GO:0008285);response to carbohydrate(GO:0009743);positive regulation of vascular endothelial growth factor production(GO:0010575);negative regulation of glucose transport(GO:0010829);cytokine-mediated s…	MAPK cascade(GO:0000165);activation of MAPK activity(GO:0000187);fever generation(GO:0001660);acute-phase response(GO:0006953);immune response(GO:0006955);negative regulation of cell proliferation(GO:0008285);response to carbohydrate(GO:0009743);positive regulation of vascular endothelial growth factor production(GO:0010575);negative regulation of glucose transport(GO:0010829);cytokine-mediated s…	cytoplasm(GO:0005737);extrinsic component of cytoplasmic side of plasma membrane(GO:0031234)
ENSGALG00000000543	yes	Uncharacterized protein (Fragment);TNFRSF9;ortholog	TUMOR NECROSIS FACTOR RECEPTOR SUPERFAMILY MEMBER 9 (PTHR23097:SF156)	0	tumor necrosis factor-activated receptor activity(GO:0005031);cytokine binding(GO:0019955);receptor activity(GO:0004872)	inflammatory response(GO:0006954);immune response(GO:0006955);multicellular organism development(GO:0007275);extrinsic apoptotic signaling pathway via death domain receptors(GO:0008625);response to lipopolysaccharide(GO:0032496);tumor necrosis factor-mediated signaling pathway(GO:0033209);regulation of cell proliferation(GO:0042127);regulation of apoptotic process(GO:0042981);protein homotrimeriz…	inflammatory response(GO:0006954);immune response(GO:0006955);multicellular organism development(GO:0007275);extrinsic apoptotic signaling pathway via death domain receptors(GO:0008625);response to lipopolysaccharide(GO:0032496);tumor necrosis factor-mediated signaling pathway(GO:0033209);regulation of cell proliferation(GO:0042127);regulation of apoptotic process(GO:0042981);protein homotrimeriz…	intracellular(GO:0005622)
ENSGALG00000000685	yes	Uncharacterized protein;MAP3K14;ortholog	MITOGEN-ACTIVATED PROTEIN KINASE KINASE KINASE 14 (PTHR24361:SF466)	CCKR signaling map->MAP3K14;;Apoptosis signaling pathway->NF kappa B inducing kinase;;Gonadotropin-releasing hormone receptor pathway->MAP3Ks;;;;	protein serine/threonine kinase activity(GO:0004674);ATP binding(GO:0005524);receptor signaling protein serine/threonine kinase activity(GO:0004702);NF-kappaB-inducing kinase activity(GO:0004704);nucleotide binding(GO:0000166);protein kinase activity(GO:0004672)	protein phosphorylation(GO:0006468);immune response(GO:0006955);I-kappaB kinase/NF-kappaB signaling(GO:0007249);signal transduction by protein phosphorylation(GO:0023014);NIK/NF-kappaB signaling(GO:0038061);positive regulation of I-kappaB kinase/NF-kappaB signaling(GO:0043123);cellular response to mechanical stimulus(GO:0071260)	protein phosphorylation(GO:0006468);immune response(GO:0006955);I-kappaB kinase/NF-kappaB signaling(GO:0007249);signal transduction by protein phosphorylation(GO:0023014);NIK/NF-kappaB signaling(GO:0038061);positive regulation of I-kappaB kinase/NF-kappaB signaling(GO:0043123);cellular response to mechanical stimulus(GO:0071260)	extracellular space(GO:0005615);nucleoplasm(GO:0005654);plasma membrane(GO:0005886);nucleus(GO:0005634)
ENSGALG00000000736	yes	Non-specific protein-tyrosine kinase (Fragment);MATK;ortholog	MEGAKARYOCYTE-ASSOCIATED TYROSINE-PROTEIN KINASE (PTHR24418:SF348)	0	non-membrane spanning protein tyrosine kinase activity(GO:0004715);receptor binding(GO:0005102);ATP binding(GO:0005524);nucleotide binding(GO:0000166);protein kinase activity(GO:0004672);protein tyrosine kinase activity(GO:0004713);kinase activity(GO:0016301);transferase activity(GO:0016740)	transmembrane receptor protein tyrosine kinase signaling pathway(GO:0007169);cell migration(GO:0016477);cell differentiation(GO:0030154);peptidyl-tyrosine autophosphorylation(GO:0038083);regulation of cell proliferation(GO:0042127);innate immune response(GO:0045087);protein phosphorylation(GO:0006468);phosphorylation(GO:0016310)	transmembrane receptor protein tyrosine kinase signaling pathway(GO:0007169);cell migration(GO:0016477);cell differentiation(GO:0030154);peptidyl-tyrosine autophosphorylation(GO:0038083);regulation of cell proliferation(GO:0042127);innate immune response(GO:0045087);protein phosphorylation(GO:0006468);phosphorylation(GO:0016310)	extracellular space(GO:0005615);extracellular exosome(GO:0070062)
ENSGALG00000000774	yes	Uncharacterized protein;TLR21;ortholog	SUBFAMILY NOT NAMED (PTHR24365:SF434)	0	rRNA binding(GO:0019843);protein homodimerization activity(GO:0042803)	MyD88-dependent toll-like receptor signaling pathway(GO:0002755);response to virus(GO:0009615);toll-like receptor 13 signaling pathway(GO:0034178);regulation of MAPK cascade(GO:0043408);innate immune response(GO:0045087);signal transduction(GO:0007165)	MyD88-dependent toll-like receptor signaling pathway(GO:0002755);response to virus(GO:0009615);toll-like receptor 13 signaling pathway(GO:0034178);regulation of MAPK cascade(GO:0043408);innate immune response(GO:0045087);signal transduction(GO:0007165)	extracellular space(GO:0005615);lysosome(GO:0005764);intracellular membrane-bounded organelle(GO:0043231)
ENSGALG00000000775	yes	Uncharacterized protein;CTSS;ortholog	CATHEPSIN S (PTHR12411:SF462)	0	fibronectin binding(GO:0001968);cysteine-type endopeptidase activity(GO:0004197);collagen binding(GO:0005518);laminin binding(GO:0043236);proteoglycan binding(GO:0043394);peptidase activity(GO:0008233);cysteine-type peptidase activity(GO:0008234);hydrolase activity(GO:0016787)	adaptive immune response(GO:0002250);immune response(GO:0006955);response to acidic pH(GO:0010447);protein processing(GO:0016485);antigen processing and presentation(GO:0019882);collagen catabolic process(GO:0030574);basement membrane disassembly(GO:0034769);antigen processing and presentation of peptide antigen(GO:0048002);proteolysis involved in cellular protein catabolic process(GO:0051603);ce…	adaptive immune response(GO:0002250);immune response(GO:0006955);response to acidic pH(GO:0010447);protein processing(GO:0016485);antigen processing and presentation(GO:0019882);collagen catabolic process(GO:0030574);basement membrane disassembly(GO:0034769);antigen processing and presentation of peptide antigen(GO:0048002);proteolysis involved in cellular protein catabolic process(GO:0051603);ce…	MOZ/MORF histone acetyltransferase complex(GO:0070776)
ENSGALG00000000951	yes	C-C motif chemokine 4 homolog;CCL4;ortholog	C-C MOTIF CHEMOKINE 4-RELATED (PTHR12015:SF132)	Inflammation mediated by chemokine and cytokine signaling pathway->Chemokine;;	chemokine activity(GO:0008009);CCR chemokine receptor binding(GO:0048020);cytokine activity(GO:0005125)	monocyte chemotaxis(GO:0002548);inflammatory response(GO:0006954);G-protein coupled receptor signaling pathway(GO:0007186);neutrophil chemotaxis(GO:0030593);positive regulation of GTPase activity(GO:0043547);lymphocyte chemotaxis(GO:0048247);positive regulation of inflammatory response(GO:0050729);chemokine-mediated signaling pathway(GO:0070098);positive regulation of ERK1 and ERK2 cascade(GO:007…	monocyte chemotaxis(GO:0002548);inflammatory response(GO:0006954);G-protein coupled receptor signaling pathway(GO:0007186);neutrophil chemotaxis(GO:0030593);positive regulation of GTPase activity(GO:0043547);lymphocyte chemotaxis(GO:0048247);positive regulation of inflammatory response(GO:0050729);chemokine-mediated signaling pathway(GO:0070098);positive regulation of ERK1 and ERK2 cascade(GO:007…	integral component of membrane(GO:0016021);membrane(GO:0016020)
ENSGALG00000001099	yes	Uncharacterized protein;ANKHD1;ortholog	ANKYRIN REPEAT AND KH DOMAIN-CONTAINING PROTEIN 1 (PTHR23206:SF7)	0	RNA binding(GO:0003723);nucleic acid binding(GO:0003676)	innate immune response(GO:0045087)	innate immune response(GO:0045087)	integral component of Golgi membrane(GO:0030173);extracellular exosome(GO:0070062);Golgi apparatus(GO:0005794);membrane(GO:0016020);integral component of membrane(GO:0016021)
ENSGALG00000001256	yes	Uncharacterized protein;NLRC5;ortholog	PROTEIN NLRC5 (PTHR24106:SF202)	0	RNA polymerase II core promoter sequence-specific DNA binding(GO:0000979);ATP binding(GO:0005524);nucleotide binding(GO:0000166)	negative regulation of NF-kappaB transcription factor activity(GO:0032088);regulation of kinase activity(GO:0043549);innate immune response(GO:0045087);positive regulation of MHC class I biosynthetic process(GO:0045345);positive regulation of transcription from RNA polymerase II promoter(GO:0045944);defense response to virus(GO:0051607);positive regulation of interferon-gamma-mediated signaling p…	negative regulation of NF-kappaB transcription factor activity(GO:0032088);regulation of kinase activity(GO:0043549);innate immune response(GO:0045087);positive regulation of MHC class I biosynthetic process(GO:0045345);positive regulation of transcription from RNA polymerase II promoter(GO:0045944);defense response to virus(GO:0051607);positive regulation of interferon-gamma-mediated signaling p…	Golgi membrane(GO:0000139);nucleoplasm(GO:0005654);spindle microtubule(GO:0005876);cell cortex(GO:0005938);apical part of cell(GO:0045177);extracellular exosome(GO:0070062);mitotic spindle pole(GO:0097431);spindle pole(GO:0000922);nucleus(GO:0005634);cytoplasm(GO:0005737)
ENSGALG00000001387	yes	Uncharacterized protein (Fragment);unassigned;ortholog	PROTEIN SPINSTER HOMOLOG 2 (PTHR23505:SF24)	0	sphingolipid transporter activity(GO:0046624)	B cell homeostasis(GO:0001782);regulation of humoral immune response(GO:0002920);sphingosine-1-phosphate signaling pathway(GO:0003376);sphingolipid metabolic process(GO:0006665);lipid transport(GO:0006869);locomotion(GO:0040011);T cell homeostasis(GO:0043029);regulation of eye pigmentation(GO:0048073);lymph node development(GO:0048535);transmembrane transport(GO:0055085);bone development(GO:00603…	B cell homeostasis(GO:0001782);regulation of humoral immune response(GO:0002920);sphingosine-1-phosphate signaling pathway(GO:0003376);sphingolipid metabolic process(GO:0006665);lipid transport(GO:0006869);locomotion(GO:0040011);T cell homeostasis(GO:0043029);regulation of eye pigmentation(GO:0048073);lymph node development(GO:0048535);transmembrane transport(GO:0055085);bone development(GO:00603…	0
ENSGALG00000001472	yes	Uncharacterized protein (Fragment);JAM3;ortholog	JUNCTIONAL ADHESION MOLECULE C (PTHR12231:SF157)	0	integrin binding(GO:0005178);protein homodimerization activity(GO:0042803);protein heterodimerization activity(GO:0046982)	angiogenesis(GO:0001525);neutrophil homeostasis(GO:0001780);adaptive immune response(GO:0002250);myeloid progenitor cell differentiation(GO:0002318);leukocyte migration involved in inflammatory response(GO:0002523);cell-matrix adhesion(GO:0007160);spermatid development(GO:0007286);transmission of nerve impulse(GO:0019226);establishment of cell polarity(GO:0030010);myelination(GO:0042552);regulati…	angiogenesis(GO:0001525);neutrophil homeostasis(GO:0001780);adaptive immune response(GO:0002250);myeloid progenitor cell differentiation(GO:0002318);leukocyte migration involved in inflammatory response(GO:0002523);cell-matrix adhesion(GO:0007160);spermatid development(GO:0007286);transmission of nerve impulse(GO:0019226);establishment of cell polarity(GO:0030010);myelination(GO:0042552);regulati…	Golgi membrane(GO:0000139);lysosomal membrane(GO:0005765);early endosome(GO:0005769);Golgi apparatus(GO:0005794);trans-Golgi network(GO:0005802);cytosol(GO:0005829);early endosome membrane(GO:0031901);phagocytic vesicle(GO:0045335);recycling endosome(GO:0055037);extracellular exosome(GO:0070062);intracellular(GO:0005622);endosome(GO:0005768);membrane(GO:0016020);cytoplasmic vesicle(GO:0031410);in…
ENSGALG00000001486	yes	Tyrosine-protein kinase;ZAP70;ortholog	TYROSINE-PROTEIN KINASE ZAP-70 (PTHR24418:SF317)	T cell activation->ZAP-70;;	phosphotyrosine binding(GO:0001784);non-membrane spanning protein tyrosine kinase activity(GO:0004715);receptor binding(GO:0005102);ATP binding(GO:0005524);nucleotide binding(GO:0000166);protein kinase activity(GO:0004672);protein tyrosine kinase activity(GO:0004713);kinase activity(GO:0016301);transferase activity(GO:0016740)	adaptive immune response(GO:0002250);macrophage activation involved in immune response(GO:0002281);neutrophil activation involved in immune response(GO:0002283);inflammatory response(GO:0006954);transmembrane receptor protein tyrosine kinase signaling pathway(GO:0007169);cell differentiation(GO:0030154);positive regulation of cell adhesion mediated by integrin(GO:0033630);intracellular signal tra…	adaptive immune response(GO:0002250);macrophage activation involved in immune response(GO:0002281);neutrophil activation involved in immune response(GO:0002283);inflammatory response(GO:0006954);transmembrane receptor protein tyrosine kinase signaling pathway(GO:0007169);cell differentiation(GO:0030154);positive regulation of cell adhesion mediated by integrin(GO:0033630);intracellular signal tra…	nucleus(GO:0005634);lysosome(GO:0005764);EGO complex(GO:0034448);Gtr1-Gtr2 GTPase complex(GO:1990131);cytoplasm(GO:0005737);intracellular membrane-bounded organelle(GO:0043231)
ENSGALG00000001589	yes	Uncharacterized protein;INPP5D;ortholog	PHOSPHATIDYLINOSITOL 3,4,5-TRISPHOSPHATE 5-PHOSPHATASE 1 (PTHR11200:SF214)	0	inositol-polyphosphate 5-phosphatase activity(GO:0004445);SH3 domain binding(GO:0017124);phosphatidylinositol trisphosphate phosphatase activity(GO:0034594);PTB domain binding(GO:0051425);hydrolase activity(GO:0016787)	determination of adult lifespan(GO:0008340);negative regulation of signal transduction(GO:0009968);immunoglobulin mediated immune response(GO:0016064);negative regulation of B cell proliferation(GO:0030889);intracellular signal transduction(GO:0035556);positive regulation of apoptotic process(GO:0043065);negative regulation of interleukin-6 biosynthetic process(GO:0045409);positive regulation of …	determination of adult lifespan(GO:0008340);negative regulation of signal transduction(GO:0009968);immunoglobulin mediated immune response(GO:0016064);negative regulation of B cell proliferation(GO:0030889);intracellular signal transduction(GO:0035556);positive regulation of apoptotic process(GO:0043065);negative regulation of interleukin-6 biosynthetic process(GO:0045409);positive regulation of …	0
ENSGALG00000001644	yes	Uncharacterized protein;SIN3A;ortholog	PAIRED AMPHIPATHIC HELIX PROTEIN SIN3A (PTHR12346:SF13)	p53 pathway->Histone deacetylase complex subunit Sin3;;Huntington disease->Histone deacetylase complex subunit Sin3a;;;	transcription regulatory region sequence-specific DNA binding(GO:0000976);RNA polymerase II activating transcription factor binding(GO:0001102);RNA polymerase II repressing transcription factor binding(GO:0001103);RNA polymerase II transcription corepressor activity(GO:0001106);chromatin binding(GO:0003682);transcription factor activity, sequence-specific DNA binding(GO:0003700);histone deacetyla…	negative regulation of transcription from RNA polymerase II promoter(GO:0000122);activation of innate immune response(GO:0002218);positive regulation of defense response to virus by host(GO:0002230);hematopoietic progenitor cell differentiation(GO:0002244);DNA replication(GO:0006260);positive regulation of G2/M transition of mitotic cell cycle(GO:0010971);histone deacetylation(GO:0016575);positiv…	negative regulation of transcription from RNA polymerase II promoter(GO:0000122);activation of innate immune response(GO:0002218);positive regulation of defense response to virus by host(GO:0002230);hematopoietic progenitor cell differentiation(GO:0002244);DNA replication(GO:0006260);positive regulation of G2/M transition of mitotic cell cycle(GO:0010971);histone deacetylation(GO:0016575);positiv…	0
ENSGALG00000001729	yes	Uncharacterized protein;CD276;ortholog	CD276 ANTIGEN (PTHR24100:SF81)	0	receptor binding(GO:0005102)	positive regulation of bone mineralization(GO:0030501);positive regulation of T cell proliferation(GO:0042102);T cell activation(GO:0042110);negative regulation of T cell proliferation(GO:0042130);negative regulation of interferon-gamma biosynthetic process(GO:0045077);positive regulation of interferon-gamma biosynthetic process(GO:0045078);negative regulation of interleukin-2 biosynthetic proces…	positive regulation of bone mineralization(GO:0030501);positive regulation of T cell proliferation(GO:0042102);T cell activation(GO:0042110);negative regulation of T cell proliferation(GO:0042130);negative regulation of interferon-gamma biosynthetic process(GO:0045077);positive regulation of interferon-gamma biosynthetic process(GO:0045078);negative regulation of interleukin-2 biosynthetic proces…	plasma membrane(GO:0005886);cytoplasmic, membrane-bounded vesicle(GO:0016023);cytoplasm(GO:0005737)
ENSGALG00000001828	yes	Uncharacterized protein (Fragment);unassigned;ortholog	SH2B ADAPTER PROTEIN 2 (PTHR10872:SF6)	0	transmembrane receptor protein tyrosine kinase adaptor activity(GO:0005068);SH3/SH2 adaptor activity(GO:0005070);signal transducer activity(GO:0004871);signaling adaptor activity(GO:0035591)	B-1 B cell homeostasis(GO:0001922);insulin receptor signaling pathway(GO:0008286);positive regulation of signal transduction(GO:0009967);cytokine-mediated signaling pathway(GO:0019221);regulation of metabolic process(GO:0019222);actin cytoskeleton organization(GO:0030036);intracellular signal transduction(GO:0035556);antigen receptor-mediated signaling pathway(GO:0050851);brown fat cell different…	B-1 B cell homeostasis(GO:0001922);insulin receptor signaling pathway(GO:0008286);positive regulation of signal transduction(GO:0009967);cytokine-mediated signaling pathway(GO:0019221);regulation of metabolic process(GO:0019222);actin cytoskeleton organization(GO:0030036);intracellular signal transduction(GO:0035556);antigen receptor-mediated signaling pathway(GO:0050851);brown fat cell different…	nucleolus(GO:0005730);extracellular exosome(GO:0070062);nucleus(GO:0005634)
ENSGALG00000001875	yes	Uncharacterized protein (Fragment);TNFRSF4;ortholog	TUMOR NECROSIS FACTOR RECEPTOR SUPERFAMILY MEMBER 18 (PTHR23097:SF161)	0	tumor necrosis factor-activated receptor activity(GO:0005031)	inflammatory response(GO:0006954);immune response(GO:0006955);multicellular organism development(GO:0007275);response to lipopolysaccharide(GO:0032496);tumor necrosis factor-mediated signaling pathway(GO:0033209);regulation of cell proliferation(GO:0042127);regulation of apoptotic process(GO:0042981);positive regulation of MAPK cascade(GO:0043410);apoptotic signaling pathway(GO:0097190)	inflammatory response(GO:0006954);immune response(GO:0006955);multicellular organism development(GO:0007275);response to lipopolysaccharide(GO:0032496);tumor necrosis factor-mediated signaling pathway(GO:0033209);regulation of cell proliferation(GO:0042127);regulation of apoptotic process(GO:0042981);positive regulation of MAPK cascade(GO:0043410);apoptotic signaling pathway(GO:0097190)	0
ENSGALG00000001882	yes	Uncharacterized protein;TNFRSF18;ortholog	SUBFAMILY NOT NAMED (PTHR23097:SF165)	0	tumor necrosis factor-activated receptor activity(GO:0005031)	positive regulation of leukocyte migration(GO:0002687);inflammatory response(GO:0006954);immune response(GO:0006955);multicellular organism development(GO:0007275);extrinsic apoptotic signaling pathway via death domain receptors(GO:0008625);response to lipopolysaccharide(GO:0032496);tumor necrosis factor-mediated signaling pathway(GO:0033209);regulation of cell proliferation(GO:0042127);positive …	positive regulation of leukocyte migration(GO:0002687);inflammatory response(GO:0006954);immune response(GO:0006955);multicellular organism development(GO:0007275);extrinsic apoptotic signaling pathway via death domain receptors(GO:0008625);response to lipopolysaccharide(GO:0032496);tumor necrosis factor-mediated signaling pathway(GO:0033209);regulation of cell proliferation(GO:0042127);positive …	integral component of plasma membrane(GO:0005887);extracellular matrix(GO:0031012);trans-Golgi network membrane(GO:0032588);extracellular exosome(GO:0070062);membrane(GO:0016020);integral component of membrane(GO:0016021)
ENSGALG00000001889	yes	Uncharacterized protein;unassigned;ortholog	CASPASE RECRUITMENT DOMAIN-CONTAINING PROTEIN 9 (PTHR14559:SF18)	0	protein homodimerization activity(GO:0042803);CARD domain binding(GO:0050700)	response to fungus(GO:0009620);response to peptidoglycan(GO:0032494);response to muramyl dipeptide(GO:0032495);positive regulation of interleukin-6 production(GO:0032755);positive regulation of tumor necrosis factor production(GO:0032760);response to drug(GO:0042493);regulation of tumor necrosis factor biosynthetic process(GO:0042534);regulation of apoptotic process(GO:0042981);positive regulatio…	response to fungus(GO:0009620);response to peptidoglycan(GO:0032494);response to muramyl dipeptide(GO:0032495);positive regulation of interleukin-6 production(GO:0032755);positive regulation of tumor necrosis factor production(GO:0032760);response to drug(GO:0042493);regulation of tumor necrosis factor biosynthetic process(GO:0042534);regulation of apoptotic process(GO:0042981);positive regulatio…	0
ENSGALG00000002003	yes	Receptor protein serine/threonine kinase;BMPR1A;ortholog	BONE MORPHOGENETIC PROTEIN RECEPTOR TYPE-1A (PTHR23255:SF81)	Wnt signaling pathway->Transforming growth factor beta activated kinase 1;;TGF-beta signaling pathway->TGF-beta receptors;;TGF-beta signaling pathway->TGF-beta receptor type I;;Gonadotropin-releasing hormone receptor pathway->BMPR-IA/IB/II;;;;;	RNA polymerase II transcription factor activity, sequence-specific DNA binding(GO:0000981);glycoprotein binding(GO:0001948);transmembrane receptor protein serine/threonine kinase activity(GO:0004675);receptor signaling protein serine/threonine kinase activity(GO:0004702);ATP binding(GO:0005524);protein homodimerization activity(GO:0042803);SMAD binding(GO:0046332);nucleotide binding(GO:0000166);p…	mesoderm formation(GO:0001707);somitogenesis(GO:0001756);Mullerian duct regression(GO:0001880);positive regulation of mesenchymal cell proliferation(GO:0002053);endocardial cushion formation(GO:0003272);immune response(GO:0006955);ectoderm development(GO:0007398);dorsal/ventral axis specification(GO:0009950);positive regulation of pathway-restricted SMAD protein phosphorylation(GO:0010862);neural…	mesoderm formation(GO:0001707);somitogenesis(GO:0001756);Mullerian duct regression(GO:0001880);positive regulation of mesenchymal cell proliferation(GO:0002053);endocardial cushion formation(GO:0003272);immune response(GO:0006955);ectoderm development(GO:0007398);dorsal/ventral axis specification(GO:0009950);positive regulation of pathway-restricted SMAD protein phosphorylation(GO:0010862);neural…	cytoplasm(GO:0005737)
ENSGALG00000002016	yes	Protein kinase C delta type;PRKCD;ortholog	PROTEIN KINASE C DELTA TYPE (PTHR24356:SF245)	VEGF signaling pathway->Protein kinase C;;Apoptosis signaling pathway->Protein kinase C;;Muscarinic acetylcholine receptor 1 and 3 signaling pathway->Protein kinase C;;Oxytocin receptor mediated signaling pathway->Protein kinase C;;FGF signaling pathway->Protein kinase C;;Wnt signaling pathway->Protein Kinase C;;Histamine H1 receptor mediated signaling pathway->Protein kinase C;;Gonadotropin-rele…	calcium-independent protein kinase C activity(GO:0004699);ATP binding(GO:0005524);enzyme activator activity(GO:0008047);kinase binding(GO:0019900);insulin receptor substrate binding(GO:0043560);metal ion binding(GO:0046872);protein serine/threonine kinase activity(GO:0004674);protein kinase C activity(GO:0004697);nucleotide binding(GO:0000166);protein kinase activity(GO:0004672);kinase activity(G…	apoptotic process(GO:0006915);cell cycle(GO:0007049);immunoglobulin mediated immune response(GO:0016064);histone phosphorylation(GO:0016572);peptidyl-threonine phosphorylation(GO:0018107);termination of signal transduction(GO:0023021);negative regulation of actin filament polymerization(GO:0030837);positive regulation of endodeoxyribonuclease activity(GO:0032079);interleukin-10 production(GO:0032…	apoptotic process(GO:0006915);cell cycle(GO:0007049);immunoglobulin mediated immune response(GO:0016064);histone phosphorylation(GO:0016572);peptidyl-threonine phosphorylation(GO:0018107);termination of signal transduction(GO:0023021);negative regulation of actin filament polymerization(GO:0030837);positive regulation of endodeoxyribonuclease activity(GO:0032079);interleukin-10 production(GO:0032…	cytoplasm(GO:0005737);intracellular(GO:0005622)
ENSGALG00000002080	yes	Uncharacterized protein;DOCK2;ortholog	DEDICATOR OF CYTOKINESIS PROTEIN 2 (PTHR23317:SF97)	0	GTPase activator activity(GO:0005096);Rac guanyl-nucleotide exchange factor activity(GO:0030676);T cell receptor binding(GO:0042608);guanyl-nucleotide exchange factor activity(GO:0005085)	membrane raft polarization(GO:0001766);establishment of T cell polarity(GO:0001768);immunological synapse formation(GO:0001771);myeloid dendritic cell activation involved in immune response(GO:0002277);chemotaxis(GO:0006935);small GTPase mediated signal transduction(GO:0007264);actin cytoskeleton organization(GO:0030036);positive regulation of GTPase activity(GO:0043547);macropinocytosis(GO:00443…	membrane raft polarization(GO:0001766);establishment of T cell polarity(GO:0001768);immunological synapse formation(GO:0001771);myeloid dendritic cell activation involved in immune response(GO:0002277);chemotaxis(GO:0006935);small GTPase mediated signal transduction(GO:0007264);actin cytoskeleton organization(GO:0030036);positive regulation of GTPase activity(GO:0043547);macropinocytosis(GO:00443…	proteinaceous extracellular matrix(GO:0005578);cytoplasm(GO:0005737);extracellular matrix(GO:0031012)
ENSGALG00000002113	yes	SLP-76 adaptor protein;SLP76;ortholog	LYMPHOCYTE CYTOSOLIC PROTEIN 2 (PTHR14098:SF19)	T cell activation->SLP-76;;	MHC class I protein binding, via antigen binding groove(GO:0023027)	immune response(GO:0006955);transmembrane receptor protein tyrosine kinase signaling pathway(GO:0007169);intracellular signal transduction(GO:0035556);mast cell activation(GO:0045576);positive regulation of protein kinase activity(GO:0045860);cytokine secretion(GO:0050663);T cell receptor signaling pathway(GO:0050852)	immune response(GO:0006955);transmembrane receptor protein tyrosine kinase signaling pathway(GO:0007169);intracellular signal transduction(GO:0035556);mast cell activation(GO:0045576);positive regulation of protein kinase activity(GO:0045860);cytokine secretion(GO:0050663);T cell receptor signaling pathway(GO:0050852)	cytoplasm(GO:0005737)
ENSGALG00000002160	yes	Beta-2-microglobulin;B2M;ortholog	BETA-2-MICROGLOBULIN (PTHR19944:SF81)	T cell activation->MHC-antigen;;	glycoprotein binding(GO:0001948);identical protein binding(GO:0042802)	retina homeostasis(GO:0001895);positive regulation of T cell mediated cytotoxicity(GO:0001916);antigen processing and presentation of exogenous protein antigen via MHC class Ib, TAP-dependent(GO:0002481);positive regulation of T cell cytokine production(GO:0002726);regulation of membrane depolarization(GO:0003254);negative regulation of neuron projection development(GO:0010977);antibacterial humo…	retina homeostasis(GO:0001895);positive regulation of T cell mediated cytotoxicity(GO:0001916);antigen processing and presentation of exogenous protein antigen via MHC class Ib, TAP-dependent(GO:0002481);positive regulation of T cell cytokine production(GO:0002726);regulation of membrane depolarization(GO:0003254);negative regulation of neuron projection development(GO:0010977);antibacterial humo…	intracellular(GO:0005622)
ENSGALG00000002258	yes	Uncharacterized protein;Gga.37837;ortholog	SUBFAMILY NOT NAMED (PTHR23266:SF154)	0	antigen binding(GO:0003823);immunoglobulin receptor binding(GO:0034987)	phagocytosis, recognition(GO:0006910);phagocytosis, engulfment(GO:0006911);complement activation, classical pathway(GO:0006958);defense response to bacterium(GO:0042742);innate immune response(GO:0045087);B cell receptor signaling pathway(GO:0050853);positive regulation of B cell activation(GO:0050871)	phagocytosis, recognition(GO:0006910);phagocytosis, engulfment(GO:0006911);complement activation, classical pathway(GO:0006958);defense response to bacterium(GO:0042742);innate immune response(GO:0045087);B cell receptor signaling pathway(GO:0050853);positive regulation of B cell activation(GO:0050871)	cytoplasm(GO:0005737)
ENSGALG00000002375	yes	Uncharacterized protein (Fragment);NOTCH1;ortholog	NEUROGENIC LOCUS NOTCH HOMOLOG PROTEIN 1 (PTHR24033:SF88)	Notch signaling pathway->Notch;;Alzheimer disease-presenilin pathway->Notch;;Notch signaling pathway->Notch transmembrane domain fragment;;Alzheimer disease-presenilin pathway->Notch N-terminal fragment;;Alzheimer disease-presenilin pathway->Notch extracellular fragment;;Notch signaling pathway->Serrate and Notch extracellular fragment;;Alzheimer disease-presenilin pathway->Notch C-terminal fragm…	core promoter binding(GO:0001047);transcriptional activator activity, RNA polymerase II transcription factor binding(GO:0001190);transcription factor activity, sequence-specific DNA binding(GO:0003700);enzyme inhibitor activity(GO:0004857);receptor activity(GO:0004872);Notch binding(GO:0005112);calcium ion binding(GO:0005509);enzyme binding(GO:0019899);chromatin DNA binding(GO:0031490);sequence-s…	negative regulation of transcription from RNA polymerase II promoter(GO:0000122);cell fate specification(GO:0001708);liver development(GO:0001889);heart looping(GO:0001947);sprouting angiogenesis(GO:0002040);inflammatory response to antigenic stimulus(GO:0002437);endocardium morphogenesis(GO:0003160);atrioventricular node development(GO:0003162);coronary vein morphogenesis(GO:0003169);aortic valv…	negative regulation of transcription from RNA polymerase II promoter(GO:0000122);cell fate specification(GO:0001708);liver development(GO:0001889);heart looping(GO:0001947);sprouting angiogenesis(GO:0002040);inflammatory response to antigenic stimulus(GO:0002437);endocardium morphogenesis(GO:0003160);atrioventricular node development(GO:0003162);coronary vein morphogenesis(GO:0003169);aortic valv…	mitochondrial small ribosomal subunit(GO:0005763);intracellular(GO:0005622);mitochondrion(GO:0005739);ribosome(GO:0005840)
ENSGALG00000002504	yes	Uncharacterized protein;TROVE2;ortholog	60 KDA SS-A/RO RIBONUCLEOPROTEIN (PTHR14202:SF2)	0	U2 snRNA binding(GO:0030620);RNA binding(GO:0003723)	immune system development(GO:0002520);smoothened signaling pathway(GO:0007224);response to UV(GO:0009411);cilium morphogenesis(GO:0060271)	immune system development(GO:0002520);smoothened signaling pathway(GO:0007224);response to UV(GO:0009411);cilium morphogenesis(GO:0060271)	0
ENSGALG00000002614	yes	Uncharacterized protein;LOC100859374;ortholog	MAJOR HISTOCOMPATIBILITY COMPLEX CLASS I-RELATED GENE PROTEIN (PTHR16675:SF198)	0	antigen binding(GO:0003823);peptide antigen binding(GO:0042605)	antigen processing and presentation of peptide antigen via MHC class I(GO:0002474);immune response(GO:0006955);antigen processing and presentation(GO:0019882)	antigen processing and presentation of peptide antigen via MHC class I(GO:0002474);immune response(GO:0006955);antigen processing and presentation(GO:0019882)	membrane(GO:0016020)
ENSGALG00000002672	yes	Uncharacterized protein;SBNO2;ortholog	PROTEIN STRAWBERRY NOTCH HOMOLOG 2 (PTHR12706:SF19)	0	0	macrophage activation involved in immune response(GO:0002281);bone mineralization(GO:0030282);negative regulation of transcription, DNA-templated(GO:0045892);positive regulation of transcription from RNA polymerase II promoter(GO:0045944);regulation of inflammatory response(GO:0050727);bone trabecula morphogenesis(GO:0061430);cellular response to lipopolysaccharide(GO:0071222);cellular response t…	macrophage activation involved in immune response(GO:0002281);bone mineralization(GO:0030282);negative regulation of transcription, DNA-templated(GO:0045892);positive regulation of transcription from RNA polymerase II promoter(GO:0045944);regulation of inflammatory response(GO:0050727);bone trabecula morphogenesis(GO:0061430);cellular response to lipopolysaccharide(GO:0071222);cellular response t…	mitochondrial inner membrane(GO:0005743);mitochondrion(GO:0005739)
ENSGALG00000002761	yes	Uncharacterized protein (Fragment);SIRT1;ortholog	NAD-DEPENDENT PROTEIN DEACETYLASE SIRTUIN-1 (PTHR11085:SF30)	p53 pathway->Sirtuin;;	core promoter sequence-specific DNA binding(GO:0001046);p53 binding(GO:0002039);transcription corepressor activity(GO:0003714);protein C-terminus binding(GO:0008022);nuclear hormone receptor binding(GO:0035257);histone binding(GO:0042393);identical protein binding(GO:0042802);HLH domain binding(GO:0043398);bHLH transcription factor binding(GO:0043425);NAD-dependent histone deacetylase activity (H…	single strand break repair(GO:0000012);negative regulation of transcription from RNA polymerase II promoter(GO:0000122);chromatin silencing at rDNA(GO:0000183);pyrimidine dimer repair by nucleotide-excision repair(GO:0000720);DNA synthesis involved in DNA repair(GO:0000731);angiogenesis(GO:0001525);ovulation from ovarian follicle(GO:0001542);cellular glucose homeostasis(GO:0001678);positive regul…	single strand break repair(GO:0000012);negative regulation of transcription from RNA polymerase II promoter(GO:0000122);chromatin silencing at rDNA(GO:0000183);pyrimidine dimer repair by nucleotide-excision repair(GO:0000720);DNA synthesis involved in DNA repair(GO:0000731);angiogenesis(GO:0001525);ovulation from ovarian follicle(GO:0001542);cellular glucose homeostasis(GO:0001678);positive regul…	0
ENSGALG00000002869	yes	Uncharacterized protein;ENPP3;ortholog	ECTONUCLEOTIDE PYROPHOSPHATASE/PHOSPHODIESTERASE FAMILY MEMBER 3 (PTHR10151:SF91)	0	nucleic acid binding(GO:0003676);phosphodiesterase I activity(GO:0004528);nucleotide diphosphatase activity(GO:0004551);scavenger receptor activity(GO:0005044);polysaccharide binding(GO:0030247);metal ion binding(GO:0046872);nucleoside-triphosphate diphosphatase activity(GO:0047429);catalytic activity(GO:0003824);hydrolase activity(GO:0016787)	receptor-mediated endocytosis(GO:0006898);immune response(GO:0006955);nucleoside triphosphate catabolic process(GO:0009143);nucleic acid phosphodiester bond hydrolysis(GO:0090305);phosphate-containing compound metabolic process(GO:0006796);metabolic process(GO:0008152)	receptor-mediated endocytosis(GO:0006898);immune response(GO:0006955);nucleoside triphosphate catabolic process(GO:0009143);nucleic acid phosphodiester bond hydrolysis(GO:0090305);phosphate-containing compound metabolic process(GO:0006796);metabolic process(GO:0008152)	integral component of nuclear inner membrane(GO:0005639);membrane(GO:0016020);integral component of membrane(GO:0016021);nuclear membrane(GO:0031965)
ENSGALG00000002872	yes	Uncharacterized protein;LOC426852;ortholog	MUCOSA-ASSOCIATED LYMPHOID TISSUE LYMPHOMA TRANSLOCATION PROTEIN 1 (PTHR22576:SF33)	0	protease binding(GO:0002020);cysteine-type endopeptidase activity(GO:0004197);ubiquitin-protein transferase activity(GO:0004842);signal transducer activity(GO:0004871);kinase activator activity(GO:0019209);protein self-association(GO:0043621);peptidase activity(GO:0008233)	B-1 B cell differentiation(GO:0001923);response to molecule of bacterial origin(GO:0002237);positive regulation of T cell cytokine production(GO:0002726);proteolysis(GO:0006508);activation of NF-kappaB-inducing kinase activity(GO:0007250);response to fungus(GO:0009620);protein ubiquitination(GO:0016567);positive regulation of interleukin-2 production(GO:0032743);T cell proliferation(GO:0042098);r…	B-1 B cell differentiation(GO:0001923);response to molecule of bacterial origin(GO:0002237);positive regulation of T cell cytokine production(GO:0002726);proteolysis(GO:0006508);activation of NF-kappaB-inducing kinase activity(GO:0007250);response to fungus(GO:0009620);protein ubiquitination(GO:0016567);positive regulation of interleukin-2 production(GO:0032743);T cell proliferation(GO:0042098);r…	nucleolus(GO:0005730);membrane(GO:0016020);90S preribosome(GO:0030686);cytosolic large ribosomal subunit(GO:0022625)
ENSGALG00000003003	yes	C-C motif chemokine;MIP-3alpha;ortholog	C-C MOTIF CHEMOKINE 20 (PTHR12015:SF137)	Inflammation mediated by chemokine and cytokine signaling pathway->Chemokine;;	chemokine activity(GO:0008009);CCR chemokine receptor binding(GO:0048020);cytokine activity(GO:0005125)	monocyte chemotaxis(GO:0002548);inflammatory response(GO:0006954);G-protein coupled receptor signaling pathway(GO:0007186);neutrophil chemotaxis(GO:0030593);positive regulation of GTPase activity(GO:0043547);lymphocyte chemotaxis(GO:0048247);chemokine-mediated signaling pathway(GO:0070098);positive regulation of ERK1 and ERK2 cascade(GO:0070374);cellular response to interferon-gamma(GO:0071346);c…	monocyte chemotaxis(GO:0002548);inflammatory response(GO:0006954);G-protein coupled receptor signaling pathway(GO:0007186);neutrophil chemotaxis(GO:0030593);positive regulation of GTPase activity(GO:0043547);lymphocyte chemotaxis(GO:0048247);chemokine-mediated signaling pathway(GO:0070098);positive regulation of ERK1 and ERK2 cascade(GO:0070374);cellular response to interferon-gamma(GO:0071346);c…	nuclear pore(GO:0005643);nuclear membrane(GO:0031965);nuclear periphery(GO:0034399);membrane(GO:0016020)
ENSGALG00000003076	yes	Uncharacterized protein;FASLG;ortholog	TUMOR NECROSIS FACTOR LIGAND SUPERFAMILY MEMBER 6 (PTHR11471:SF44)	Apoptosis signaling pathway->FAS ligand;;FAS signaling pathway->Fas ligand;;;	tumor necrosis factor receptor binding(GO:0005164)	negative regulation of transcription from RNA polymerase II promoter(GO:0000122);activation of cysteine-type endopeptidase activity involved in apoptotic process(GO:0006919);immune response(GO:0006955);extrinsic apoptotic signaling pathway via death domain receptors(GO:0008625);negative regulation of angiogenesis(GO:0016525);positive regulation of I-kappaB kinase/NF-kappaB signaling(GO:0043123);r…	negative regulation of transcription from RNA polymerase II promoter(GO:0000122);activation of cysteine-type endopeptidase activity involved in apoptotic process(GO:0006919);immune response(GO:0006955);extrinsic apoptotic signaling pathway via death domain receptors(GO:0008625);negative regulation of angiogenesis(GO:0016525);positive regulation of I-kappaB kinase/NF-kappaB signaling(GO:0043123);r…	Golgi apparatus(GO:0005794);integral component of membrane(GO:0016021);membrane(GO:0016020)
ENSGALG00000003144	yes	Uncharacterized protein;TRIM25;ortholog	E3 UBIQUITIN-PROTEIN LIGASE TRIM56 (PTHR24103:SF466)	0	zinc ion binding(GO:0008270);poly(A) RNA binding(GO:0044822);ubiquitin protein ligase activity involved in ERAD pathway(GO:1904264);metal ion binding(GO:0046872)	protein monoubiquitination(GO:0006513);ERAD pathway(GO:0036503);protein ubiquitination involved in ubiquitin-dependent protein catabolic process(GO:0042787);positive regulation of I-kappaB kinase/NF-kappaB signaling(GO:0043123);response to estrogen(GO:0043627);innate immune response(GO:0045087);negative regulation of viral entry into host cell(GO:0046597);positive regulation of NF-kappaB transcri…	protein monoubiquitination(GO:0006513);ERAD pathway(GO:0036503);protein ubiquitination involved in ubiquitin-dependent protein catabolic process(GO:0042787);positive regulation of I-kappaB kinase/NF-kappaB signaling(GO:0043123);response to estrogen(GO:0043627);innate immune response(GO:0045087);negative regulation of viral entry into host cell(GO:0046597);positive regulation of NF-kappaB transcri…	Cul4A-RING E3 ubiquitin ligase complex(GO:0031464)
ENSGALG00000003404	yes	Uncharacterized protein;TFEB;ortholog	TRANSCRIPTION FACTOR EB (PTHR12565:SF273)	0	protein dimerization activity(GO:0046983)	humoral immune response(GO:0006959);positive regulation of transcription, DNA-templated(GO:0045893);regulation of transcription, DNA-templated(GO:0006355)	humoral immune response(GO:0006959);positive regulation of transcription, DNA-templated(GO:0045893);regulation of transcription, DNA-templated(GO:0006355)	mitochondrion(GO:0005739);cytosol(GO:0005829);cytoplasm(GO:0005737)
ENSGALG00000003437	yes	Uncharacterized protein (Fragment);unassigned;ortholog	DISINTEGRIN AND METALLOPROTEINASE DOMAIN-CONTAINING PROTEIN 8 (PTHR11905:SF191)	0	metalloendopeptidase activity(GO:0004222);calcium ion binding(GO:0005509);zinc ion binding(GO:0008270);cell adhesion molecule binding(GO:0050839);metallopeptidase activity(GO:0008237)	cell morphogenesis(GO:0000902);angiogenesis(GO:0001525);leukocyte migration involved in inflammatory response(GO:0002523);positive regulation of acute inflammatory response(GO:0002675);proteolysis(GO:0006508);single organismal cell-cell adhesion(GO:0016337);positive regulation of T cell differentiation in thymus(GO:0033089);activation of MAPK activity involved in innate immune response(GO:0035419…	cell morphogenesis(GO:0000902);angiogenesis(GO:0001525);leukocyte migration involved in inflammatory response(GO:0002523);positive regulation of acute inflammatory response(GO:0002675);proteolysis(GO:0006508);single organismal cell-cell adhesion(GO:0016337);positive regulation of T cell differentiation in thymus(GO:0033089);activation of MAPK activity involved in innate immune response(GO:0035419…	0
ENSGALG00000003500	yes	Uncharacterized protein;TSC1;ortholog	HAMARTIN (PTHR15154:SF3)	p53 pathway by glucose deprivation->Tuberous sclerosis 1;;Insulin/IGF pathway-protein kinase B signaling cascade->Tuberous sclerosis 2;;;	GTPase regulator activity(GO:0030695);protein N-terminus binding(GO:0047485);chaperone binding(GO:0051087)	kidney development(GO:0001822);neural tube closure(GO:0001843);adaptive immune response(GO:0002250);rRNA export from nucleus(GO:0006407);potassium ion transport(GO:0006813);cell-matrix adhesion(GO:0007160);negative regulation of cell proliferation(GO:0008285);negative regulation of translation(GO:0017148);hippocampus development(GO:0021766);cerebral cortex development(GO:0021987);cell projection …	kidney development(GO:0001822);neural tube closure(GO:0001843);adaptive immune response(GO:0002250);rRNA export from nucleus(GO:0006407);potassium ion transport(GO:0006813);cell-matrix adhesion(GO:0007160);negative regulation of cell proliferation(GO:0008285);negative regulation of translation(GO:0017148);hippocampus development(GO:0021766);cerebral cortex development(GO:0021987);cell projection …	mitochondrion(GO:0005739);cytoplasm(GO:0005737)
ENSGALG00000003792	yes	Uncharacterized protein;FYB;ortholog	FYN-BINDING PROTEIN (PTHR16830:SF18)	0	receptor binding(GO:0005102)	immune response(GO:0006955);protein localization to plasma membrane(GO:0072659);signal transduction(GO:0007165)	immune response(GO:0006955);protein localization to plasma membrane(GO:0072659);signal transduction(GO:0007165)	transcription factor TFIIA complex(GO:0005672);cell junction(GO:0030054);nucleus(GO:0005634);nucleoplasm(GO:0005654)
ENSGALG00000003802	yes	Uncharacterized protein;OTUD7A;ortholog	OTU DOMAIN-CONTAINING PROTEIN 7A (PTHR13367:SF20)	0	DNA binding(GO:0003677);thiol-dependent ubiquitin-specific protease activity(GO:0004843);zinc ion binding(GO:0008270);K63-linked polyubiquitin binding(GO:0070530);peptidase activity(GO:0008233)	immune response(GO:0006955);protein K11-linked deubiquitination(GO:0035871);negative regulation of I-kappaB kinase/NF-kappaB signaling(GO:0043124);regulation of innate immune response(GO:0045088);regulation of inflammatory response(GO:0050727);protein K63-linked deubiquitination(GO:0070536);protein K48-linked deubiquitination(GO:0071108);protein deubiquitination involved in ubiquitin-dependent pr…	immune response(GO:0006955);protein K11-linked deubiquitination(GO:0035871);negative regulation of I-kappaB kinase/NF-kappaB signaling(GO:0043124);regulation of innate immune response(GO:0045088);regulation of inflammatory response(GO:0050727);protein K63-linked deubiquitination(GO:0070536);protein K48-linked deubiquitination(GO:0071108);protein deubiquitination involved in ubiquitin-dependent pr…	nucleolus(GO:0005730);clathrin-coated pit(GO:0005905);focal adhesion(GO:0005925);clathrin-coated vesicle(GO:0030136);transforming growth factor beta receptor homodimeric complex(GO:0070022);extracellular exosome(GO:0070062);plasma membrane(GO:0005886);intracellular membrane-bounded organelle(GO:0043231)
ENSGALG00000003855	yes	Proto-oncogene tyrosine-protein kinase Src;SRC;ortholog	PROTO-ONCOGENE TYROSINE-PROTEIN KINASE SRC (PTHR24418:SF279)	Cadherin signaling pathway->Src tyrosine kinase;;CCKR signaling map->SRC @Galphaq;;Integrin signalling pathway->Src tyrosine kinase;;Gonadotropin-releasing hormone receptor pathway->SRC;;CCKR signaling map->p60 SRC;;CCKR signaling map->SRC;;CCKR signaling map->p54 SRC;;Angiogenesis->Src tyrosine kinase;;CCKR signaling map->p62 SRC;;Parkinson disease->Src tyrosine kinase;;;;;;;;;;;	protein tyrosine kinase activity(GO:0004713);non-membrane spanning protein tyrosine kinase activity(GO:0004715);protein binding(GO:0005515);ATP binding(GO:0005524);kinase binding(GO:0019900);protein phosphatase binding(GO:0019903);heme binding(GO:0020037);SH2 domain binding(GO:0042169);ion channel binding(GO:0044325);ephrin receptor binding(GO:0046875);phosphoprotein binding(GO:0051219);hormone r…	cell cycle(GO:0007049);cell adhesion(GO:0007155);epidermal growth factor receptor signaling pathway(GO:0007173);transforming growth factor beta receptor signaling pathway(GO:0007179);integrin-mediated signaling pathway(GO:0007229);central nervous system development(GO:0007417);positive regulation of epithelial cell migration(GO:0010634);cell migration(GO:0016477);regulation of cell-cell adhesion(…	cell cycle(GO:0007049);cell adhesion(GO:0007155);epidermal growth factor receptor signaling pathway(GO:0007173);transforming growth factor beta receptor signaling pathway(GO:0007179);integrin-mediated signaling pathway(GO:0007229);central nervous system development(GO:0007417);positive regulation of epithelial cell migration(GO:0010634);cell migration(GO:0016477);regulation of cell-cell adhesion(…	intermediate filament(GO:0005882);extracellular space(GO:0005615);nucleus(GO:0005634);membrane(GO:0016020);extracellular exosome(GO:0070062)
ENSGALG00000003857	yes	Non-specific protein-tyrosine kinase;ITK;ortholog	TYROSINE-PROTEIN KINASE ITK/TSK (PTHR24418:SF308)	0	non-membrane spanning protein tyrosine kinase activity(GO:0004715);ATP binding(GO:0005524);receptor binding(GO:0005102);nucleotide binding(GO:0000166);protein kinase activity(GO:0004672);protein tyrosine kinase activity(GO:0004713);kinase activity(GO:0016301);transferase activity(GO:0016740)	NK T cell differentiation(GO:0001865);adaptive immune response(GO:0002250);transmembrane receptor protein tyrosine kinase signaling pathway(GO:0007169);activation of phospholipase C activity(GO:0007202);interferon-gamma production(GO:0032609);interleukin-4 production(GO:0032633);intracellular signal transduction(GO:0035556);peptidyl-tyrosine autophosphorylation(GO:0038083);regulation of cell prol…	NK T cell differentiation(GO:0001865);adaptive immune response(GO:0002250);transmembrane receptor protein tyrosine kinase signaling pathway(GO:0007169);activation of phospholipase C activity(GO:0007202);interferon-gamma production(GO:0032609);interleukin-4 production(GO:0032633);intracellular signal transduction(GO:0035556);peptidyl-tyrosine autophosphorylation(GO:0038083);regulation of cell prol…	microtubule(GO:0005874);extracellular exosome(GO:0070062);intracellular(GO:0005622)
ENSGALG00000003860	yes	Uncharacterized protein (Fragment);MID2;ortholog	E3 UBIQUITIN-PROTEIN LIGASE MID2-RELATED (PTHR24103:SF450)	0	microtubule binding(GO:0008017);zinc ion binding(GO:0008270);protein homodimerization activity(GO:0042803);protein heterodimerization activity(GO:0046982);phosphoprotein binding(GO:0051219);metal ion binding(GO:0046872)	positive regulation of autophagy(GO:0010508);negative regulation of viral transcription(GO:0032897);protein localization to microtubule(GO:0035372);positive regulation of I-kappaB kinase/NF-kappaB signaling(GO:0043123);innate immune response(GO:0045087);negative regulation of viral entry into host cell(GO:0046597);positive regulation of NF-kappaB transcription factor activity(GO:0051092);negative…	positive regulation of autophagy(GO:0010508);negative regulation of viral transcription(GO:0032897);protein localization to microtubule(GO:0035372);positive regulation of I-kappaB kinase/NF-kappaB signaling(GO:0043123);innate immune response(GO:0045087);negative regulation of viral entry into host cell(GO:0046597);positive regulation of NF-kappaB transcription factor activity(GO:0051092);negative…	nucleus(GO:0005634);cytoplasm(GO:0005737)
ENSGALG00000003875	yes	Non-specific protein-tyrosine kinase;ABL1;ortholog	ABELSON TYROSINE-PROTEIN KINASE 2 (PTHR24418:SF363)	Integrin signalling pathway->Abelson murine leukemia viral oncogene homolog 1;;Axon guidance mediated by Slit/Robo->Abelson murine leukemia viral oncogene homolog 1;;;	magnesium ion binding(GO:0000287);non-membrane spanning protein tyrosine kinase activity(GO:0004715);ATP binding(GO:0005524);protein C-terminus binding(GO:0008022);SH3 domain binding(GO:0017124);syntaxin binding(GO:0019905);manganese ion binding(GO:0030145);actin filament binding(GO:0051015);mitogen-activated protein kinase binding(GO:0051019);proline-rich region binding(GO:0070064);receptor bind…	B-1 B cell homeostasis(GO:0001922);B cell proliferation involved in immune response(GO:0002322);transitional one stage B cell differentiation(GO:0002333);phagocytosis(GO:0006909);DNA damage induced protein phosphorylation(GO:0006975);response to oxidative stress(GO:0006979);transmembrane receptor protein tyrosine kinase signaling pathway(GO:0007169);epidermal growth factor receptor signaling path…	B-1 B cell homeostasis(GO:0001922);B cell proliferation involved in immune response(GO:0002322);transitional one stage B cell differentiation(GO:0002333);phagocytosis(GO:0006909);DNA damage induced protein phosphorylation(GO:0006975);response to oxidative stress(GO:0006979);transmembrane receptor protein tyrosine kinase signaling pathway(GO:0007169);epidermal growth factor receptor signaling path…	integral component of membrane(GO:0016021);membrane(GO:0016020)
ENSGALG00000003951	yes	Uncharacterized protein;SASH3;ortholog	SAM AND SH3 DOMAIN-CONTAINING PROTEIN 3 (PTHR12301:SF10)	0	0	positive regulation of immunoglobulin production(GO:0002639);positive regulation of T cell cytokine production(GO:0002726);positive regulation of B cell proliferation(GO:0030890);positive regulation of interferon-gamma production(GO:0032729);positive regulation of interleukin-10 production(GO:0032733);positive regulation of interleukin-2 production(GO:0032743);positive regulation of interleukin-4…	positive regulation of immunoglobulin production(GO:0002639);positive regulation of T cell cytokine production(GO:0002726);positive regulation of B cell proliferation(GO:0030890);positive regulation of interferon-gamma production(GO:0032729);positive regulation of interleukin-10 production(GO:0032733);positive regulation of interleukin-2 production(GO:0032743);positive regulation of interleukin-4…	nucleoplasm(GO:0005654);cytoplasm(GO:0005737);centrosome(GO:0005813);membrane(GO:0016020)
ENSGALG00000004220	yes	Uncharacterized protein;SERINC3;ortholog	SERINE INCORPORATOR 3 (PTHR10383:SF33)	0	L-serine transmembrane transporter activity(GO:0015194)	phosphatidylserine metabolic process(GO:0006658);sphingolipid metabolic process(GO:0006665);detection of virus(GO:0009597);L-serine transport(GO:0015825);innate immune response(GO:0045087);defense response to virus(GO:0051607);positive regulation of endoplasmic reticulum stress-induced intrinsic apoptotic signaling pathway(GO:1902237)	phosphatidylserine metabolic process(GO:0006658);sphingolipid metabolic process(GO:0006665);detection of virus(GO:0009597);L-serine transport(GO:0015825);innate immune response(GO:0045087);defense response to virus(GO:0051607);positive regulation of endoplasmic reticulum stress-induced intrinsic apoptotic signaling pathway(GO:1902237)	mitochondrion(GO:0005739);cytosol(GO:0005829);membrane raft(GO:0045121);sperm principal piece(GO:0097228);cilium(GO:0005929)
ENSGALG00000004231	yes	Uncharacterized protein (Fragment);unassigned;ortholog	INTERFERON LAMBDA RECEPTOR 1 (PTHR20859:SF64)	0	cytokine receptor activity(GO:0004896)	mucosal immune response(GO:0002385);cytokine-mediated signaling pathway(GO:0019221);regulation of defense response to virus by host(GO:0050691);defense response to virus(GO:0051607)	mucosal immune response(GO:0002385);cytokine-mediated signaling pathway(GO:0019221);regulation of defense response to virus by host(GO:0050691);defense response to virus(GO:0051607)	cell wall(GO:0005618)
ENSGALG00000004347	yes	Uncharacterized protein;NEDD4;ortholog	E3 UBIQUITIN-PROTEIN LIGASE NEDD4 (PTHR11254:SF353)	Ubiquitin proteasome pathway->Ubiquitin protein ligase E3;;	ubiquitin-protein transferase activity(GO:0004842);ligase activity(GO:0016874);sodium channel inhibitor activity(GO:0019871);protein domain specific binding(GO:0019904);beta-2 adrenergic receptor binding(GO:0031698);ubiquitin binding(GO:0043130);phosphoserine binding(GO:0050815);phosphothreonine binding(GO:0050816);ubiquitin protein ligase activity(GO:0061630);RNA polymerase binding(GO:0070063);p…	adaptive immune response(GO:0002250);outflow tract morphogenesis(GO:0003151);endocardial cushion development(GO:0003197);protein monoubiquitination(GO:0006513);protein targeting to lysosome(GO:0006622);neuromuscular junction development(GO:0007528);negative regulation of transcription from RNA polymerase II promoter in response to UV-induced DNA damage(GO:0010768);positive regulation of phosphati…	adaptive immune response(GO:0002250);outflow tract morphogenesis(GO:0003151);endocardial cushion development(GO:0003197);protein monoubiquitination(GO:0006513);protein targeting to lysosome(GO:0006622);neuromuscular junction development(GO:0007528);negative regulation of transcription from RNA polymerase II promoter in response to UV-induced DNA damage(GO:0010768);positive regulation of phosphati…	nucleus(GO:0005634);cytoplasm(GO:0005737);membrane(GO:0016020)
ENSGALG00000004398	yes	Uncharacterized protein;CARD11;ortholog	CASPASE RECRUITMENT DOMAIN-CONTAINING PROTEIN 11 (PTHR14559:SF17)	0	CARD domain binding(GO:0050700);protein binding(GO:0005515)	signal transduction(GO:0007165);positive regulation of B cell proliferation(GO:0030890);T cell costimulation(GO:0031295);positive regulation of T cell proliferation(GO:0042102);regulation of apoptotic process(GO:0042981);positive regulation of I-kappaB kinase/NF-kappaB signaling(GO:0043123);thymic T cell selection(GO:0045061);positive regulation of interleukin-2 biosynthetic process(GO:0045086);r…	signal transduction(GO:0007165);positive regulation of B cell proliferation(GO:0030890);T cell costimulation(GO:0031295);positive regulation of T cell proliferation(GO:0042102);regulation of apoptotic process(GO:0042981);positive regulation of I-kappaB kinase/NF-kappaB signaling(GO:0043123);thymic T cell selection(GO:0045061);positive regulation of interleukin-2 biosynthetic process(GO:0045086);r…	integral component of membrane(GO:0016021);membrane(GO:0016020)
ENSGALG00000004419	yes	Uncharacterized protein;TNFRSF1B;ortholog	TUMOR NECROSIS FACTOR RECEPTOR SUPERFAMILY MEMBER 18 (PTHR23097:SF161)	0	tumor necrosis factor-activated receptor activity(GO:0005031);ubiquitin protein ligase binding(GO:0031625)	inflammatory response(GO:0006954);immune response(GO:0006955);multicellular organism development(GO:0007275);intrinsic apoptotic signaling pathway in response to DNA damage(GO:0008630);response to lipopolysaccharide(GO:0032496);tumor necrosis factor-mediated signaling pathway(GO:0033209);regulation of cell proliferation(GO:0042127);regulation of apoptotic process(GO:0042981);positive regulation o…	inflammatory response(GO:0006954);immune response(GO:0006955);multicellular organism development(GO:0007275);intrinsic apoptotic signaling pathway in response to DNA damage(GO:0008630);response to lipopolysaccharide(GO:0032496);tumor necrosis factor-mediated signaling pathway(GO:0033209);regulation of cell proliferation(GO:0042127);regulation of apoptotic process(GO:0042981);positive regulation o…	endoplasmic reticulum membrane(GO:0005789);integral component of membrane(GO:0016021);membrane(GO:0016020);endoplasmic reticulum(GO:0005783)
ENSGALG00000004426	yes	Uncharacterized protein;TNFRSF8;ortholog	CD27 ANTIGEN (PTHR23097:SF140)	0	tumor necrosis factor-activated receptor activity(GO:0005031)	inflammatory response(GO:0006954);immune response(GO:0006955);multicellular organism development(GO:0007275);response to lipopolysaccharide(GO:0032496);tumor necrosis factor-mediated signaling pathway(GO:0033209);regulation of cell proliferation(GO:0042127);positive regulation of tumor necrosis factor biosynthetic process(GO:0042535);regulation of apoptotic process(GO:0042981);positive regulation…	inflammatory response(GO:0006954);immune response(GO:0006955);multicellular organism development(GO:0007275);response to lipopolysaccharide(GO:0032496);tumor necrosis factor-mediated signaling pathway(GO:0033209);regulation of cell proliferation(GO:0042127);positive regulation of tumor necrosis factor biosynthetic process(GO:0042535);regulation of apoptotic process(GO:0042981);positive regulation…	integral component of membrane(GO:0016021);synapse(GO:0045202);membrane(GO:0016020)
ENSGALG00000004475	yes	Uncharacterized protein (Fragment);unassigned;ortholog	INSULIN-LIKE GROWTH FACTOR-BINDING PROTEIN COMPLEX ACID LABILE SUBUNIT (PTHR24365:SF505)	0	0	immune response(GO:0006955);defense response to other organism(GO:0098542)	immune response(GO:0006955);defense response to other organism(GO:0098542)	spindle microtubule(GO:0005876);membrane(GO:0016020);Sin3 complex(GO:0016580);transcriptional repressor complex(GO:0017053);histone deacetylase complex(GO:0000118);nuclear chromatin(GO:0000790);nucleus(GO:0005634)
ENSGALG00000004481	yes	Uncharacterized protein;EDA;ortholog	ECTODYSPLASIN-A (PTHR15151:SF18)	0	tumor necrosis factor receptor binding(GO:0005164);receptor binding(GO:0005102)	immune response(GO:0006955);cell-matrix adhesion(GO:0007160);gene expression(GO:0010467);positive regulation of NF-kappaB import into nucleus(GO:0042346);pigmentation(GO:0043473);skin development(GO:0043588);positive regulation of NF-kappaB transcription factor activity(GO:0051092);salivary gland cavitation(GO:0060662);trachea gland development(GO:0061153);positive regulation of canonical Wnt sig…	immune response(GO:0006955);cell-matrix adhesion(GO:0007160);gene expression(GO:0010467);positive regulation of NF-kappaB import into nucleus(GO:0042346);pigmentation(GO:0043473);skin development(GO:0043588);positive regulation of NF-kappaB transcription factor activity(GO:0051092);salivary gland cavitation(GO:0060662);trachea gland development(GO:0061153);positive regulation of canonical Wnt sig…	0
ENSGALG00000004594	yes	Invariant chain isoform p41;Ii;ortholog	HLA CLASS II HISTOCOMPATIBILITY ANTIGEN GAMMA CHAIN (PTHR14093:SF22)	T cell activation->MHC-antigen;;	beta-amyloid binding(GO:0001540);cytokine receptor activity(GO:0004896);macrophage migration inhibitory factor binding(GO:0035718);MHC class I protein binding(GO:0042288);MHC class II protein binding, via antigen binding groove(GO:0042658);protein binding involved in protein folding(GO:0044183);nitric-oxide synthase binding(GO:0050998);cytokine binding(GO:0019955);MHC class II protein complex bin…	prostaglandin biosynthetic process(GO:0001516);positive regulation of cytokine-mediated signaling pathway(GO:0001961);positive regulation of dendritic cell antigen processing and presentation(GO:0002606);negative regulation of peptide secretion(GO:0002792);positive regulation of type 2 immune response(GO:0002830);negative regulation of mature B cell apoptotic process(GO:0002906);protein complex a…	prostaglandin biosynthetic process(GO:0001516);positive regulation of cytokine-mediated signaling pathway(GO:0001961);positive regulation of dendritic cell antigen processing and presentation(GO:0002606);negative regulation of peptide secretion(GO:0002792);positive regulation of type 2 immune response(GO:0002830);negative regulation of mature B cell apoptotic process(GO:0002906);protein complex a…	0
ENSGALG00000004617	yes	Uncharacterized protein;LOC100859012;ortholog	MAJOR HISTOCOMPATIBILITY COMPLEX CLASS I-RELATED GENE PROTEIN (PTHR16675:SF198)	0	antigen binding(GO:0003823);peptide antigen binding(GO:0042605)	antigen processing and presentation of peptide antigen via MHC class I(GO:0002474);immune response(GO:0006955);antigen processing and presentation(GO:0019882)	antigen processing and presentation of peptide antigen via MHC class I(GO:0002474);immune response(GO:0006955);antigen processing and presentation(GO:0019882)	nucleus(GO:0005634);cytoplasm(GO:0005737);extracellular exosome(GO:0070062)
ENSGALG00000004751	yes	Uncharacterized protein (Fragment);LOC771089;ortholog	SUBFAMILY NOT NAMED (PTHR20920:SF7)	0	scavenger receptor activity(GO:0005044);polysaccharide binding(GO:0030247)	receptor-mediated endocytosis(GO:0006898);immune response(GO:0006955)	receptor-mediated endocytosis(GO:0006898);immune response(GO:0006955)	spindle pole(GO:0000922);centriole(GO:0005814);plasma membrane(GO:0005886);nonmotile primary cilium(GO:0031513);motile cilium(GO:0031514);ciliary transition fiber(GO:0097539);cytoplasm(GO:0005737);centrosome(GO:0005813)
ENSGALG00000004772	yes	Uncharacterized protein (Fragment);unassigned;ortholog	MAJOR HISTOCOMPATIBILITY COMPLEX CLASS I-RELATED GENE PROTEIN (PTHR16675:SF198)	0	antigen binding(GO:0003823);peptide antigen binding(GO:0042605)	antigen processing and presentation of peptide antigen via MHC class I(GO:0002474);immune response(GO:0006955);antigen processing and presentation(GO:0019882)	antigen processing and presentation of peptide antigen via MHC class I(GO:0002474);immune response(GO:0006955);antigen processing and presentation(GO:0019882)	SAGA complex(GO:0000124)
ENSGALG00000004785	yes	Uncharacterized protein (Fragment);unassigned;ortholog	TYROSINE-PROTEIN KINASE FGR (PTHR24418:SF331)	Parkinson disease->Src tyrosine kinase;;	non-membrane spanning protein tyrosine kinase activity(GO:0004715);receptor binding(GO:0005102);ATP binding(GO:0005524);protein kinase activity(GO:0004672);protein tyrosine kinase activity(GO:0004713)	transmembrane receptor protein tyrosine kinase signaling pathway(GO:0007169);integrin-mediated signaling pathway(GO:0007229);cell migration(GO:0016477);cell differentiation(GO:0030154);peptidyl-tyrosine autophosphorylation(GO:0038083);regulation of cell proliferation(GO:0042127);innate immune response(GO:0045087);protein phosphorylation(GO:0006468)	transmembrane receptor protein tyrosine kinase signaling pathway(GO:0007169);integrin-mediated signaling pathway(GO:0007229);cell migration(GO:0016477);cell differentiation(GO:0030154);peptidyl-tyrosine autophosphorylation(GO:0038083);regulation of cell proliferation(GO:0042127);innate immune response(GO:0045087);protein phosphorylation(GO:0006468)	cytosol(GO:0005829);cytoplasm(GO:0005737)
ENSGALG00000004802	yes	Uncharacterized protein;unassigned;ortholog	TRAF-TYPE ZINC FINGER DOMAIN-CONTAINING PROTEIN 1 (PTHR16295:SF20)	0	0	negative regulation of innate immune response(GO:0045824)	negative regulation of innate immune response(GO:0045824)	cytoplasm(GO:0005737);extrinsic component of cytoplasmic side of plasma membrane(GO:0031234);extracellular exosome(GO:0070062)
ENSGALG00000004867	yes	Leucine zipper transcription factor;C;ortholog	CCAAT/ENHANCER-BINDING PROTEIN GAMMA (PTHR23334:SF35)	0	RNA polymerase II core promoter proximal region sequence-specific DNA binding(GO:0000978);transcriptional activator activity, RNA polymerase II core promoter proximal region sequence-specific binding(GO:0001077);DNA binding(GO:0003677);transcription factor binding(GO:0008134);protein homodimerization activity(GO:0042803);sequence-specific DNA binding(GO:0043565);protein heterodimerization activit…	liver development(GO:0001889);transcription from RNA polymerase II promoter(GO:0006366);immune response(GO:0006955);mRNA metabolic process(GO:0016071);B cell differentiation(GO:0030183);natural killer cell mediated cytotoxicity(GO:0042267);enucleate erythrocyte differentiation(GO:0043353);negative regulation of sequence-specific DNA binding transcription factor activity(GO:0043433);positive regul…	liver development(GO:0001889);transcription from RNA polymerase II promoter(GO:0006366);immune response(GO:0006955);mRNA metabolic process(GO:0016071);B cell differentiation(GO:0030183);natural killer cell mediated cytotoxicity(GO:0042267);enucleate erythrocyte differentiation(GO:0043353);negative regulation of sequence-specific DNA binding transcription factor activity(GO:0043433);positive regul…	mitochondrial matrix(GO:0005759);cytosol(GO:0005829);cytoplasm(GO:0005737);mitochondrion(GO:0005739)
ENSGALG00000005414	yes	Uncharacterized protein;MSRB1;ortholog	METHIONINE-R-SULFOXIDE REDUCTASE B1 (PTHR10173:SF43)	0	actin binding(GO:0003779);zinc ion binding(GO:0008270);peptide-methionine (R)-S-oxide reductase activity(GO:0033743);methionine-R-sulfoxide reductase activity(GO:0070191);oxidoreductase activity, acting on a sulfur group of donors, disulfide as acceptor(GO:0016671)	response to oxidative stress(GO:0006979);actin filament polymerization(GO:0030041);protein repair(GO:0030091);innate immune response(GO:0045087);oxidation-reduction process(GO:0055114)	response to oxidative stress(GO:0006979);actin filament polymerization(GO:0030041);protein repair(GO:0030091);innate immune response(GO:0045087);oxidation-reduction process(GO:0055114)	0
ENSGALG00000005637	yes	Uncharacterized protein;GBF1;ortholog	GOLGI-SPECIFIC BREFELDIN A-RESISTANCE GUANINE NUCLEOTIDE EXCHANGE FACTOR 1 (PTHR10663:SF284)	0	ARF guanyl-nucleotide exchange factor activity(GO:0005086);phosphatidylinositol-3,4,5-trisphosphate binding(GO:0005547);phosphatidylinositol-3,5-bisphosphate binding(GO:0080025)	cell activation involved in immune response(GO:0002263);retrograde vesicle-mediated transport, Golgi to ER(GO:0006890);Golgi to endosome transport(GO:0006895);regulation of mitotic cell cycle(GO:0007346);vesicle-mediated transport(GO:0016192);neutrophil chemotaxis(GO:0030593);regulation of ARF protein signal transduction(GO:0032012);protein localization to Golgi apparatus(GO:0034067);retrograde t…	cell activation involved in immune response(GO:0002263);retrograde vesicle-mediated transport, Golgi to ER(GO:0006890);Golgi to endosome transport(GO:0006895);regulation of mitotic cell cycle(GO:0007346);vesicle-mediated transport(GO:0016192);neutrophil chemotaxis(GO:0030593);regulation of ARF protein signal transduction(GO:0032012);protein localization to Golgi apparatus(GO:0034067);retrograde t…	integral component of membrane(GO:0016021);membrane(GO:0016020)
ENSGALG00000005715	yes	BTB/POZ domain-containing adapter for CUL3-mediated RhoA degradation protein 2;TNFAIP1;ortholog	BTB/POZ DOMAIN-CONTAINING ADAPTER FOR CUL3-MEDIATED RHOA DEGRADATION PROTEIN 2 (PTHR11145:SF22)	0	GTP-Rho binding(GO:0017049);ubiquitin-protein transferase activity(GO:0004842)	DNA replication(GO:0006260);immune response(GO:0006955);embryo development(GO:0009790);cell migration(GO:0016477);protein ubiquitination(GO:0016567);negative regulation of Rho protein signal transduction(GO:0035024);stress fiber assembly(GO:0043149);proteasome-mediated ubiquitin-dependent protein catabolic process(GO:0043161);protein homooligomerization(GO:0051260)	DNA replication(GO:0006260);immune response(GO:0006955);embryo development(GO:0009790);cell migration(GO:0016477);protein ubiquitination(GO:0016567);negative regulation of Rho protein signal transduction(GO:0035024);stress fiber assembly(GO:0043149);proteasome-mediated ubiquitin-dependent protein catabolic process(GO:0043161);protein homooligomerization(GO:0051260)	vacuolar membrane(GO:0005774);membrane(GO:0016020)
ENSGALG00000005756	yes	Uncharacterized protein;unassigned;ortholog	SUBFAMILY NOT NAMED (PTHR23266:SF154)	0	antigen binding(GO:0003823);immunoglobulin receptor binding(GO:0034987)	phagocytosis, recognition(GO:0006910);phagocytosis, engulfment(GO:0006911);complement activation, classical pathway(GO:0006958);defense response to bacterium(GO:0042742);innate immune response(GO:0045087);B cell receptor signaling pathway(GO:0050853);positive regulation of B cell activation(GO:0050871)	phagocytosis, recognition(GO:0006910);phagocytosis, engulfment(GO:0006911);complement activation, classical pathway(GO:0006958);defense response to bacterium(GO:0042742);innate immune response(GO:0045087);B cell receptor signaling pathway(GO:0050853);positive regulation of B cell activation(GO:0050871)	lysosomal membrane(GO:0005765);plasma membrane(GO:0005886);Golgi-associated vesicle membrane(GO:0030660);late endosome membrane(GO:0031902);extracellular exosome(GO:0070062);integral component of cytoplasmic side of endoplasmic reticulum membrane(GO:0071458);integral component of lumenal side of endoplasmic reticulum membrane(GO:0071556);late endosome(GO:0005770);membrane(GO:0016020);integral com…
ENSGALG00000005758	yes	Uncharacterized protein;SPPL2A;ortholog	SIGNAL PEPTIDE PEPTIDASE-LIKE 2A (PTHR12174:SF46)	0	aspartic endopeptidase activity, intramembrane cleaving(GO:0042500);protein homodimerization activity(GO:0042803);aspartic-type endopeptidase activity(GO:0004190)	signal peptide processing(GO:0006465);membrane protein ectodomain proteolysis(GO:0006509);membrane protein intracellular domain proteolysis(GO:0031293);membrane protein proteolysis(GO:0033619);regulation of immune response(GO:0050776)	signal peptide processing(GO:0006465);membrane protein ectodomain proteolysis(GO:0006509);membrane protein intracellular domain proteolysis(GO:0031293);membrane protein proteolysis(GO:0033619);regulation of immune response(GO:0050776)	ubiquitin ligase complex(GO:0000151);plasma membrane(GO:0005886);intracellular membrane-bounded organelle(GO:0043231)
ENSGALG00000005807	yes	Uncharacterized protein (Fragment);IPO7;ortholog	IMPORTIN-7 (PTHR10997:SF39)	0	Ran GTPase binding(GO:0008536);protein transporter activity(GO:0008565);histone binding(GO:0042393)	protein import into nucleus(GO:0006606);signal transduction(GO:0007165);innate immune response(GO:0045087);intracellular protein transport(GO:0006886)	protein import into nucleus(GO:0006606);signal transduction(GO:0007165);innate immune response(GO:0045087);intracellular protein transport(GO:0006886)	integral component of membrane(GO:0016021);membrane(GO:0016020)
ENSGALG00000005919	yes	Uncharacterized protein (Fragment);unassigned;ortholog	SUBFAMILY NOT NAMED (PTHR23267:SF243)	0	0	immunoglobulin production(GO:0002377);immune response(GO:0006955)	immunoglobulin production(GO:0002377);immune response(GO:0006955)	membrane(GO:0016020)
ENSGALG00000005937	yes	Uncharacterized protein;unassigned;ortholog	SUBFAMILY NOT NAMED (PTHR23267:SF243)	0	0	immunoglobulin production(GO:0002377);immune response(GO:0006955)	immunoglobulin production(GO:0002377);immune response(GO:0006955)	nuclear matrix(GO:0016363);nuclear body(GO:0016604);transcriptional repressor complex(GO:0017053);nucleus(GO:0005634)
ENSGALG00000005941	yes	Uncharacterized protein (Fragment);unassigned;ortholog	SUBFAMILY NOT NAMED (PTHR23267:SF243)	0	0	immunoglobulin production(GO:0002377);immune response(GO:0006955)	immunoglobulin production(GO:0002377);immune response(GO:0006955)	nucleoplasm(GO:0005654);nucleus(GO:0005634)
ENSGALG00000005946	yes	Uncharacterized protein (Fragment);unassigned;ortholog	SUBFAMILY NOT NAMED (PTHR23267:SF243)	0	0	immunoglobulin production(GO:0002377);immune response(GO:0006955)	immunoglobulin production(GO:0002377);immune response(GO:0006955)	nucleus(GO:0005634);cytoplasm(GO:0005737);cytosol(GO:0005829);plasma membrane(GO:0005886)
ENSGALG00000005947	yes	Myeloid differentiation primary response protein MyD88;MYD88;ortholog	MYELOID DIFFERENTIATION PRIMARY RESPONSE PROTEIN MYD88 (PTHR15079:SF4)	Toll pathway-drosophila->MyD88;;Toll receptor signaling pathway->myeloid differentiation factor 88;;;	molecular_function(GO:0003674);TIR domain binding(GO:0070976)	response to molecule of fungal origin(GO:0002238);MyD88-dependent toll-like receptor signaling pathway(GO:0002755);inflammatory response(GO:0006954);response to virus(GO:0009615);induced systemic resistance(GO:0009682);immunoglobulin mediated immune response(GO:0016064);lipopolysaccharide-mediated signaling pathway(GO:0031663);response to peptidoglycan(GO:0032494);positive regulation of interleuk…	response to molecule of fungal origin(GO:0002238);MyD88-dependent toll-like receptor signaling pathway(GO:0002755);inflammatory response(GO:0006954);response to virus(GO:0009615);induced systemic resistance(GO:0009682);immunoglobulin mediated immune response(GO:0016064);lipopolysaccharide-mediated signaling pathway(GO:0031663);response to peptidoglycan(GO:0032494);positive regulation of interleuk…	membrane(GO:0016020);cytosolic large ribosomal subunit(GO:0022625);intracellular(GO:0005622);ribosome(GO:0005840);large ribosomal subunit(GO:0015934);intracellular ribonucleoprotein complex(GO:0030529)
ENSGALG00000006038	yes	Transforming growth factor-beta type III receptor;TGFBR3;ortholog	TRANSFORMING GROWTH FACTOR BETA RECEPTOR TYPE 3 (PTHR14002:SF13)	Gonadotropin-releasing hormone receptor pathway->TBRIII;;	type II transforming growth factor beta receptor binding(GO:0005114);protein binding(GO:0005515);glycosaminoglycan binding(GO:0005539);coreceptor activity(GO:0015026);SMAD binding(GO:0046332);transforming growth factor beta binding(GO:0050431);transforming growth factor beta receptor activity, type III(GO:0070123);transforming growth factor beta-activated receptor activity(GO:0005024);transformin…	eye development(GO:0001654);kidney development(GO:0001822);epithelial to mesenchymal transition(GO:0001837);liver development(GO:0001889);heart morphogenesis(GO:0003007);immune response(GO:0006955);negative regulation of cell adhesion(GO:0007162);transforming growth factor beta receptor signaling pathway(GO:0007179);nervous system development(GO:0007399);heart development(GO:0007507);positive reg…	eye development(GO:0001654);kidney development(GO:0001822);epithelial to mesenchymal transition(GO:0001837);liver development(GO:0001889);heart morphogenesis(GO:0003007);immune response(GO:0006955);negative regulation of cell adhesion(GO:0007162);transforming growth factor beta receptor signaling pathway(GO:0007179);nervous system development(GO:0007399);heart development(GO:0007507);positive reg…	extracellular exosome(GO:0070062)
ENSGALG00000006313	yes	Uncharacterized protein;IL4R;ortholog	INTERLEUKIN-4 RECEPTOR SUBUNIT ALPHA (PTHR23037:SF33)	Interleukin signaling pathway->Interleukin receptor beta subunit;;	cytokine receptor activity(GO:0004896)	production of molecular mediator involved in inflammatory response(GO:0002532);positive regulation of immunoglobulin production(GO:0002639);immunoglobulin mediated immune response(GO:0016064);cytokine-mediated signaling pathway(GO:0019221);defense response to protozoan(GO:0042832);positive regulation of macrophage activation(GO:0043032);positive regulation of mast cell degranulation(GO:0043306);n…	production of molecular mediator involved in inflammatory response(GO:0002532);positive regulation of immunoglobulin production(GO:0002639);immunoglobulin mediated immune response(GO:0016064);cytokine-mediated signaling pathway(GO:0019221);defense response to protozoan(GO:0042832);positive regulation of macrophage activation(GO:0043032);positive regulation of mast cell degranulation(GO:0043306);n…	MOZ/MORF histone acetyltransferase complex(GO:0070776);nucleus(GO:0005634)
ENSGALG00000006326	yes	Macrophage migration inhibitory factor;MIF;ortholog	MACROPHAGE MIGRATION INHIBITORY FACTOR (PTHR11954:SF34)	0	dopachrome isomerase activity(GO:0004167);cytokine activity(GO:0005125);cytokine receptor binding(GO:0005126);chemoattractant activity(GO:0042056);MHC class II protein binding(GO:0042289);phenylpyruvate tautomerase activity(GO:0050178);receptor binding(GO:0005102);isomerase activity(GO:0016853)	prostaglandin biosynthetic process(GO:0001516);negative regulation of mature B cell apoptotic process(GO:0002906);inflammatory response(GO:0006954);cell surface receptor signaling pathway(GO:0007166);cell aging(GO:0007569);cell proliferation(GO:0008283);negative regulation of gene expression(GO:0010629);positive regulation of protein kinase A signaling(GO:0010739);DNA damage response, signal tran…	prostaglandin biosynthetic process(GO:0001516);negative regulation of mature B cell apoptotic process(GO:0002906);inflammatory response(GO:0006954);cell surface receptor signaling pathway(GO:0007166);cell aging(GO:0007569);cell proliferation(GO:0008283);negative regulation of gene expression(GO:0010629);positive regulation of protein kinase A signaling(GO:0010739);DNA damage response, signal tran…	nucleus(GO:0005634);cytosol(GO:0005829);SCF ubiquitin ligase complex(GO:0019005)
ENSGALG00000006335	yes	Uncharacterized protein;IL2RA;ortholog	INTERLEUKIN-2 RECEPTOR SUBUNIT ALPHA (PTHR10573:SF1)	Interleukin signaling pathway->Interleukin receptor beta subunit;;	interleukin-2 receptor activity(GO:0004911);interleukin-2 binding(GO:0019976)	inflammatory response(GO:0006954);immune response(GO:0006955);interleukin-2-mediated signaling pathway(GO:0038110)	inflammatory response(GO:0006954);immune response(GO:0006955);interleukin-2-mediated signaling pathway(GO:0038110)	histone methyltransferase complex(GO:0035097);nucleus(GO:0005634)
ENSGALG00000006351	yes	Fatty acid synthase;FAS;ortholog	TUMOR NECROSIS FACTOR RECEPTOR SUPERFAMILY MEMBER 1A (PTHR23097:SF160)	Apoptosis signaling pathway->Tumor necrosis factor receptor 1;;	tumor necrosis factor-activated receptor activity(GO:0005031);kinase binding(GO:0019900);identical protein binding(GO:0042802);transmembrane signaling receptor activity(GO:0004888)	immunoglobulin production(GO:0002377);renal system process(GO:0003014);activation-induced cell death of T cells(GO:0006924);inflammatory cell apoptotic process(GO:0006925);inflammatory response(GO:0006954);immune response(GO:0006955);multicellular organism development(GO:0007275);circadian rhythm(GO:0007623);extrinsic apoptotic signaling pathway via death domain receptors(GO:0008625);response to …	immunoglobulin production(GO:0002377);renal system process(GO:0003014);activation-induced cell death of T cells(GO:0006924);inflammatory cell apoptotic process(GO:0006925);inflammatory response(GO:0006954);immune response(GO:0006955);multicellular organism development(GO:0007275);circadian rhythm(GO:0007623);extrinsic apoptotic signaling pathway via death domain receptors(GO:0008625);response to …	nucleolus(GO:0005730);nucleus(GO:0005634)
ENSGALG00000006402	yes	Uncharacterized protein;NRROS;ortholog	NEGATIVE REGULATOR OF REACTIVE OXYGEN SPECIES (PTHR24365:SF411)	0	0	superoxide metabolic process(GO:0006801);inflammatory response(GO:0006954);immune response(GO:0006955);defense response to other organism(GO:0098542)	superoxide metabolic process(GO:0006801);inflammatory response(GO:0006954);immune response(GO:0006955);defense response to other organism(GO:0098542)	0
ENSGALG00000006407	yes	Uncharacterized protein;LOC378902;ortholog	0	0	tumor necrosis factor-activated receptor activity(GO:0005031);transmembrane signaling receptor activity(GO:0004888)	inflammatory response(GO:0006954);immune response(GO:0006955);multicellular organism development(GO:0007275);response to lipopolysaccharide(GO:0032496);tumor necrosis factor-mediated signaling pathway(GO:0033209);regulation of cell proliferation(GO:0042127);regulation of apoptotic process(GO:0042981);positive regulation of MAPK cascade(GO:0043410);apoptotic signaling pathway(GO:0097190);apoptotic…	inflammatory response(GO:0006954);immune response(GO:0006955);multicellular organism development(GO:0007275);response to lipopolysaccharide(GO:0032496);tumor necrosis factor-mediated signaling pathway(GO:0033209);regulation of cell proliferation(GO:0042127);regulation of apoptotic process(GO:0042981);positive regulation of MAPK cascade(GO:0043410);apoptotic signaling pathway(GO:0097190);apoptotic…	endoplasmic reticulum membrane(GO:0005789);integral component of membrane(GO:0016021);membrane(GO:0016020)
ENSGALG00000006415	yes	CD40 ligand;CD40LG;ortholog	CD40 LIGAND (PTHR11471:SF47)	0	cytokine activity(GO:0005125);tumor necrosis factor receptor binding(GO:0005164);CD40 receptor binding(GO:0005174)	inflammatory response(GO:0006954);platelet activation(GO:0030168);B cell differentiation(GO:0030183);positive regulation of interleukin-12 production(GO:0032735);B cell proliferation(GO:0042100);negative regulation of apoptotic process(GO:0043066);isotype switching(GO:0045190);immunoglobulin secretion(GO:0048305);regulation of immunoglobulin secretion(GO:0051023);positive regulation of endothelia…	inflammatory response(GO:0006954);platelet activation(GO:0030168);B cell differentiation(GO:0030183);positive regulation of interleukin-12 production(GO:0032735);B cell proliferation(GO:0042100);negative regulation of apoptotic process(GO:0043066);isotype switching(GO:0045190);immunoglobulin secretion(GO:0048305);regulation of immunoglobulin secretion(GO:0051023);positive regulation of endothelia…	COPII vesicle coat(GO:0030127)
ENSGALG00000006522	yes	Non-specific protein-tyrosine kinase;HCK;ortholog	TYROSINE-PROTEIN KINASE HCK (PTHR24418:SF276)	Parkinson disease->Src tyrosine kinase;;	non-membrane spanning protein tyrosine kinase activity(GO:0004715);receptor binding(GO:0005102);ATP binding(GO:0005524);nucleotide binding(GO:0000166);protein kinase activity(GO:0004672);protein tyrosine kinase activity(GO:0004713);kinase activity(GO:0016301);transferase activity(GO:0016740)	cytoskeleton organization(GO:0007010);transmembrane receptor protein tyrosine kinase signaling pathway(GO:0007169);cell differentiation(GO:0030154);peptidyl-tyrosine autophosphorylation(GO:0038083);regulation of cell proliferation(GO:0042127);negative regulation of apoptotic process(GO:0043066);innate immune response(GO:0045087);regulation of phagocytosis(GO:0050764);regulation of podosome assemb…	cytoskeleton organization(GO:0007010);transmembrane receptor protein tyrosine kinase signaling pathway(GO:0007169);cell differentiation(GO:0030154);peptidyl-tyrosine autophosphorylation(GO:0038083);regulation of cell proliferation(GO:0042127);negative regulation of apoptotic process(GO:0043066);innate immune response(GO:0045087);regulation of phagocytosis(GO:0050764);regulation of podosome assemb…	0
ENSGALG00000006565	yes	Uncharacterized protein;GGT1;ortholog	GAMMA-GLUTAMYLTRANSPEPTIDASE 1-RELATED (PTHR11686:SF39)	0	gamma-glutamyltransferase activity(GO:0003840)	regulation of immune system process(GO:0002682);glutathione biosynthetic process(GO:0006750);spermatogenesis(GO:0007283);cysteine biosynthetic process(GO:0019344);regulation of inflammatory response(GO:0050727);glutathione metabolic process(GO:0006749)	regulation of immune system process(GO:0002682);glutathione biosynthetic process(GO:0006750);spermatogenesis(GO:0007283);cysteine biosynthetic process(GO:0019344);regulation of inflammatory response(GO:0050727);glutathione metabolic process(GO:0006749)	cytoplasm(GO:0005737);spindle pole centrosome(GO:0031616);spindle pole(GO:0000922);microtubule organizing center(GO:0005815);cytoskeleton(GO:0005856)
ENSGALG00000006726	yes	GATA-binding factor 3;GATA3;ortholog	TRANS-ACTING T-CELL-SPECIFIC TRANSCRIPTION FACTOR GATA-3 (PTHR10071:SF229)	0	RNA polymerase II regulatory region sequence-specific DNA binding(GO:0000977);RNA polymerase II core promoter sequence-specific DNA binding(GO:0000979);core promoter proximal region sequence-specific DNA binding(GO:0000987);transcriptional activator activity, RNA polymerase II core promoter proximal region sequence-specific binding(GO:0001077);transcriptional repressor activity, RNA polymerase II…	negative regulation of transcription from RNA polymerase II promoter(GO:0000122);cell fate determination(GO:0001709);neuron migration(GO:0001764);kidney development(GO:0001822);mesonephros development(GO:0001823);lens development in camera-type eye(GO:0002088);pro-T cell differentiation(GO:0002572);aortic valve morphogenesis(GO:0003180);cardiac right ventricle morphogenesis(GO:0003215);ventricula…	negative regulation of transcription from RNA polymerase II promoter(GO:0000122);cell fate determination(GO:0001709);neuron migration(GO:0001764);kidney development(GO:0001822);mesonephros development(GO:0001823);lens development in camera-type eye(GO:0002088);pro-T cell differentiation(GO:0002572);aortic valve morphogenesis(GO:0003180);cardiac right ventricle morphogenesis(GO:0003215);ventricula…	integral component of plasma membrane(GO:0005887);membrane(GO:0016020);integral component of membrane(GO:0016021)
ENSGALG00000006756	yes	Uncharacterized protein (Fragment);BPI;ortholog	BACTERICIDAL PERMEABILITY-INCREASING PROTEIN (PTHR10504:SF109)	0	lipopolysaccharide binding(GO:0001530);lipid binding(GO:0008289)	acute-phase response(GO:0006953);innate immune response(GO:0045087);defense response to Gram-negative bacterium(GO:0050829)	acute-phase response(GO:0006953);innate immune response(GO:0045087);defense response to Gram-negative bacterium(GO:0050829)	Golgi membrane(GO:0000139);membrane(GO:0016020)
ENSGALG00000006785	yes	Interferon regulatory factor 1;IRF1;ortholog	INTERFERON REGULATORY FACTOR 1 (PTHR11949:SF37)	0	RNA polymerase II core promoter proximal region sequence-specific DNA binding(GO:0000978);transcriptional activator activity, RNA polymerase II core promoter proximal region sequence-specific binding(GO:0001077);regulatory region DNA binding(GO:0000975);DNA binding(GO:0003677);transcription factor activity, sequence-specific DNA binding(GO:0003700);sequence-specific DNA binding(GO:0043565)	transcription from RNA polymerase II promoter(GO:0006366);apoptotic process(GO:0006915);cell cycle arrest(GO:0007050);negative regulation of cell proliferation(GO:0008285);positive regulation of interferon-beta production(GO:0032728);regulation of MyD88-dependent toll-like receptor signaling pathway(GO:0034124);cellular response to interferon-beta(GO:0035458);CD8-positive, alpha-beta T cell diffe…	transcription from RNA polymerase II promoter(GO:0006366);apoptotic process(GO:0006915);cell cycle arrest(GO:0007050);negative regulation of cell proliferation(GO:0008285);positive regulation of interferon-beta production(GO:0032728);regulation of MyD88-dependent toll-like receptor signaling pathway(GO:0034124);cellular response to interferon-beta(GO:0035458);CD8-positive, alpha-beta T cell diffe…	0
ENSGALG00000006885	yes	GTPase HRas;HRAS;ortholog	GTPASE HRAS (PTHR24070:SF317)	PI3 kinase pathway->Ras-GDP;;Ras Pathway->Ras;;TGF-beta signaling pathway->Ras-GTP;;B cell activation->Ras;;p53 pathway feedback loops 2->V-HA-RAS HARVEY RAT SARCOMA VIRAL ONCOGENE HOMOLOG HRAS;;Gonadotropin-releasing hormone receptor pathway->Ras;;PDGF signaling pathway->Ras;;VEGF signaling pathway->Ras;;T cell activation->Ras;;Angiogenesis->Ras;;EGF receptor signaling pathway->Ras;;Integrin sig…	GTPase activity(GO:0003924);GTP binding(GO:0005525);protein C-terminus binding(GO:0008022);nucleotide binding(GO:0000166)	endocytosis(GO:0006897);cell cycle arrest(GO:0007050);mitotic cell cycle checkpoint(GO:0007093);Ras protein signal transduction(GO:0007265);cell proliferation(GO:0008283);negative regulation of cell proliferation(GO:0008285);negative regulation of gene expression(GO:0010629);positive regulation of cell migration(GO:0030335);positive regulation of interferon-gamma production(GO:0032729);negative r…	endocytosis(GO:0006897);cell cycle arrest(GO:0007050);mitotic cell cycle checkpoint(GO:0007093);Ras protein signal transduction(GO:0007265);cell proliferation(GO:0008283);negative regulation of cell proliferation(GO:0008285);negative regulation of gene expression(GO:0010629);positive regulation of cell migration(GO:0030335);positive regulation of interferon-gamma production(GO:0032729);negative r…	nucleus(GO:0005634);transcription factor complex(GO:0005667)
ENSGALG00000006973	yes	B-cell linker protein;BLNK;ortholog	B-CELL LINKER PROTEIN (PTHR14098:SF21)	B cell activation->BLNK;;	SH3/SH2 adaptor activity(GO:0005070);transmembrane receptor protein tyrosine kinase adaptor activity(GO:0005068);protein binding(GO:0005515)	positive regulation of signal transduction(GO:0009967);intracellular signal transduction(GO:0035556);immune response(GO:0006955);transmembrane receptor protein tyrosine kinase signaling pathway(GO:0007169);B cell activation(GO:0042113);activation of phospholipase C activity(GO:0007202);B cell differentiation(GO:0030183);regulation of cell cycle(GO:0051726)	positive regulation of signal transduction(GO:0009967);intracellular signal transduction(GO:0035556);immune response(GO:0006955);transmembrane receptor protein tyrosine kinase signaling pathway(GO:0007169);B cell activation(GO:0042113);activation of phospholipase C activity(GO:0007202);B cell differentiation(GO:0030183);regulation of cell cycle(GO:0051726)	nucleolus(GO:0005730)
ENSGALG00000007001	yes	TLR4;TLR4;ortholog	TOLL-LIKE RECEPTOR 4 (PTHR24365:SF494)	Toll receptor signaling pathway->Toll-like receptor 1, 2, 3, 4, 5, 6, 7, 8, 9, 10, 11, 12;;Toll receptor signaling pathway->Toll-like receptor 4;;Toll receptor signaling pathway->Toll-like receptor 2, 4, 7;;;;	lipopolysaccharide binding(GO:0001530);lipopolysaccharide receptor activity(GO:0001875);receptor activity(GO:0004872);transmembrane signaling receptor activity(GO:0004888)	activation of MAPK activity(GO:0000187);toll-like receptor signaling pathway(GO:0002224);B cell proliferation involved in immune response(GO:0002322);nitric oxide production involved in inflammatory response(GO:0002537);regulation of dendritic cell cytokine production(GO:0002730);MyD88-dependent toll-like receptor signaling pathway(GO:0002755);inflammatory response(GO:0006954);I-kappaB phosphoryl…	activation of MAPK activity(GO:0000187);toll-like receptor signaling pathway(GO:0002224);B cell proliferation involved in immune response(GO:0002322);nitric oxide production involved in inflammatory response(GO:0002537);regulation of dendritic cell cytokine production(GO:0002730);MyD88-dependent toll-like receptor signaling pathway(GO:0002755);inflammatory response(GO:0006954);I-kappaB phosphoryl…	integral component of Golgi membrane(GO:0030173);Golgi apparatus(GO:0005794);membrane(GO:0016020);integral component of membrane(GO:0016021)
ENSGALG00000007015	yes	Uncharacterized protein;CD40;ortholog	TUMOR NECROSIS FACTOR RECEPTOR SUPERFAMILY MEMBER 5 (PTHR23097:SF149)	0	tumor necrosis factor-activated receptor activity(GO:0005031);ubiquitin protein ligase binding(GO:0031625);enzyme binding(GO:0019899)	immune response-regulating cell surface receptor signaling pathway(GO:0002768);cellular calcium ion homeostasis(GO:0006874);inflammatory response(GO:0006954);immune response(GO:0006955);multicellular organism development(GO:0007275);positive regulation of B cell proliferation(GO:0030890);response to lipopolysaccharide(GO:0032496);positive regulation of interleukin-12 production(GO:0032735);tumor …	immune response-regulating cell surface receptor signaling pathway(GO:0002768);cellular calcium ion homeostasis(GO:0006874);inflammatory response(GO:0006954);immune response(GO:0006955);multicellular organism development(GO:0007275);positive regulation of B cell proliferation(GO:0030890);response to lipopolysaccharide(GO:0032496);positive regulation of interleukin-12 production(GO:0032735);tumor …	0
ENSGALG00000007039	yes	Tyrosine-protein kinase receptor;IGF1R;ortholog	INSULIN-LIKE GROWTH FACTOR 1 RECEPTOR (PTHR24416:SF434)	Insulin/IGF pathway-mitogen activated protein kinase kinase/MAP kinase cascade->Insulin receptor/Insulin like growth factor receptor/insulin related receptor;;Insulin/IGF pathway-mitogen activated protein kinase kinase/MAP kinase cascade->Insulin/Insulin like growth factor;;Insulin/IGF pathway-protein kinase B signaling cascade->Insulin receptor/Insulin like growth factor receptor/insulin related…	insulin-like growth factor-activated receptor activity(GO:0005010);insulin receptor binding(GO:0005158);ATP binding(GO:0005524);insulin-like growth factor I binding(GO:0031994);identical protein binding(GO:0042802);phosphatidylinositol 3-kinase binding(GO:0043548);insulin binding(GO:0043559);insulin receptor substrate binding(GO:0043560);nucleotide binding(GO:0000166);protein kinase activity(GO:0…	immune response(GO:0006955);positive regulation of cell migration(GO:0030335);peptidyl-tyrosine autophosphorylation(GO:0038083);negative regulation of apoptotic process(GO:0043066);positive regulation of DNA replication(GO:0045740);regulation of JNK cascade(GO:0046328);insulin-like growth factor receptor signaling pathway(GO:0048009);phosphatidylinositol-mediated signaling(GO:0048015);protein tet…	immune response(GO:0006955);positive regulation of cell migration(GO:0030335);peptidyl-tyrosine autophosphorylation(GO:0038083);negative regulation of apoptotic process(GO:0043066);positive regulation of DNA replication(GO:0045740);regulation of JNK cascade(GO:0046328);insulin-like growth factor receptor signaling pathway(GO:0048009);phosphatidylinositol-mediated signaling(GO:0048015);protein tet…	membrane(GO:0016020);endosome membrane(GO:0010008);endosome(GO:0005768)
ENSGALG00000007114	no	Apolipoprotein A-I;APOA1;ortholog	APOLIPOPROTEIN A-I (PTHR18976:SF20)	0	beta-amyloid binding(GO:0001540);high-density lipoprotein particle binding(GO:0008035);cholesterol binding(GO:0015485);cholesterol transporter activity(GO:0017127);enzyme binding(GO:0019899);phosphatidylcholine binding(GO:0031210);apolipoprotein A-I receptor binding(GO:0034191);identical protein binding(GO:0042802);chemorepellent activity(GO:0045499);phosphatidylcholine-sterol O-acyltransferase a…	regulation of protein phosphorylation(GO:0001932);endothelial cell proliferation(GO:0001935);negative regulation of cytokine secretion involved in immune response(GO:0002740);phosphatidylcholine biosynthetic process(GO:0006656);cholesterol biosynthetic process(GO:0006695);G-protein coupled receptor signaling pathway(GO:0007186);integrin-mediated signaling pathway(GO:0007229);glucocorticoid metabo…	regulation of protein phosphorylation(GO:0001932);endothelial cell proliferation(GO:0001935);negative regulation of cytokine secretion involved in immune response(GO:0002740);phosphatidylcholine biosynthetic process(GO:0006656);cholesterol biosynthetic process(GO:0006695);G-protein coupled receptor signaling pathway(GO:0007186);integrin-mediated signaling pathway(GO:0007229);glucocorticoid metabo…	intracellular(GO:0005622)
ENSGALG00000007121	yes	Uncharacterized protein (Fragment);TNFSF8;ortholog	TUMOR NECROSIS FACTOR LIGAND SUPERFAMILY MEMBER 8 (PTHR32163:SF2)	0	cytokine activity(GO:0005125);tumor necrosis factor receptor binding(GO:0005164)	immune response(GO:0006955);CD8-positive, alpha-beta T cell differentiation(GO:0043374);positive regulation of transcription from RNA polymerase II promoter(GO:0045944);defense response to Gram-positive bacterium(GO:0050830)	immune response(GO:0006955);CD8-positive, alpha-beta T cell differentiation(GO:0043374);positive regulation of transcription from RNA polymerase II promoter(GO:0045944);defense response to Gram-positive bacterium(GO:0050830)	0
ENSGALG00000007220	yes	Ferritin heavy chain;FTH;ortholog	FERRITIN HEAVY CHAIN (PTHR11431:SF53)	0	ferroxidase activity(GO:0004322);ferric iron binding(GO:0008199);oxidoreductase activity(GO:0016491);metal ion binding(GO:0046872)	iron ion transport(GO:0006826);cellular iron ion homeostasis(GO:0006879);immune response(GO:0006955);negative regulation of cell proliferation(GO:0008285);oxidation-reduction process(GO:0055114)	iron ion transport(GO:0006826);cellular iron ion homeostasis(GO:0006879);immune response(GO:0006955);negative regulation of cell proliferation(GO:0008285);oxidation-reduction process(GO:0055114)	early endosome(GO:0005769);extracellular exosome(GO:0070062);cytoplasm(GO:0005737);endosome(GO:0005768);intracellular membrane-bounded organelle(GO:0043231)
ENSGALG00000007625	yes	Uncharacterized protein;FADD;ortholog	FAS-ASSOCIATED DEATH DOMAIN PROTEIN-RELATED (PTHR15077:SF10)	0	tumor necrosis factor receptor superfamily binding(GO:0032813);death effector domain binding(GO:0035877);identical protein binding(GO:0042802);caspase binding(GO:0089720);protease binding(GO:0002020)	positive regulation of T cell mediated cytotoxicity(GO:0001916);positive regulation of interferon-gamma production(GO:0032729);positive regulation of interleukin-8 production(GO:0032757);positive regulation of tumor necrosis factor production(GO:0032760);T cell differentiation in thymus(GO:0033077);TRAIL-activated apoptotic signaling pathway(GO:0036462);positive regulation of activated T cell pro…	positive regulation of T cell mediated cytotoxicity(GO:0001916);positive regulation of interferon-gamma production(GO:0032729);positive regulation of interleukin-8 production(GO:0032757);positive regulation of tumor necrosis factor production(GO:0032760);T cell differentiation in thymus(GO:0033077);TRAIL-activated apoptotic signaling pathway(GO:0036462);positive regulation of activated T cell pro…	integral component of membrane(GO:0016021);membrane(GO:0016020)
ENSGALG00000007675	yes	Chemokine receptor;CXCR5;ortholog	C-X-C CHEMOKINE RECEPTOR TYPE 5 (PTHR10489:SF790)	Inflammation mediated by chemokine and cytokine signaling pathway->Chemokine receptor;;	C-X-C chemokine receptor activity(GO:0016494);signal transducer activity(GO:0004871);G-protein coupled receptor activity(GO:0004930);chemokine receptor activity(GO:0004950)	chemotaxis(GO:0006935);immune response(GO:0006955);G-protein coupled receptor signaling pathway(GO:0007186);positive regulation of cytokinesis(GO:0032467);B cell activation(GO:0042113);lymph node development(GO:0048535);chemokine-mediated signaling pathway(GO:0070098);signal transduction(GO:0007165)	chemotaxis(GO:0006935);immune response(GO:0006955);G-protein coupled receptor signaling pathway(GO:0007186);positive regulation of cytokinesis(GO:0032467);B cell activation(GO:0042113);lymph node development(GO:0048535);chemokine-mediated signaling pathway(GO:0070098);signal transduction(GO:0007165)	nuclear heterochromatin(GO:0005720);cytoplasm(GO:0005737);Holliday junction resolvase complex(GO:0048476);nuclear chromatin(GO:0000790);nucleus(GO:0005634)
ENSGALG00000007870	yes	Mothers against decapentaplegic homolog 3;SMAD3;ortholog	MOTHERS AGAINST DECAPENTAPLEGIC HOMOLOG 3 (PTHR13703:SF55)	MYO signaling pathway->Smad on X;;ALP23B signaling pathway->Smad on X;;TGF-beta signaling pathway->RSmads;;BMP/activin signaling pathway-drosophila->R-Smad;;Gonadotropin-releasing hormone receptor pathway->SMAD2-4;;Activin beta signaling pathway->Smad on X;;;;;;;	RNA polymerase II core promoter proximal region sequence-specific DNA binding(GO:0000978);transcription factor activity, RNA polymerase II core promoter sequence-specific(GO:0000983);core promoter proximal region sequence-specific DNA binding(GO:0000987);transcription factor activity, protein binding(GO:0000988);RNA polymerase II activating transcription factor binding(GO:0001102);transcription f…	negative regulation of transcription from RNA polymerase II promoter(GO:0000122);ureteric bud development(GO:0001657);response to hypoxia(GO:0001666);mesoderm formation(GO:0001707);somitogenesis(GO:0001756);liver development(GO:0001889);negative regulation of protein phosphorylation(GO:0001933);heart looping(GO:0001947);osteoblast development(GO:0002076);immune system development(GO:0002520);tran…	negative regulation of transcription from RNA polymerase II promoter(GO:0000122);ureteric bud development(GO:0001657);response to hypoxia(GO:0001666);mesoderm formation(GO:0001707);somitogenesis(GO:0001756);liver development(GO:0001889);negative regulation of protein phosphorylation(GO:0001933);heart looping(GO:0001947);osteoblast development(GO:0002076);immune system development(GO:0002520);tran…	cell surface(GO:0009986);integral component of membrane(GO:0016021);axolemma(GO:0030673);plasma membrane(GO:0005886);membrane(GO:0016020);axon(GO:0030424)
ENSGALG00000007932	yes	Uncharacterized protein;TRAF6;ortholog	TNF RECEPTOR-ASSOCIATED FACTOR 6 (PTHR10131:SF103)	Toll receptor signaling pathway->tumor necrosis factor (TNF) receptor-associated factor 6;;CCKR signaling map->TRAF6;;p38 MAPK pathway->tumor necrosis factor receptor associated factor 6;;;;	tumor necrosis factor receptor binding(GO:0005164);zinc ion binding(GO:0008270);mitogen-activated protein kinase kinase kinase binding(GO:0031435);ubiquitin conjugating enzyme binding(GO:0031624);ubiquitin protein ligase binding(GO:0031625);thioesterase binding(GO:0031996);identical protein binding(GO:0042802);histone deacetylase binding(GO:0042826);protein kinase B binding(GO:0043422);protein N-…	negative regulation of transcription from RNA polymerase II promoter(GO:0000122);ossification(GO:0001503);neural tube closure(GO:0001843);positive regulation of T cell cytokine production(GO:0002726);I-kappaB kinase/NF-kappaB signaling(GO:0007249);activation of NF-kappaB-inducing kinase activity(GO:0007250);organ morphogenesis(GO:0009887);antigen processing and presentation of exogenous peptide a…	negative regulation of transcription from RNA polymerase II promoter(GO:0000122);ossification(GO:0001503);neural tube closure(GO:0001843);positive regulation of T cell cytokine production(GO:0002726);I-kappaB kinase/NF-kappaB signaling(GO:0007249);activation of NF-kappaB-inducing kinase activity(GO:0007250);organ morphogenesis(GO:0009887);antigen processing and presentation of exogenous peptide a…	0
ENSGALG00000008094	yes	60 kDa heat shock protein, mitochondrial;HSPD1;ortholog	60 KDA HEAT SHOCK PROTEIN, MITOCHONDRIAL (PTHR11353:SF118)	0	lipopolysaccharide binding(GO:0001530);p53 binding(GO:0002039);double-stranded RNA binding(GO:0003725);protein binding(GO:0005515);ATP binding(GO:0005524);ubiquitin protein ligase binding(GO:0031625);poly(A) RNA binding(GO:0044822);chaperone binding(GO:0051087);nucleotide binding(GO:0000166)	B cell cytokine production(GO:0002368);MyD88-dependent toll-like receptor signaling pathway(GO:0002755);positive regulation of T cell mediated immune response to tumor cell(GO:0002842);activation of cysteine-type endopeptidase activity involved in apoptotic process(GO:0006919);response to unfolded protein(GO:0006986);response to cold(GO:0009409);positive regulation of interferon-alpha production(…	B cell cytokine production(GO:0002368);MyD88-dependent toll-like receptor signaling pathway(GO:0002755);positive regulation of T cell mediated immune response to tumor cell(GO:0002842);activation of cysteine-type endopeptidase activity involved in apoptotic process(GO:0006919);response to unfolded protein(GO:0006986);response to cold(GO:0009409);positive regulation of interferon-alpha production(…	nucleoplasm(GO:0005654);centrosome(GO:0005813);kinesin complex(GO:0005871);microtubule(GO:0005874);focal adhesion(GO:0005925);midbody(GO:0030496);intercellular bridge(GO:0045171);centralspindlin complex(GO:0097149);nucleus(GO:0005634);spindle(GO:0005819);mitotic spindle(GO:0072686)
ENSGALG00000008099	yes	Uncharacterized protein;TRIM8;ortholog	E3 UBIQUITIN-PROTEIN LIGASE TRIM8-RELATED (PTHR24103:SF422)	0	zinc ion binding(GO:0008270);protein homodimerization activity(GO:0042803);identical protein binding(GO:0042802);metal ion binding(GO:0046872)	positive regulation of autophagy(GO:0010508);stem cell population maintenance(GO:0019827);negative regulation of viral transcription(GO:0032897);positive regulation of I-kappaB kinase/NF-kappaB signaling(GO:0043123);innate immune response(GO:0045087);negative regulation of viral entry into host cell(GO:0046597);positive regulation of NF-kappaB transcription factor activity(GO:0051092);positive re…	positive regulation of autophagy(GO:0010508);stem cell population maintenance(GO:0019827);negative regulation of viral transcription(GO:0032897);positive regulation of I-kappaB kinase/NF-kappaB signaling(GO:0043123);innate immune response(GO:0045087);negative regulation of viral entry into host cell(GO:0046597);positive regulation of NF-kappaB transcription factor activity(GO:0051092);positive re…	centriole(GO:0005814);plasma membrane(GO:0005886);cell-cell junction(GO:0005911);cell surface(GO:0009986);ciliary basal body(GO:0036064);primary cilium(GO:0072372);cytoplasm(GO:0005737);centrosome(GO:0005813);microtubule organizing center(GO:0005815);cytoskeleton(GO:0005856);cilium(GO:0005929);membrane(GO:0016020);cell projection(GO:0042995)
ENSGALG00000008340	yes	Tyrosine-protein kinase;FES;ortholog	TYROSINE-PROTEIN KINASE FES/FPS (PTHR24418:SF332)	Axon guidance mediated by semaphorins->Oncogene FES;;	non-membrane spanning protein tyrosine kinase activity(GO:0004715);receptor binding(GO:0005102);ATP binding(GO:0005524);microtubule binding(GO:0008017);immunoglobulin receptor binding(GO:0034987);phosphatidylinositol binding(GO:0035091);nucleotide binding(GO:0000166);protein kinase activity(GO:0004672);protein tyrosine kinase activity(GO:0004713);kinase activity(GO:0016301);transferase activity(G…	microtubule bundle formation(GO:0001578);chemotaxis(GO:0006935);cell adhesion(GO:0007155);epidermal growth factor receptor signaling pathway(GO:0007173);regulation of cell shape(GO:0008360);positive regulation of neuron projection development(GO:0010976);cell differentiation(GO:0030154);regulation of cell adhesion(GO:0030155);positive regulation of microtubule polymerization(GO:0031116);peptidyl-…	microtubule bundle formation(GO:0001578);chemotaxis(GO:0006935);cell adhesion(GO:0007155);epidermal growth factor receptor signaling pathway(GO:0007173);regulation of cell shape(GO:0008360);positive regulation of neuron projection development(GO:0010976);cell differentiation(GO:0030154);regulation of cell adhesion(GO:0030155);positive regulation of microtubule polymerization(GO:0031116);peptidyl-…	extracellular space(GO:0005615);endoplasmic reticulum(GO:0005783);trans-Golgi network(GO:0005802);cell surface(GO:0009986);integral component of membrane(GO:0016021);trans-Golgi network transport vesicle(GO:0030140);membrane raft(GO:0045121);extracellular exosome(GO:0070062);membrane(GO:0016020)
ENSGALG00000008439	yes	Uncharacterized protein;CD36;ortholog	PLATELET GLYCOPROTEIN 4 (PTHR11923:SF87)	0	low-density lipoprotein receptor activity(GO:0005041);high-density lipoprotein particle binding(GO:0008035);lipid binding(GO:0008289);low-density lipoprotein particle binding(GO:0030169);lipoteichoic acid receptor activity(GO:0070892);lipoprotein particle binding(GO:0071813)	negative regulation of transcription from RNA polymerase II promoter(GO:0000122);positive regulation of cell-matrix adhesion(GO:0001954);pattern recognition receptor signaling pathway(GO:0002221);phagocytosis, recognition(GO:0006910);immune response(GO:0006955);cell surface receptor signaling pathway(GO:0007166);positive regulation of cytosolic calcium ion concentration(GO:0007204);nitric oxide m…	negative regulation of transcription from RNA polymerase II promoter(GO:0000122);positive regulation of cell-matrix adhesion(GO:0001954);pattern recognition receptor signaling pathway(GO:0002221);phagocytosis, recognition(GO:0006910);immune response(GO:0006955);cell surface receptor signaling pathway(GO:0007166);positive regulation of cytosolic calcium ion concentration(GO:0007204);nitric oxide m…	immunological synapse(GO:0001772);nucleus(GO:0005634);cytoplasm(GO:0005737);membrane(GO:0016020)
ENSGALG00000008447	yes	Uncharacterized protein;LOC100857869;ortholog	0	0	0	humoral immune response(GO:0006959);cell-cell signaling(GO:0007267);positive regulation of natural killer cell mediated cytotoxicity(GO:0045954)	humoral immune response(GO:0006959);cell-cell signaling(GO:0007267);positive regulation of natural killer cell mediated cytotoxicity(GO:0045954)	cytoplasm(GO:0005737);plasma membrane(GO:0005886);cilium(GO:0005929);intraciliary transport particle A(GO:0030991);photoreceptor connecting cilium(GO:0032391);ciliary basal body(GO:0036064);ciliary base(GO:0097546);membrane(GO:0016020);primary cilium(GO:0072372)
ENSGALG00000008666	yes	Cytotoxic T-lymphocyte-associated protein 4;CTLA4;ortholog	CYTOTOXIC T-LYMPHOCYTE PROTEIN 4 (PTHR11494:SF10)	0	0	immune response(GO:0006955);cellular response to DNA damage stimulus(GO:0006974);negative regulation of B cell proliferation(GO:0030889);positive regulation of apoptotic process(GO:0043065);negative regulation of regulatory T cell differentiation(GO:0045590);B cell receptor signaling pathway(GO:0050853)	immune response(GO:0006955);cellular response to DNA damage stimulus(GO:0006974);negative regulation of B cell proliferation(GO:0030889);positive regulation of apoptotic process(GO:0043065);negative regulation of regulatory T cell differentiation(GO:0045590);B cell receptor signaling pathway(GO:0050853)	immunological synapse(GO:0001772);external side of plasma membrane(GO:0009897);spanning component of plasma membrane(GO:0044214);plasma membrane(GO:0005886);membrane(GO:0016020);integral component of membrane(GO:0016021)
ENSGALG00000008669	yes	T-cell-specific surface glycoprotein CD28 homolog;CD28;ortholog	T-CELL-SPECIFIC SURFACE GLYCOPROTEIN CD28 (PTHR11494:SF9)	T cell activation->CD28;;	protease binding(GO:0002020);SH3/SH2 adaptor activity(GO:0005070);protein kinase binding(GO:0019901)	positive regulation of inflammatory response to antigenic stimulus(GO:0002863);immune response(GO:0006955);negative regulation of gene expression(GO:0010629);positive regulation of phosphatidylinositol 3-kinase signaling(GO:0014068);T cell costimulation(GO:0031295);negative thymic T cell selection(GO:0045060);regulatory T cell differentiation(GO:0045066);positive regulation of interleukin-2 biosy…	positive regulation of inflammatory response to antigenic stimulus(GO:0002863);immune response(GO:0006955);negative regulation of gene expression(GO:0010629);positive regulation of phosphatidylinositol 3-kinase signaling(GO:0014068);T cell costimulation(GO:0031295);negative thymic T cell selection(GO:0045060);regulatory T cell differentiation(GO:0045066);positive regulation of interleukin-2 biosy…	nucleus(GO:0005634)
ENSGALG00000008749	yes	Uncharacterized protein;POLR3F;ortholog	DNA-DIRECTED RNA POLYMERASE III SUBUNIT RPC6 (PTHR12780:SF2)	0	RNA polymerase III activity(GO:0001056);DNA-directed RNA polymerase activity(GO:0003899)	regulation of transcription from RNA polymerase III promoter(GO:0006359);transcription from RNA polymerase III promoter(GO:0006383);positive regulation of interferon-beta production(GO:0032728);positive regulation of innate immune response(GO:0045089);RNA biosynthetic process(GO:0032774)	regulation of transcription from RNA polymerase III promoter(GO:0006359);transcription from RNA polymerase III promoter(GO:0006383);positive regulation of interferon-beta production(GO:0032728);positive regulation of innate immune response(GO:0045089);RNA biosynthetic process(GO:0032774)	0
ENSGALG00000008962	yes	Uncharacterized protein;MSH2;ortholog	DNA MISMATCH REPAIR PROTEIN MSH2 (PTHR11361:SF118)	0	magnesium ion binding(GO:0000287);four-way junction DNA binding(GO:0000400);Y-form DNA binding(GO:0000403);heteroduplex DNA loop binding(GO:0000404);double-strand/single-strand DNA junction binding(GO:0000406);damaged DNA binding(GO:0003684);single-stranded DNA binding(GO:0003697);ATP binding(GO:0005524);protein C-terminus binding(GO:0008022);ATPase activity(GO:0016887);centromeric DNA binding(GO…	meiotic mismatch repair(GO:0000710);oxidative phosphorylation(GO:0006119);postreplication repair(GO:0006301);double-strand break repair(GO:0006302);meiotic gene conversion(GO:0006311);cell cycle arrest(GO:0007050);reciprocal meiotic recombination(GO:0007131);germ cell development(GO:0007281);determination of adult lifespan(GO:0008340);male gonad development(GO:0008584);response to X-ray(GO:001016…	meiotic mismatch repair(GO:0000710);oxidative phosphorylation(GO:0006119);postreplication repair(GO:0006301);double-strand break repair(GO:0006302);meiotic gene conversion(GO:0006311);cell cycle arrest(GO:0007050);reciprocal meiotic recombination(GO:0007131);germ cell development(GO:0007281);determination of adult lifespan(GO:0008340);male gonad development(GO:0008584);response to X-ray(GO:001016…	nucleus(GO:0005634)
ENSGALG00000009046	yes	CFTII;CFTII;ortholog	ALPHA-(1,3)-FUCOSYLTRANSFERASE 7 (PTHR11929:SF178)	0	fucosyltransferase activity(GO:0008417);transferase activity(GO:0016740);transferase activity, transferring glycosyl groups(GO:0016757);alpha-(1->3)-fucosyltransferase activity(GO:0046920)	CD4-positive, CD25-positive, alpha-beta regulatory T cell differentiation(GO:0002361);leukocyte migration involved in immune response(GO:0002522);protein glycosylation(GO:0006486);fucosylation(GO:0036065);protein N-linked glycosylation(GO:0006487)	CD4-positive, CD25-positive, alpha-beta regulatory T cell differentiation(GO:0002361);leukocyte migration involved in immune response(GO:0002522);protein glycosylation(GO:0006486);fucosylation(GO:0036065);protein N-linked glycosylation(GO:0006487)	0
ENSGALG00000009179	yes	Uncharacterized protein;TNFSF10;ortholog	TUMOR NECROSIS FACTOR LIGAND SUPERFAMILY MEMBER 10 (PTHR11471:SF38)	Apoptosis signaling pathway->TNF-related apoptosis inducing ligand;;	cytokine activity(GO:0005125);tumor necrosis factor receptor binding(GO:0005164);tumor necrosis factor receptor superfamily binding(GO:0032813)	immune response(GO:0006955);positive regulation of I-kappaB kinase/NF-kappaB signaling(GO:0043123);positive regulation of cysteine-type endopeptidase activity involved in apoptotic process(GO:0043280);positive regulation of release of cytochrome c from mitochondria(GO:0090200);positive regulation of extrinsic apoptotic signaling pathway(GO:2001238);positive regulation of apoptotic process(GO:0043…	immune response(GO:0006955);positive regulation of I-kappaB kinase/NF-kappaB signaling(GO:0043123);positive regulation of cysteine-type endopeptidase activity involved in apoptotic process(GO:0043280);positive regulation of release of cytochrome c from mitochondria(GO:0090200);positive regulation of extrinsic apoptotic signaling pathway(GO:2001238);positive regulation of apoptotic process(GO:0043…	integral component of membrane(GO:0016021);membrane(GO:0016020)
ENSGALG00000009320	yes	Presenilin-1;PSEN1;ortholog	PRESENILIN-1 (PTHR10202:SF27)	Alzheimer disease-amyloid secretase pathway->Presenilin;;Alzheimer disease-presenilin pathway->Presenilin;;Alzheimer disease-presenilin pathway->Presenilin C-terminal fragment;;Notch signaling pathway->Presenilin;;Alzheimer disease-presenilin pathway->Presenilin N-terminal fragment;;Alzheimer disease-amyloid secretase pathway->Presenilin C-terminal fragment;;Alzheimer disease-amyloid secretase pa…	endopeptidase activity(GO:0004175);aspartic-type endopeptidase activity(GO:0004190);calcium channel activity(GO:0005262);beta-catenin binding(GO:0008013);PDZ domain binding(GO:0030165);cadherin binding(GO:0045296);peptidase activity(GO:0008233);hydrolase activity(GO:0016787)	autophagosome assembly(GO:0000045);negative regulation of transcription from RNA polymerase II promoter(GO:0000122);activation of MAPKK activity(GO:0000186);blood vessel development(GO:0001568);cell fate specification(GO:0001708);somitogenesis(GO:0001756);neuron migration(GO:0001764);positive regulation of receptor recycling(GO:0001921);heart looping(GO:0001947);hematopoietic progenitor cell diff…	autophagosome assembly(GO:0000045);negative regulation of transcription from RNA polymerase II promoter(GO:0000122);activation of MAPKK activity(GO:0000186);blood vessel development(GO:0001568);cell fate specification(GO:0001708);somitogenesis(GO:0001756);neuron migration(GO:0001764);positive regulation of receptor recycling(GO:0001921);heart looping(GO:0001947);hematopoietic progenitor cell diff…	actin filament(GO:0005884);actin cortical patch(GO:0030479);actin cytoskeleton(GO:0015629)
ENSGALG00000009450	yes	Uncharacterized protein;DUSP10;ortholog	DUAL SPECIFICITY PROTEIN PHOSPHATASE 10 (PTHR10159:SF429)	p38 MAPK pathway->Mitogen activated protein kinase phosphatase 5;;Oxidative stress response->Mitogen activated protein kinase phosphatase 5;;;	protein tyrosine phosphatase activity(GO:0004725);MAP kinase tyrosine/serine/threonine phosphatase activity(GO:0017017);protein tyrosine/serine/threonine phosphatase activity(GO:0008138);hydrolase activity(GO:0016787);phosphatase activity(GO:0016791);MAP kinase phosphatase activity(GO:0033549)	inactivation of MAPK activity(GO:0000188);regulation of adaptive immune response(GO:0002819);response to lipopolysaccharide(GO:0032496);peptidyl-tyrosine dephosphorylation(GO:0035335);negative regulation of JUN kinase activity(GO:0043508);negative regulation of protein kinase activity by regulation of protein phosphorylation(GO:0044387);oligodendrocyte differentiation(GO:0048709);negative regulat…	inactivation of MAPK activity(GO:0000188);regulation of adaptive immune response(GO:0002819);response to lipopolysaccharide(GO:0032496);peptidyl-tyrosine dephosphorylation(GO:0035335);negative regulation of JUN kinase activity(GO:0043508);negative regulation of protein kinase activity by regulation of protein phosphorylation(GO:0044387);oligodendrocyte differentiation(GO:0048709);negative regulat…	nucleolus(GO:0005730);cytoplasm(GO:0005737);nucleus(GO:0005634)
ENSGALG00000009520	yes	Uncharacterized protein (Fragment);MARCH1;ortholog	E3 UBIQUITIN-PROTEIN LIGASE MARCH1 (PTHR23012:SF150)	0	zinc ion binding(GO:0008270);MHC protein binding(GO:0042287);ubiquitin protein ligase activity(GO:0061630);ubiquitin-protein transferase activity(GO:0004842);metal ion binding(GO:0046872)	protein polyubiquitination(GO:0000209);antigen processing and presentation of peptide antigen via MHC class II(GO:0002495);immune response(GO:0006955)	protein polyubiquitination(GO:0000209);antigen processing and presentation of peptide antigen via MHC class II(GO:0002495);immune response(GO:0006955)	plasma membrane(GO:0005886);anchored component of membrane(GO:0031225);myelin sheath(GO:0043209);extracellular exosome(GO:0070062);membrane(GO:0016020)
ENSGALG00000009840	yes	Uncharacterized protein;TBK1;ortholog	SERINE/THREONINE-PROTEIN KINASE TBK1 (PTHR22969:SF23)	Toll receptor signaling pathway->TANK-binding kinase 1;;	nucleic acid binding(GO:0003676);protein serine/threonine kinase activity(GO:0004674);ATP binding(GO:0005524);phosphoprotein binding(GO:0051219);nucleotide binding(GO:0000166);protein kinase activity(GO:0004672)	activation of innate immune response(GO:0002218);negative regulation of gene expression(GO:0010629);peptidyl-serine phosphorylation(GO:0018105);positive regulation of interferon-alpha production(GO:0032727);positive regulation of I-kappaB kinase/NF-kappaB signaling(GO:0043123);dendritic cell proliferation(GO:0044565);positive regulation of interferon-beta biosynthetic process(GO:0045359);positive…	activation of innate immune response(GO:0002218);negative regulation of gene expression(GO:0010629);peptidyl-serine phosphorylation(GO:0018105);positive regulation of interferon-alpha production(GO:0032727);positive regulation of I-kappaB kinase/NF-kappaB signaling(GO:0043123);dendritic cell proliferation(GO:0044565);positive regulation of interferon-beta biosynthetic process(GO:0045359);positive…	mitochondrion(GO:0005739)
ENSGALG00000009870	yes	Interleukin;IL15;ortholog	INTERLEUKIN-15 (PTHR10078:SF34)	Inflammation mediated by chemokine and cytokine signaling pathway->Interleukin 2;;Interleukin signaling pathway->Interleukin;;;	cytokine activity(GO:0005125);cytokine receptor binding(GO:0005126)	natural killer cell differentiation(GO:0001779);NK T cell proliferation(GO:0001866);immune response(GO:0006955);signal transduction(GO:0007165);positive regulation of cell proliferation(GO:0008284);positive regulation of interleukin-17 production(GO:0032740);positive regulation of natural killer cell proliferation(GO:0032819);positive regulation of natural killer cell differentiation(GO:0032825);…	natural killer cell differentiation(GO:0001779);NK T cell proliferation(GO:0001866);immune response(GO:0006955);signal transduction(GO:0007165);positive regulation of cell proliferation(GO:0008284);positive regulation of interleukin-17 production(GO:0032740);positive regulation of natural killer cell proliferation(GO:0032819);positive regulation of natural killer cell differentiation(GO:0032825);…	nucleus(GO:0005634);transcription factor complex(GO:0005667);transcriptional repressor complex(GO:0017053)
ENSGALG00000010000	yes	Protein kinase C;PRKCE;ortholog	PROTEIN KINASE C EPSILON TYPE (PTHR24356:SF275)	Alpha adrenergic receptor signaling pathway->protein kinase C;;Gonadotropin-releasing hormone receptor pathway->PKCs;;Histamine H1 receptor mediated signaling pathway->Protein kinase C;;5HT2 type receptor mediated signaling pathway->Protein kinase C;;Endothelin signaling pathway->protein kinase c;;EGF receptor signaling pathway->PKC;;Inflammation mediated by chemokine and cytokine signaling pathw…	actin monomer binding(GO:0003785);protein serine/threonine kinase activity(GO:0004674);calcium-independent protein kinase C activity(GO:0004699);ATP binding(GO:0005524);enzyme activator activity(GO:0008047);enzyme binding(GO:0019899);receptor activator activity(GO:0030546);ethanol binding(GO:0035276);metal ion binding(GO:0046872);14-3-3 protein binding(GO:0071889);nucleotide binding(GO:0000166);p…	macrophage activation involved in immune response(GO:0002281);positive regulation of epithelial cell migration(GO:0010634);positive regulation of fibroblast migration(GO:0010763);positive regulation of cell-substrate adhesion(GO:0010811);peptidyl-serine phosphorylation(GO:0018105);positive regulation of actin filament polymerization(GO:0030838);negative regulation of protein ubiquitination(GO:003…	macrophage activation involved in immune response(GO:0002281);positive regulation of epithelial cell migration(GO:0010634);positive regulation of fibroblast migration(GO:0010763);positive regulation of cell-substrate adhesion(GO:0010811);peptidyl-serine phosphorylation(GO:0018105);positive regulation of actin filament polymerization(GO:0030838);negative regulation of protein ubiquitination(GO:003…	transcription factor complex(GO:0005667);cytoplasm(GO:0005737);nuclear speck(GO:0016607);nucleus(GO:0005634)
ENSGALG00000010336	yes	Uncharacterized protein;CXCL13L2;ortholog	C-X-C MOTIF CHEMOKINE 13 (PTHR10179:SF60)	0	chemokine activity(GO:0008009);CXCR chemokine receptor binding(GO:0045236);heparin binding(GO:0008201)	positive regulation of leukocyte chemotaxis(GO:0002690);inflammatory response(GO:0006954);immune response(GO:0006955);G-protein coupled receptor signaling pathway(GO:0007186);response to lipopolysaccharide(GO:0032496);B cell chemotaxis(GO:0035754);regulation of cell proliferation(GO:0042127);chemokine-mediated signaling pathway(GO:0070098);platelet activation(GO:0030168);leukocyte chemotaxis(GO:0…	positive regulation of leukocyte chemotaxis(GO:0002690);inflammatory response(GO:0006954);immune response(GO:0006955);G-protein coupled receptor signaling pathway(GO:0007186);response to lipopolysaccharide(GO:0032496);B cell chemotaxis(GO:0035754);regulation of cell proliferation(GO:0042127);chemokine-mediated signaling pathway(GO:0070098);platelet activation(GO:0030168);leukocyte chemotaxis(GO:0…	integral component of plasma membrane(GO:0005887);neuron projection(GO:0043005);plasma membrane(GO:0005886);membrane(GO:0016020);integral component of membrane(GO:0016021)
ENSGALG00000010560	yes	Uncharacterized protein;EIF2AK2;ortholog	INTERFERON-INDUCED, DOUBLE-STRANDED RNA-ACTIVATED PROTEIN KINASE (PTHR11042:SF107)	Apoptosis signaling pathway->Interferon-inducible double-stranded RNA-activated protein kinase;;	double-stranded RNA binding(GO:0003725);eukaryotic translation initiation factor 2alpha kinase activity(GO:0004694);ATP binding(GO:0005524);poly(A) RNA binding(GO:0044822);nucleotide binding(GO:0000166);protein kinase activity(GO:0004672);protein serine/threonine kinase activity(GO:0004674)	activation of MAPKK activity(GO:0000186);translation(GO:0006412);response to virus(GO:0009615);response to toxic substance(GO:0009636);regulation of translational initiation by eIF2 alpha phosphorylation(GO:0010998);negative regulation of translation(GO:0017148);endoplasmic reticulum unfolded protein response(GO:0030968);positive regulation of chemokine production(GO:0032722);positive regulation …	activation of MAPKK activity(GO:0000186);translation(GO:0006412);response to virus(GO:0009615);response to toxic substance(GO:0009636);regulation of translational initiation by eIF2 alpha phosphorylation(GO:0010998);negative regulation of translation(GO:0017148);endoplasmic reticulum unfolded protein response(GO:0030968);positive regulation of chemokine production(GO:0032722);positive regulation …	0
ENSGALG00000010748	yes	Uncharacterized protein;EXO1;ortholog	EXONUCLEASE 1 (PTHR11081:SF33)	0	DNA binding(GO:0003677);chromatin binding(GO:0003682);single-stranded DNA 5'-3' exodeoxyribonuclease activity(GO:0045145);flap endonuclease activity(GO:0048256);double-stranded DNA 5'-3' exodeoxyribonuclease activity(GO:0051908);catalytic activity(GO:0003824);nuclease activity(GO:0004518);exonuclease activity(GO:0004527);hydrolase activity, acting on ester bonds(GO:0016788);5'-3' exodeoxyribonucl…	humoral immune response mediated by circulating immunoglobulin(GO:0002455);mismatch repair(GO:0006298);somatic hypermutation of immunoglobulin genes(GO:0016446);isotype switching(GO:0045190);nucleic acid phosphodiester bond hydrolysis(GO:0090305);DNA repair(GO:0006281);DNA recombination(GO:0006310)	humoral immune response mediated by circulating immunoglobulin(GO:0002455);mismatch repair(GO:0006298);somatic hypermutation of immunoglobulin genes(GO:0016446);isotype switching(GO:0045190);nucleic acid phosphodiester bond hydrolysis(GO:0090305);DNA repair(GO:0006281);DNA recombination(GO:0006310)	nucleus(GO:0005634)
ENSGALG00000011031	yes	Tyrosine-protein kinase;JAK1;ortholog	TYROSINE-PROTEIN KINASE JAK1 (PTHR24418:SF356)	Interferon-gamma signaling pathway->Janus kinase 1;;Angiogenesis->Janus Kinase 1;;JAK/STAT signaling pathway->Jak;;PDGF signaling pathway->Jak;;;;;	non-membrane spanning protein tyrosine kinase activity(GO:0004715);receptor binding(GO:0005102);ATP binding(GO:0005524);protein phosphatase binding(GO:0019903);ubiquitin protein ligase binding(GO:0031625);nucleotide binding(GO:0000166);protein kinase activity(GO:0004672);protein tyrosine kinase activity(GO:0004713);kinase activity(GO:0016301);transferase activity(GO:0016740)	transmembrane receptor protein tyrosine kinase signaling pathway(GO:0007169);cell migration(GO:0016477);cell differentiation(GO:0030154);intracellular signal transduction(GO:0035556);peptidyl-tyrosine autophosphorylation(GO:0038083);interleukin-2-mediated signaling pathway(GO:0038110);regulation of cell proliferation(GO:0042127);innate immune response(GO:0045087);response to antibiotic(GO:0046677…	transmembrane receptor protein tyrosine kinase signaling pathway(GO:0007169);cell migration(GO:0016477);cell differentiation(GO:0030154);intracellular signal transduction(GO:0035556);peptidyl-tyrosine autophosphorylation(GO:0038083);interleukin-2-mediated signaling pathway(GO:0038110);regulation of cell proliferation(GO:0042127);innate immune response(GO:0045087);response to antibiotic(GO:0046677…	nucleus(GO:0005634);cytoplasm(GO:0005737)
ENSGALG00000011051	yes	Uncharacterized protein;SKAP2;ortholog	SRC KINASE-ASSOCIATED PHOSPHOPROTEIN 2 (PTHR15129:SF5)	0	SH3/SH2 adaptor activity(GO:0005070)	immune response-activating signal transduction(GO:0002757);negative regulation of cell proliferation(GO:0008285);positive regulation of signal transduction(GO:0009967)	immune response-activating signal transduction(GO:0002757);negative regulation of cell proliferation(GO:0008285);positive regulation of signal transduction(GO:0009967)	cytoplasm(GO:0005737)
ENSGALG00000011089	yes	Uncharacterized protein;IFIH1;ortholog	INTERFERON-INDUCED HELICASE C DOMAIN-CONTAINING PROTEIN 1 (PTHR14074:SF23)	0	DNA binding(GO:0003677);double-stranded RNA binding(GO:0003725);single-stranded RNA binding(GO:0003727);ATP binding(GO:0005524);zinc ion binding(GO:0008270);hydrolase activity, acting on acid anhydrides(GO:0016817);ribonucleoprotein complex binding(GO:0043021);hydrolase activity(GO:0016787);helicase activity(GO:0004386)	protein sumoylation(GO:0016925);positive regulation of interferon-alpha production(GO:0032727);positive regulation of interferon-beta production(GO:0032728);MDA-5 signaling pathway(GO:0039530);innate immune response(GO:0045087);response to virus(GO:0009615)	protein sumoylation(GO:0016925);positive regulation of interferon-alpha production(GO:0032727);positive regulation of interferon-beta production(GO:0032728);MDA-5 signaling pathway(GO:0039530);innate immune response(GO:0045087);response to virus(GO:0009615)	condensed chromosome outer kinetochore(GO:0000940);nuclear pore outer ring(GO:0031080);nuclear membrane(GO:0031965);condensed chromosome kinetochore(GO:0000777);nuclear pore(GO:0005643);membrane(GO:0016020)
ENSGALG00000011212	yes	Uncharacterized protein (Fragment);Gga.14936;ortholog	INTERLEUKIN-23 RECEPTOR (PTHR23036:SF118)	0	interleukin-12 receptor binding(GO:0005143);interleukin-23 binding(GO:0042019);interleukin-23 receptor activity(GO:0042020)	positive regulation of defense response to virus by host(GO:0002230);positive regulation of T-helper 1 type immune response(GO:0002827);response to lipopolysaccharide(GO:0032496);negative regulation of interleukin-10 production(GO:0032693);positive regulation of interferon-gamma production(GO:0032729);positive regulation of interleukin-12 production(GO:0032735);response to interferon-gamma(GO:003…	positive regulation of defense response to virus by host(GO:0002230);positive regulation of T-helper 1 type immune response(GO:0002827);response to lipopolysaccharide(GO:0032496);negative regulation of interleukin-10 production(GO:0032693);positive regulation of interferon-gamma production(GO:0032729);positive regulation of interleukin-12 production(GO:0032735);response to interferon-gamma(GO:003…	endoplasmic reticulum(GO:0005783);endoplasmic reticulum lumen(GO:0005788);endoplasmic reticulum-Golgi intermediate compartment(GO:0005793);membrane raft(GO:0045121);extracellular exosome(GO:0070062);extracellular space(GO:0005615);cytoplasm(GO:0005737)
ENSGALG00000011248	yes	Phosphoinositide phospholipase C;PLCL2;ortholog	INACTIVE PHOSPHOLIPASE C-LIKE PROTEIN 2 (PTHR10336:SF138)	Histamine H1 receptor mediated signaling pathway->Phospholipase C;;5HT2 type receptor mediated signaling pathway->Phospholipase C;;Inflammation mediated by chemokine and cytokine signaling pathway->Phospholipase C;;Oxytocin receptor mediated signaling pathway->Phospholipase C beta;;Thyrotropin-releasing hormone receptor signaling pathway->Phospholipase C;;;;;;	phosphatidylinositol phospholipase C activity(GO:0004435);signal transducer activity(GO:0004871);GABA receptor binding(GO:0050811);phosphoric diester hydrolase activity(GO:0008081);hydrolase activity(GO:0016787)	B cell proliferation involved in immune response(GO:0002322);B-1a B cell differentiation(GO:0002337);gamma-aminobutyric acid signaling pathway(GO:0007214);lipid catabolic process(GO:0016042);regulation of synaptic transmission, GABAergic(GO:0032228);regulation of peptidyl-serine phosphorylation(GO:0033135);intracellular signal transduction(GO:0035556);negative regulation of B cell receptor signal…	B cell proliferation involved in immune response(GO:0002322);B-1a B cell differentiation(GO:0002337);gamma-aminobutyric acid signaling pathway(GO:0007214);lipid catabolic process(GO:0016042);regulation of synaptic transmission, GABAergic(GO:0032228);regulation of peptidyl-serine phosphorylation(GO:0033135);intracellular signal transduction(GO:0035556);negative regulation of B cell receptor signal…	autophagosome(GO:0005776);cytosol(GO:0005829);endosome membrane(GO:0010008);AP-2 adaptor complex(GO:0030122);retromer complex(GO:0030904);ATG1/ULK1 kinase complex(GO:1990316)
ENSGALG00000011389	yes	Uncharacterized protein;TRAF3;ortholog	TNF RECEPTOR-ASSOCIATED FACTOR 3 (PTHR10131:SF96)	0	ubiquitin-protein transferase activity(GO:0004842);tumor necrosis factor receptor binding(GO:0005164);zinc ion binding(GO:0008270);protein kinase binding(GO:0019901);protein phosphatase binding(GO:0019903);ubiquitin protein ligase binding(GO:0031625);thioesterase binding(GO:0031996);metal ion binding(GO:0046872)	toll-like receptor signaling pathway(GO:0002224);Toll signaling pathway(GO:0008063);protein ubiquitination(GO:0016567);regulation of proteolysis(GO:0030162);negative regulation of NF-kappaB transcription factor activity(GO:0032088);regulation of interferon-beta production(GO:0032648);tumor necrosis factor-mediated signaling pathway(GO:0033209);regulation of apoptotic process(GO:0042981);innate im…	toll-like receptor signaling pathway(GO:0002224);Toll signaling pathway(GO:0008063);protein ubiquitination(GO:0016567);regulation of proteolysis(GO:0030162);negative regulation of NF-kappaB transcription factor activity(GO:0032088);regulation of interferon-beta production(GO:0032648);tumor necrosis factor-mediated signaling pathway(GO:0033209);regulation of apoptotic process(GO:0042981);innate im…	nucleus(GO:0005634);cytosol(GO:0005829);transcriptional repressor complex(GO:0017053)
ENSGALG00000011434	yes	Natural resistance-associated macrophage protein 1;SLC11A1;ortholog	NATURAL RESISTANCE-ASSOCIATED MACROPHAGE PROTEIN 1 (PTHR11706:SF67)	0	manganese ion transmembrane transporter activity(GO:0005384);protein homodimerization activity(GO:0042803);transition metal ion transmembrane transporter activity(GO:0046915);metal ion:proton antiporter activity(GO:0051139);transporter activity(GO:0005215);zinc ion transmembrane transporter activity(GO:0005385);cadmium ion transmembrane transporter activity(GO:0015086)	protein import into nucleus, translocation(GO:0000060);negative regulation of cytokine production(GO:0001818);T cell proliferation involved in immune response(GO:0002309);T cell cytokine production(GO:0002369);positive regulation of dendritic cell antigen processing and presentation(GO:0002606);positive regulation of T-helper 1 type immune response(GO:0002827);iron ion transport(GO:0006826);cellu…	protein import into nucleus, translocation(GO:0000060);negative regulation of cytokine production(GO:0001818);T cell proliferation involved in immune response(GO:0002309);T cell cytokine production(GO:0002369);positive regulation of dendritic cell antigen processing and presentation(GO:0002606);positive regulation of T-helper 1 type immune response(GO:0002827);iron ion transport(GO:0006826);cellu…	nucleus(GO:0005634);nucleoplasm(GO:0005654);mitochondrion(GO:0005739);intracellular membrane-bounded organelle(GO:0043231)
ENSGALG00000011551	yes	Uncharacterized protein;IGJ;ortholog	IMMUNOGLOBULIN J CHAIN (PTHR10070:SF3)	0	single-stranded DNA binding(GO:0003697);IgA binding(GO:0019862);phosphatidylcholine binding(GO:0031210);protein homodimerization activity(GO:0042803);peptidoglycan binding(GO:0042834);immunoglobulin receptor binding(GO:0034987)	retina homeostasis(GO:0001895);adaptive immune response(GO:0002250);glomerular filtration(GO:0003094);humoral immune response(GO:0006959);antibacterial humoral response(GO:0019731);positive regulation of protein oligomerization(GO:0032461);innate immune response(GO:0045087);positive regulation of respiratory burst(GO:0060267)	retina homeostasis(GO:0001895);adaptive immune response(GO:0002250);glomerular filtration(GO:0003094);humoral immune response(GO:0006959);antibacterial humoral response(GO:0019731);positive regulation of protein oligomerization(GO:0032461);innate immune response(GO:0045087);positive regulation of respiratory burst(GO:0060267)	nucleolus(GO:0005730);small-subunit processome(GO:0032040);nucleus(GO:0005634)
ENSGALG00000011570	yes	Uncharacterized protein (Fragment);ILF2;ortholog	INTERLEUKIN ENHANCER-BINDING FACTOR 2 (PTHR10910:SF116)	0	DNA binding(GO:0003677);double-stranded RNA binding(GO:0003725);ATP binding(GO:0005524);transferase activity(GO:0016740);poly(A) RNA binding(GO:0044822);RNA binding(GO:0003723)	transcription, DNA-templated(GO:0006351);immune response(GO:0006955);positive regulation of transcription, DNA-templated(GO:0045893)	transcription, DNA-templated(GO:0006351);immune response(GO:0006955);positive regulation of transcription, DNA-templated(GO:0045893)	integral component of membrane(GO:0016021);membrane(GO:0016020)
ENSGALG00000011642	yes	Uncharacterized protein;ANKRD17;ortholog	ANKYRIN REPEAT DOMAIN-CONTAINING PROTEIN 17 (PTHR23206:SF8)	0	chromatin binding(GO:0003682);poly(A) RNA binding(GO:0044822);nucleic acid binding(GO:0003676);RNA binding(GO:0003723)	blood vessel maturation(GO:0001955);regulation of DNA replication(GO:0006275);defense response to bacterium(GO:0042742);positive regulation of I-kappaB kinase/NF-kappaB signaling(GO:0043123);innate immune response(GO:0045087);negative regulation of smooth muscle cell differentiation(GO:0051151);positive regulation of G1/S transition of mitotic cell cycle(GO:1900087);positive regulation of MDA-5 s…	blood vessel maturation(GO:0001955);regulation of DNA replication(GO:0006275);defense response to bacterium(GO:0042742);positive regulation of I-kappaB kinase/NF-kappaB signaling(GO:0043123);innate immune response(GO:0045087);negative regulation of smooth muscle cell differentiation(GO:0051151);positive regulation of G1/S transition of mitotic cell cycle(GO:1900087);positive regulation of MDA-5 s…	nucleolus(GO:0005730);90S preribosome(GO:0030686);small-subunit processome(GO:0032040)
ENSGALG00000011668	yes	C-X-C motif chemokine;k60;ortholog	INTERLEUKIN-8 (PTHR10179:SF55)	Interleukin signaling pathway->Interleukin;;CCKR signaling map->IL8;;CCKR signaling map->IL8;;Inflammation mediated by chemokine and cytokine signaling pathway->Chemokine;;CCKR signaling map->IL8;;;;;;	chemokine activity(GO:0008009);CXCR chemokine receptor binding(GO:0045236);cytokine activity(GO:0005125)	inflammatory response(GO:0006954);immune response(GO:0006955);G-protein coupled receptor signaling pathway(GO:0007186);response to lipopolysaccharide(GO:0032496);regulation of cell proliferation(GO:0042127);cell chemotaxis(GO:0060326);chemokine-mediated signaling pathway(GO:0070098);positive regulation of neutrophil chemotaxis(GO:0090023);chemotaxis(GO:0006935)	inflammatory response(GO:0006954);immune response(GO:0006955);G-protein coupled receptor signaling pathway(GO:0007186);response to lipopolysaccharide(GO:0032496);regulation of cell proliferation(GO:0042127);cell chemotaxis(GO:0060326);chemokine-mediated signaling pathway(GO:0070098);positive regulation of neutrophil chemotaxis(GO:0090023);chemotaxis(GO:0006935)	Golgi apparatus(GO:0005794);plasma membrane(GO:0005886);synaptic vesicle(GO:0008021);integral component of membrane(GO:0016021);SNARE complex(GO:0031201);membrane(GO:0016020)
ENSGALG00000011732	yes	Chemokine receptor;CCR5;ortholog	C-C CHEMOKINE RECEPTOR TYPE 2 (PTHR10489:SF828)	Inflammation mediated by chemokine and cytokine signaling pathway->Chemokine receptor;;	C-C chemokine receptor activity(GO:0016493);signal transducer activity(GO:0004871);G-protein coupled receptor activity(GO:0004930);chemokine receptor activity(GO:0004950)	chemotaxis(GO:0006935);inflammatory response(GO:0006954);immune response(GO:0006955);G-protein coupled receptor signaling pathway(GO:0007186);chemokine-mediated signaling pathway(GO:0070098);positive regulation of monocyte chemotaxis(GO:0090026);signal transduction(GO:0007165)	chemotaxis(GO:0006935);inflammatory response(GO:0006954);immune response(GO:0006955);G-protein coupled receptor signaling pathway(GO:0007186);chemokine-mediated signaling pathway(GO:0070098);positive regulation of monocyte chemotaxis(GO:0090026);signal transduction(GO:0007165)	integral component of membrane(GO:0016021);membrane(GO:0016020)
ENSGALG00000011733	yes	Uncharacterized protein;CCR2;ortholog	C-C CHEMOKINE RECEPTOR TYPE 2 (PTHR10489:SF828)	Inflammation mediated by chemokine and cytokine signaling pathway->Chemokine receptor;;	C-C chemokine receptor activity(GO:0016493);signal transducer activity(GO:0004871);G-protein coupled receptor activity(GO:0004930);chemokine receptor activity(GO:0004950)	chemotaxis(GO:0006935);inflammatory response(GO:0006954);immune response(GO:0006955);G-protein coupled receptor signaling pathway(GO:0007186);chemokine-mediated signaling pathway(GO:0070098);positive regulation of monocyte chemotaxis(GO:0090026);signal transduction(GO:0007165)	chemotaxis(GO:0006935);inflammatory response(GO:0006954);immune response(GO:0006955);G-protein coupled receptor signaling pathway(GO:0007186);chemokine-mediated signaling pathway(GO:0070098);positive regulation of monocyte chemotaxis(GO:0090026);signal transduction(GO:0007165)	integral component of membrane(GO:0016021);membrane(GO:0016020)
ENSGALG00000011955	yes	Uncharacterized protein;CX3CR1;ortholog	CX3C CHEMOKINE RECEPTOR 1 (PTHR10489:SF757)	Inflammation mediated by chemokine and cytokine signaling pathway->Chemokine receptor;;	chemokine receptor activity(GO:0004950);signal transducer activity(GO:0004871);cytokine receptor activity(GO:0004896);G-protein coupled receptor activity(GO:0004930)	microglial cell activation involved in immune response(GO:0002282);G-protein coupled receptor signaling pathway(GO:0007186);negative regulation of angiogenesis(GO:0016525);cerebral cortex cell migration(GO:0021795);macrophage chemotaxis(GO:0048246);chemokine-mediated signaling pathway(GO:0070098);negative regulation of extrinsic apoptotic signaling pathway in absence of ligand(GO:2001240);chemota…	microglial cell activation involved in immune response(GO:0002282);G-protein coupled receptor signaling pathway(GO:0007186);negative regulation of angiogenesis(GO:0016525);cerebral cortex cell migration(GO:0021795);macrophage chemotaxis(GO:0048246);chemokine-mediated signaling pathway(GO:0070098);negative regulation of extrinsic apoptotic signaling pathway in absence of ligand(GO:2001240);chemota…	0
ENSGALG00000011960	yes	Uncharacterized protein (Fragment);CCR4;ortholog	C-C CHEMOKINE RECEPTOR TYPE 4 (PTHR10489:SF900)	Inflammation mediated by chemokine and cytokine signaling pathway->Chemokine receptor;;	C-C chemokine receptor activity(GO:0016493);signal transducer activity(GO:0004871);G-protein coupled receptor activity(GO:0004930);chemokine receptor activity(GO:0004950)	neuron migration(GO:0001764);tolerance induction(GO:0002507);chemotaxis(GO:0006935);inflammatory response(GO:0006954);immune response(GO:0006955);G-protein coupled receptor signaling pathway(GO:0007186);homeostasis of number of cells(GO:0048872);chemokine-mediated signaling pathway(GO:0070098);signal transduction(GO:0007165)	neuron migration(GO:0001764);tolerance induction(GO:0002507);chemotaxis(GO:0006935);inflammatory response(GO:0006954);immune response(GO:0006955);G-protein coupled receptor signaling pathway(GO:0007186);homeostasis of number of cells(GO:0048872);chemokine-mediated signaling pathway(GO:0070098);signal transduction(GO:0007165)	0
ENSGALG00000012060	yes	Uncharacterized protein;MLH1;ortholog	DNA MISMATCH REPAIR PROTEIN MLH1 (PTHR10073:SF52)	0	chromatin binding(GO:0003682);single-stranded DNA binding(GO:0003697);ATP binding(GO:0005524);ATPase activity(GO:0016887);guanine/thymine mispair binding(GO:0032137);MutSalpha complex binding(GO:0032407);mismatched DNA binding(GO:0030983)	nuclear-transcribed mRNA poly(A) tail shortening(GO:0000289);resolution of meiotic recombination intermediates(GO:0000712);mismatch repair(GO:0006298);double-strand break repair via nonhomologous end joining(GO:0006303);male meiosis chromosome segregation(GO:0007060);synapsis(GO:0007129);spermatogenesis(GO:0007283);intrinsic apoptotic signaling pathway in response to DNA damage(GO:0008630);female…	nuclear-transcribed mRNA poly(A) tail shortening(GO:0000289);resolution of meiotic recombination intermediates(GO:0000712);mismatch repair(GO:0006298);double-strand break repair via nonhomologous end joining(GO:0006303);male meiosis chromosome segregation(GO:0007060);synapsis(GO:0007129);spermatogenesis(GO:0007283);intrinsic apoptotic signaling pathway in response to DNA damage(GO:0008630);female…	glycerol-3-phosphate dehydrogenase complex(GO:0009331)
ENSGALG00000012304	yes	Nuclear factor NF-kappa-B p105 subunit;NFKB1;ortholog	NUCLEAR FACTOR NF-KAPPA-B P105 SUBUNIT (PTHR24169:SF26)	B cell activation->Nuclear factor kappa-B;;Inflammation mediated by chemokine and cytokine signaling pathway->Nuclear factor kappa-B;;Apoptosis signaling pathway->Nuclear factor kappa-B;;T cell activation->Nuclear factor kappa-B;;Toll receptor signaling pathway->Nuclear factor kappa-B;;;;;;	RNA polymerase II regulatory region sequence-specific DNA binding(GO:0000977);RNA polymerase II distal enhancer sequence-specific DNA binding(GO:0000980);RNA polymerase II transcription factor activity, sequence-specific DNA binding(GO:0000981);transcriptional activator activity, RNA polymerase II distal enhancer sequence-specific binding(GO:0001205);transcriptional repressor activity, RNA polyme…	negative regulation of transcription from RNA polymerase II promoter(GO:0000122);transcription from RNA polymerase II promoter(GO:0006366);inflammatory response(GO:0006954);I-kappaB kinase/NF-kappaB signaling(GO:0007249);negative regulation of calcidiol 1-monooxygenase activity(GO:0010956);response to cytokine(GO:0034097);response to muscle stretch(GO:0035994);NIK/NF-kappaB signaling(GO:0038061);…	negative regulation of transcription from RNA polymerase II promoter(GO:0000122);transcription from RNA polymerase II promoter(GO:0006366);inflammatory response(GO:0006954);I-kappaB kinase/NF-kappaB signaling(GO:0007249);negative regulation of calcidiol 1-monooxygenase activity(GO:0010956);response to cytokine(GO:0034097);response to muscle stretch(GO:0035994);NIK/NF-kappaB signaling(GO:0038061);…	0
ENSGALG00000012480	yes	Uncharacterized protein;NMI;ortholog	N-MYC-INTERACTOR (PTHR15225:SF11)	0	transcription cofactor activity(GO:0003712)	negative regulation of interferon-alpha biosynthetic process(GO:0045355);negative regulation of interferon-beta biosynthetic process(GO:0045358);negative regulation of innate immune response(GO:0045824);positive regulation of protein K48-linked ubiquitination(GO:1902524);negative regulation of type I interferon production(GO:0032480);transcription from RNA polymerase II promoter(GO:0006366);inter…	negative regulation of interferon-alpha biosynthetic process(GO:0045355);negative regulation of interferon-beta biosynthetic process(GO:0045358);negative regulation of innate immune response(GO:0045824);positive regulation of protein K48-linked ubiquitination(GO:1902524);negative regulation of type I interferon production(GO:0032480);transcription from RNA polymerase II promoter(GO:0006366);inter…	chromosome, telomeric region(GO:0000781);female pronucleus(GO:0001939);male pronucleus(GO:0001940);plasma membrane(GO:0005886);nucleus(GO:0005634)
ENSGALG00000012494	yes	Uncharacterized protein;CD1C;ortholog	ANTIGEN-PRESENTING GLYCOPROTEIN CD1D (PTHR16675:SF222)	0	beta-2-microglobulin binding(GO:0030881);endogenous lipid antigen binding(GO:0030883);exogenous lipid antigen binding(GO:0030884);lipopeptide binding(GO:0071723)	immune response(GO:0006955);antigen processing and presentation, exogenous lipid antigen via MHC class Ib(GO:0048007)	immune response(GO:0006955);antigen processing and presentation, exogenous lipid antigen via MHC class Ib(GO:0048007)	Z disc(GO:0030018);contractile fiber(GO:0043292)
ENSGALG00000012655	yes	DNA-directed RNA polymerase;POLR3B;ortholog	DNA-DIRECTED RNA POLYMERASE III SUBUNIT RPC2 (PTHR20856:SF23)	0	DNA binding(GO:0003677);ribonucleoside binding(GO:0032549);RNA polymerase III activity(GO:0001056);DNA-directed RNA polymerase activity(GO:0003899);transferase activity(GO:0016740);nucleotidyltransferase activity(GO:0016779)	transcription from RNA polymerase III promoter(GO:0006383);positive regulation of interferon-beta production(GO:0032728);positive regulation of innate immune response(GO:0045089);transcription, DNA-templated(GO:0006351)	transcription from RNA polymerase III promoter(GO:0006383);positive regulation of interferon-beta production(GO:0032728);positive regulation of innate immune response(GO:0045089);transcription, DNA-templated(GO:0006351)	endosome(GO:0005768);trans-Golgi network(GO:0005802);plasma membrane(GO:0005886);integral component of membrane(GO:0016021);perinuclear region of cytoplasm(GO:0048471);membrane(GO:0016020)
ENSGALG00000012885	yes	Apoptosis regulator Bcl-2;BCL2;ortholog	APOPTOSIS REGULATOR BCL-2 (PTHR11256:SF55)	Oxidative stress response->b-cell lymphoma protein-2;;Apoptosis signaling pathway->Bcl-2;;CCKR signaling map->BCL2;;;;	protease binding(GO:0002020);transcription factor binding(GO:0008134);channel activity(GO:0015267);channel inhibitor activity(GO:0016248);ubiquitin protein ligase binding(GO:0031625);protein homodimerization activity(GO:0042803);sequence-specific DNA binding(GO:0043565);protein heterodimerization activity(GO:0046982);BH3 domain binding(GO:0051434);protein phosphatase 2A binding(GO:0051721);protei…	protein polyubiquitination(GO:0000209);ossification(GO:0001503);ovarian follicle development(GO:0001541);metanephros development(GO:0001656);branching involved in ureteric bud morphogenesis(GO:0001658);behavioral fear response(GO:0001662);B cell homeostasis(GO:0001782);release of cytochrome c from mitochondria(GO:0001836);regulation of cell-matrix adhesion(GO:0001952);lymphoid progenitor cell dif…	protein polyubiquitination(GO:0000209);ossification(GO:0001503);ovarian follicle development(GO:0001541);metanephros development(GO:0001656);branching involved in ureteric bud morphogenesis(GO:0001658);behavioral fear response(GO:0001662);B cell homeostasis(GO:0001782);release of cytochrome c from mitochondria(GO:0001836);regulation of cell-matrix adhesion(GO:0001952);lymphoid progenitor cell dif…	0
ENSGALG00000012891	yes	Uncharacterized protein;TNFRSF11A;ortholog	TUMOR NECROSIS FACTOR RECEPTOR SUPERFAMILY MEMBER 11A (PTHR23097:SF151)	0	tumor necrosis factor-activated receptor activity(GO:0005031);cytokine binding(GO:0019955);transmembrane signaling receptor activity(GO:0004888)	ossification(GO:0001503);adaptive immune response(GO:0002250);inflammatory response(GO:0006954);immune response(GO:0006955);multicellular organism development(GO:0007275);osteoclast differentiation(GO:0030316);response to lipopolysaccharide(GO:0032496);regulation of cell proliferation(GO:0042127);regulation of apoptotic process(GO:0042981);positive regulation of MAPK cascade(GO:0043410);positive …	ossification(GO:0001503);adaptive immune response(GO:0002250);inflammatory response(GO:0006954);immune response(GO:0006955);multicellular organism development(GO:0007275);osteoclast differentiation(GO:0030316);response to lipopolysaccharide(GO:0032496);regulation of cell proliferation(GO:0042127);regulation of apoptotic process(GO:0042981);positive regulation of MAPK cascade(GO:0043410);positive …	0
ENSGALG00000013318	yes	Uncharacterized protein;LOC101748001;ortholog	IG HEAVY CHAIN V REGION 3-6-RELATED (PTHR23266:SF169)	0	antigen binding(GO:0003823);immunoglobulin receptor binding(GO:0034987)	phagocytosis, recognition(GO:0006910);phagocytosis, engulfment(GO:0006911);complement activation, classical pathway(GO:0006958);defense response to bacterium(GO:0042742);innate immune response(GO:0045087);B cell receptor signaling pathway(GO:0050853);positive regulation of B cell activation(GO:0050871)	phagocytosis, recognition(GO:0006910);phagocytosis, engulfment(GO:0006911);complement activation, classical pathway(GO:0006958);defense response to bacterium(GO:0042742);innate immune response(GO:0045087);B cell receptor signaling pathway(GO:0050853);positive regulation of B cell activation(GO:0050871)	external side of plasma membrane(GO:0009897);immunoglobulin complex, circulating(GO:0042571);blood microparticle(GO:0072562)
ENSGALG00000013348	yes	Uncharacterized protein (Fragment);OTUD7B;ortholog	OTU DOMAIN-CONTAINING PROTEIN 7B (PTHR13367:SF18)	0	thiol-dependent ubiquitin-specific protease activity(GO:0004843);K63-linked polyubiquitin binding(GO:0070530);Lys48-specific deubiquitinase activity(GO:1990380);peptidase activity(GO:0008233);cysteine-type peptidase activity(GO:0008234)	negative regulation of transcription from RNA polymerase II promoter(GO:0000122);mucosal immune response(GO:0002385);immune response(GO:0006955);negative regulation of interleukin-8 production(GO:0032717);protein K11-linked deubiquitination(GO:0035871);negative regulation of I-kappaB kinase/NF-kappaB signaling(GO:0043124);protein K63-linked deubiquitination(GO:0070536);protein K48-linked deubiqui…	negative regulation of transcription from RNA polymerase II promoter(GO:0000122);mucosal immune response(GO:0002385);immune response(GO:0006955);negative regulation of interleukin-8 production(GO:0032717);protein K11-linked deubiquitination(GO:0035871);negative regulation of I-kappaB kinase/NF-kappaB signaling(GO:0043124);protein K63-linked deubiquitination(GO:0070536);protein K48-linked deubiqui…	extracellular exosome(GO:0070062)
ENSGALG00000013468	yes	Uncharacterized protein;TLR3;ortholog	TOLL-LIKE RECEPTOR 3 (PTHR24365:SF492)	Toll receptor signaling pathway->Toll-like receptor 1, 2, 3, 4, 5, 6, 7, 8, 9, 10, 11, 12;;Toll receptor signaling pathway->Toll-like receptor 3;;;	double-stranded RNA binding(GO:0003725);transmembrane signaling receptor activity(GO:0004888);identical protein binding(GO:0042802);receptor activity(GO:0004872)	regulation of dendritic cell cytokine production(GO:0002730);MyD88-independent toll-like receptor signaling pathway(GO:0002756);I-kappaB phosphorylation(GO:0007252);positive regulation of interleukin-12 production(GO:0032735);positive regulation of interleukin-6 production(GO:0032755);positive regulation of interleukin-8 production(GO:0032757);positive regulation of tumor necrosis factor producti…	regulation of dendritic cell cytokine production(GO:0002730);MyD88-independent toll-like receptor signaling pathway(GO:0002756);I-kappaB phosphorylation(GO:0007252);positive regulation of interleukin-12 production(GO:0032735);positive regulation of interleukin-6 production(GO:0032755);positive regulation of interleukin-8 production(GO:0032757);positive regulation of tumor necrosis factor producti…	mitochondrial respiratory chain complex IV(GO:0005751);integral component of membrane(GO:0016021);membrane(GO:0016020)
ENSGALG00000013604	yes	VIP peptides;VIP;ortholog	VIP PEPTIDES (PTHR11213:SF10)	0	hormone activity(GO:0005179)	response to yeast(GO:0001878);gene expression(GO:0010467);positive regulation of adenylate cyclase activity involved in G-protein coupled receptor signaling pathway(GO:0010579);antibacterial humoral response(GO:0019731);antifungal humoral response(GO:0019732);positive regulation of cAMP biosynthetic process(GO:0030819);positive regulation of epinephrine secretion(GO:0032812);regulation of protein…	response to yeast(GO:0001878);gene expression(GO:0010467);positive regulation of adenylate cyclase activity involved in G-protein coupled receptor signaling pathway(GO:0010579);antibacterial humoral response(GO:0019731);antifungal humoral response(GO:0019732);positive regulation of cAMP biosynthetic process(GO:0030819);positive regulation of epinephrine secretion(GO:0032812);regulation of protein…	nucleus(GO:0005634);cytoplasm(GO:0005737);lamellipodium(GO:0030027);filamentous actin(GO:0031941);extracellular exosome(GO:0070062)
ENSGALG00000013723	yes	Uncharacterized protein (Fragment);OASL;ortholog	2'-5'-OLIGOADENYLATE SYNTHASE 1 (PTHR11258:SF32)	0	DNA binding(GO:0003677);double-stranded RNA binding(GO:0003725);ATP binding(GO:0005524);nucleotidyltransferase activity(GO:0016779);poly(A) RNA binding(GO:0044822);RNA binding(GO:0003723);transferase activity(GO:0016740)	immune response(GO:0006955);negative regulation of viral genome replication(GO:0045071);defense response to virus(GO:0051607);response to virus(GO:0009615)	immune response(GO:0006955);negative regulation of viral genome replication(GO:0045071);defense response to virus(GO:0051607);response to virus(GO:0009615)	0
ENSGALG00000013748	yes	Uncharacterized protein;CD226;ortholog	CD226 ANTIGEN (PTHR23277:SF91)	0	receptor activity(GO:0004872);receptor binding(GO:0005102);integrin binding(GO:0005178);protein kinase binding(GO:0019901);protein homodimerization activity(GO:0042803);cell adhesion molecule binding(GO:0050839)	cytokine production(GO:0001816);positive regulation of natural killer cell mediated cytotoxicity directed against tumor cell target(GO:0002860);positive regulation of immunoglobulin mediated immune response(GO:0002891);homophilic cell adhesion via plasma membrane adhesion molecules(GO:0007156);heterophilic cell-cell adhesion via plasma membrane cell adhesion molecules(GO:0007157);cell recognition…	cytokine production(GO:0001816);positive regulation of natural killer cell mediated cytotoxicity directed against tumor cell target(GO:0002860);positive regulation of immunoglobulin mediated immune response(GO:0002891);homophilic cell adhesion via plasma membrane adhesion molecules(GO:0007156);heterophilic cell-cell adhesion via plasma membrane cell adhesion molecules(GO:0007157);cell recognition…	nucleus(GO:0005634);nucleoplasm(GO:0005654);Golgi apparatus(GO:0005794);intracellular membrane-bounded organelle(GO:0043231)
ENSGALG00000013861	yes	Uncharacterized protein;TNFAIP3;ortholog	TUMOR NECROSIS FACTOR ALPHA-INDUCED PROTEIN 3 (PTHR13367:SF24)	Toll receptor signaling pathway->A20;;	protease binding(GO:0002020);DNA binding(GO:0003677);ubiquitin-protein transferase activity(GO:0004842);thiol-dependent ubiquitin-specific protease activity(GO:0004843);zinc ion binding(GO:0008270);kinase binding(GO:0019900);protein self-association(GO:0043621);K63-linked polyubiquitin binding(GO:0070530);ubiquitin binding(GO:0043130)	B-1 B cell homeostasis(GO:0001922);regulation of germinal center formation(GO:0002634);negative regulation of chronic inflammatory response(GO:0002677);immune response(GO:0006955);negative regulation of protein ubiquitination(GO:0031397);negative regulation of NF-kappaB transcription factor activity(GO:0032088);response to muramyl dipeptide(GO:0032495);negative regulation of interleukin-1 beta pr…	B-1 B cell homeostasis(GO:0001922);regulation of germinal center formation(GO:0002634);negative regulation of chronic inflammatory response(GO:0002677);immune response(GO:0006955);negative regulation of protein ubiquitination(GO:0031397);negative regulation of NF-kappaB transcription factor activity(GO:0032088);response to muramyl dipeptide(GO:0032495);negative regulation of interleukin-1 beta pr…	proteasome complex(GO:0000502);nucleus(GO:0005634);cytosol(GO:0005829)
ENSGALG00000014124	yes	Non-specific protein-tyrosine kinase;TEC;ortholog	TYROSINE-PROTEIN KINASE TEC (PTHR24418:SF302)	0	non-membrane spanning protein tyrosine kinase activity(GO:0004715);ATP binding(GO:0005524);receptor binding(GO:0005102);nucleotide binding(GO:0000166);protein kinase activity(GO:0004672);protein tyrosine kinase activity(GO:0004713);kinase activity(GO:0016301);transferase activity(GO:0016740)	transmembrane receptor protein tyrosine kinase signaling pathway(GO:0007169);integrin-mediated signaling pathway(GO:0007229);regulation of platelet activation(GO:0010543);cell differentiation(GO:0030154);intracellular signal transduction(GO:0035556);peptidyl-tyrosine autophosphorylation(GO:0038083);regulation of cell proliferation(GO:0042127);tissue regeneration(GO:0042246);innate immune response…	transmembrane receptor protein tyrosine kinase signaling pathway(GO:0007169);integrin-mediated signaling pathway(GO:0007229);regulation of platelet activation(GO:0010543);cell differentiation(GO:0030154);intracellular signal transduction(GO:0035556);peptidyl-tyrosine autophosphorylation(GO:0038083);regulation of cell proliferation(GO:0042127);tissue regeneration(GO:0042246);innate immune response…	nucleus(GO:0005634);cytoplasm(GO:0005737);extrinsic component of cytoplasmic side of plasma membrane(GO:0031234)
ENSGALG00000014127	yes	Non-specific protein-tyrosine kinase;TXK;ortholog	TYROSINE-PROTEIN KINASE TEC (PTHR24418:SF302)	0	RNA polymerase II core promoter proximal region sequence-specific DNA binding(GO:0000978);transcriptional activator activity, RNA polymerase II core promoter proximal region sequence-specific binding(GO:0001077);non-membrane spanning protein tyrosine kinase activity(GO:0004715);ATP binding(GO:0005524);receptor binding(GO:0005102);nucleotide binding(GO:0000166);RNA polymerase II regulatory region …	transcription from RNA polymerase II promoter(GO:0006366);transmembrane receptor protein tyrosine kinase signaling pathway(GO:0007169);integrin-mediated signaling pathway(GO:0007229);regulation of platelet activation(GO:0010543);cell differentiation(GO:0030154);positive regulation of interferon-gamma production(GO:0032729);peptidyl-tyrosine autophosphorylation(GO:0038083);regulation of cell proli…	transcription from RNA polymerase II promoter(GO:0006366);transmembrane receptor protein tyrosine kinase signaling pathway(GO:0007169);integrin-mediated signaling pathway(GO:0007229);regulation of platelet activation(GO:0010543);cell differentiation(GO:0030154);positive regulation of interferon-gamma production(GO:0032729);peptidyl-tyrosine autophosphorylation(GO:0038083);regulation of cell proli…	nucleus(GO:0005634);integral component of membrane(GO:0016021);membrane(GO:0016020)
ENSGALG00000014297	yes	Interferon regulatory factor 7;IRF-3;ortholog	INTERFERON REGULATORY FACTOR 7 (PTHR11949:SF35)	Toll receptor signaling pathway->Interferon (INF) regulatory factor 3;;	RNA polymerase II core promoter sequence-specific DNA binding(GO:0000979);transcription factor activity, RNA polymerase II core promoter proximal region sequence-specific binding(GO:0000982);regulatory region DNA binding(GO:0000975);DNA binding(GO:0003677);transcription factor activity, sequence-specific DNA binding(GO:0003700)	regulation of adaptive immune response(GO:0002819);immunoglobulin mediated immune response(GO:0016064);interferon-alpha production(GO:0032607);interferon-beta production(GO:0032608);positive regulation of interferon-alpha production(GO:0032727);positive regulation of interferon-beta production(GO:0032728);regulation of MyD88-dependent toll-like receptor signaling pathway(GO:0034124);regulation of…	regulation of adaptive immune response(GO:0002819);immunoglobulin mediated immune response(GO:0016064);interferon-alpha production(GO:0032607);interferon-beta production(GO:0032608);positive regulation of interferon-alpha production(GO:0032727);positive regulation of interferon-beta production(GO:0032728);regulation of MyD88-dependent toll-like receptor signaling pathway(GO:0034124);regulation of…	nucleus(GO:0005634);nucleoplasm(GO:0005654);DNA replication factor C complex(GO:0005663);extracellular exosome(GO:0070062);integral component of plasma membrane(GO:0005887);membrane(GO:0016020);integral component of membrane(GO:0016021)
ENSGALG00000014365	yes	Uncharacterized protein;RBPJ;ortholog	RECOMBINING BINDING PROTEIN SUPPRESSOR OF HAIRLESS (PTHR10665:SF9)	Angiogenesis->CBF1, Suppressor of Hairless, Lag-1 Transcription Factor Family;;Notch signaling pathway->Suppressor of Hairless [Su(H)];;Alzheimer disease-presenilin pathway->CBF1 Su1 and Lag1;;;;	RNA polymerase II core promoter proximal region sequence-specific DNA binding(GO:0000978);RNA polymerase II core promoter sequence-specific DNA binding(GO:0000979);transcriptional activator activity, RNA polymerase II core promoter proximal region sequence-specific binding(GO:0001077);RNA polymerase II repressing transcription factor binding(GO:0001103);chromatin binding(GO:0003682);protein N-ter…	negative regulation of transcription from RNA polymerase II promoter(GO:0000122);angiogenesis(GO:0001525);somitogenesis(GO:0001756);blood vessel remodeling(GO:0001974);inflammatory response to antigenic stimulus(GO:0002437);secondary heart field specification(GO:0003139);outflow tract morphogenesis(GO:0003151);endocardium morphogenesis(GO:0003160);epithelial to mesenchymal transition involved in …	negative regulation of transcription from RNA polymerase II promoter(GO:0000122);angiogenesis(GO:0001525);somitogenesis(GO:0001756);blood vessel remodeling(GO:0001974);inflammatory response to antigenic stimulus(GO:0002437);secondary heart field specification(GO:0003139);outflow tract morphogenesis(GO:0003151);endocardium morphogenesis(GO:0003160);epithelial to mesenchymal transition involved in …	0
ENSGALG00000014477	yes	Uncharacterized protein;CD4;ortholog	T-CELL SURFACE GLYCOPROTEIN CD4 (PTHR11422:SF3)	0	glycoprotein binding(GO:0001948);zinc ion binding(GO:0008270);coreceptor activity(GO:0015026);MHC class II protein binding(GO:0042289);protein homodimerization activity(GO:0042803);protein tyrosine kinase binding(GO:1990782);enzyme binding(GO:0019899);protein kinase binding(GO:0019901)	cytokine production(GO:0001816);induction by virus of host cell-cell fusion(GO:0006948);immune response(GO:0006955);cell surface receptor signaling pathway(GO:0007166);maintenance of protein location in cell(GO:0032507);helper T cell enhancement of adaptive immune response(GO:0035397);T cell selection(GO:0045058);positive regulation of protein kinase activity(GO:0045860);positive regulation of pe…	cytokine production(GO:0001816);induction by virus of host cell-cell fusion(GO:0006948);immune response(GO:0006955);cell surface receptor signaling pathway(GO:0007166);maintenance of protein location in cell(GO:0032507);helper T cell enhancement of adaptive immune response(GO:0035397);T cell selection(GO:0045058);positive regulation of protein kinase activity(GO:0045860);positive regulation of pe…	nucleus(GO:0005634);mitochondrion(GO:0005739)
ENSGALG00000014561	yes	Tyrosine-protein phosphatase non-receptor type;PTPN6;ortholog	TYROSINE-PROTEIN PHOSPHATASE NON-RECEPTOR TYPE 6 (PTHR19134:SF375)	FGF signaling pathway->Src homology 2 domain-containing tyrosine phosphatase 2;;B cell activation->SHP-1;;Interferon-gamma signaling pathway->protein tyrosine phosphatase;;Angiogenesis->Src homology 2 domain-containing tyrosine phosphatase 2;;;;;	phosphotyrosine binding(GO:0001784);transmembrane receptor protein tyrosine phosphatase activity(GO:0005001);SH3 domain binding(GO:0017124);protein kinase binding(GO:0019901);SH2 domain binding(GO:0042169);phosphoprotein phosphatase activity(GO:0004721);protein tyrosine phosphatase activity(GO:0004725);hydrolase activity(GO:0016787);phosphatase activity(GO:0016791)	negative regulation of humoral immune response mediated by circulating immunoglobulin(GO:0002924);cell proliferation(GO:0008283);positive regulation of cell proliferation(GO:0008284);positive regulation of phosphatidylinositol 3-kinase signaling(GO:0014068);peptidyl-tyrosine phosphorylation(GO:0018108);platelet formation(GO:0030220);abortive mitotic cell cycle(GO:0033277);positive regulation of c…	negative regulation of humoral immune response mediated by circulating immunoglobulin(GO:0002924);cell proliferation(GO:0008283);positive regulation of cell proliferation(GO:0008284);positive regulation of phosphatidylinositol 3-kinase signaling(GO:0014068);peptidyl-tyrosine phosphorylation(GO:0018108);platelet formation(GO:0030220);abortive mitotic cell cycle(GO:0033277);positive regulation of c…	mitochondrion(GO:0005739);peroxisome(GO:0005777)
ENSGALG00000014645	yes	Uncharacterized protein;unassigned;ortholog	MYOCYTE-SPECIFIC ENHANCER FACTOR 2C (PTHR11945:SF277)	CCKR signaling map->MEF2C;;p38 MAPK pathway->myocyte enhancer factor 2;;Oxidative stress response->myocyte enhancer factor-2;;;;	RNA polymerase II core promoter proximal region sequence-specific DNA binding(GO:0000978);RNA polymerase II distal enhancer sequence-specific DNA binding(GO:0000980);transcription factor activity, RNA polymerase II core promoter sequence-specific(GO:0000983);core promoter sequence-specific DNA binding(GO:0001046);transcriptional activator activity, RNA polymerase II core promoter proximal region …	negative regulation of transcription from RNA polymerase II promoter(GO:0000122);MAPK cascade(GO:0000165);blood vessel development(GO:0001568);osteoblast differentiation(GO:0001649);neuron migration(GO:0001764);B cell homeostasis(GO:0001782);heart looping(GO:0001947);endochondral ossification(GO:0001958);blood vessel remodeling(GO:0001974);chondrocyte differentiation(GO:0002062);germinal center f…	negative regulation of transcription from RNA polymerase II promoter(GO:0000122);MAPK cascade(GO:0000165);blood vessel development(GO:0001568);osteoblast differentiation(GO:0001649);neuron migration(GO:0001764);B cell homeostasis(GO:0001782);heart looping(GO:0001947);endochondral ossification(GO:0001958);blood vessel remodeling(GO:0001974);chondrocyte differentiation(GO:0002062);germinal center f…	plasma membrane(GO:0005886);integral component of plasma membrane(GO:0005887);presynapse(GO:0098793);membrane(GO:0016020);integral component of membrane(GO:0016021)
ENSGALG00000014798	yes	Uncharacterized protein;SERINC5;ortholog	SERINE INCORPORATOR 5 (PTHR10383:SF32)	0	L-serine transmembrane transporter activity(GO:0015194)	phosphatidylserine metabolic process(GO:0006658);sphingolipid metabolic process(GO:0006665);detection of virus(GO:0009597);L-serine transport(GO:0015825);myelination(GO:0042552);innate immune response(GO:0045087);defense response to virus(GO:0051607)	phosphatidylserine metabolic process(GO:0006658);sphingolipid metabolic process(GO:0006665);detection of virus(GO:0009597);L-serine transport(GO:0015825);myelination(GO:0042552);innate immune response(GO:0045087);defense response to virus(GO:0051607)	nucleus(GO:0005634)
ENSGALG00000014824	yes	Prostaglandin E2 receptor subtype 4;EP4;ortholog	PROSTAGLANDIN E2 RECEPTOR EP4 SUBTYPE (PTHR11866:SF24)	Gonadotropin-releasing hormone receptor pathway->PG Rcs;;	prostaglandin E receptor activity(GO:0004957);signal transducer activity(GO:0004871);G-protein coupled receptor activity(GO:0004930);prostaglandin receptor activity(GO:0004955)	adenylate cyclase-modulating G-protein coupled receptor signaling pathway(GO:0007188);regulation of ossification(GO:0030278);response to lipopolysaccharide(GO:0032496);negative regulation of integrin activation(GO:0033624);T-helper cell differentiation(GO:0042093);negative regulation of cytokine secretion(GO:0050710);positive regulation of cytokine secretion(GO:0050715);negative regulation of inf…	adenylate cyclase-modulating G-protein coupled receptor signaling pathway(GO:0007188);regulation of ossification(GO:0030278);response to lipopolysaccharide(GO:0032496);negative regulation of integrin activation(GO:0033624);T-helper cell differentiation(GO:0042093);negative regulation of cytokine secretion(GO:0050710);positive regulation of cytokine secretion(GO:0050715);negative regulation of inf…	0
ENSGALG00000014860	yes	Tyrosine-protein kinase Yes;YES1;ortholog	TYROSINE-PROTEIN KINASE YES (PTHR24418:SF315)	CCKR signaling map->YES1;;Parkinson disease->Src tyrosine kinase;;Cadherin signaling pathway->Oncogene YES1;;;;	non-membrane spanning protein tyrosine kinase activity(GO:0004715);receptor binding(GO:0005102);ATP binding(GO:0005524);enzyme binding(GO:0019899);ion channel binding(GO:0044325);nucleotide binding(GO:0000166);protein kinase activity(GO:0004672);protein tyrosine kinase activity(GO:0004713);kinase activity(GO:0016301);transferase activity(GO:0016740)	transmembrane receptor protein tyrosine kinase signaling pathway(GO:0007169);glucose transport(GO:0015758);cell differentiation(GO:0030154);cellular response to platelet-derived growth factor stimulus(GO:0036120);peptidyl-tyrosine autophosphorylation(GO:0038083);regulation of cell proliferation(GO:0042127);innate immune response(GO:0045087);positive regulation of transcription from RNA polymerase…	transmembrane receptor protein tyrosine kinase signaling pathway(GO:0007169);glucose transport(GO:0015758);cell differentiation(GO:0030154);cellular response to platelet-derived growth factor stimulus(GO:0036120);peptidyl-tyrosine autophosphorylation(GO:0038083);regulation of cell proliferation(GO:0042127);innate immune response(GO:0045087);positive regulation of transcription from RNA polymerase…	integral component of membrane(GO:0016021);membrane(GO:0016020)
ENSGALG00000014890	yes	Uncharacterized protein;TNFRSF1A;ortholog	SUBFAMILY NOT NAMED (PTHR23097:SF159)	0	tumor necrosis factor-activated receptor activity(GO:0005031)	inflammatory response(GO:0006954);immune response(GO:0006955);multicellular organism development(GO:0007275);intrinsic apoptotic signaling pathway in response to DNA damage(GO:0008630);response to lipopolysaccharide(GO:0032496);tumor necrosis factor-mediated signaling pathway(GO:0033209);regulation of cell proliferation(GO:0042127);positive regulation of tyrosine phosphorylation of Stat1 protein(…	inflammatory response(GO:0006954);immune response(GO:0006955);multicellular organism development(GO:0007275);intrinsic apoptotic signaling pathway in response to DNA damage(GO:0008630);response to lipopolysaccharide(GO:0032496);tumor necrosis factor-mediated signaling pathway(GO:0033209);regulation of cell proliferation(GO:0042127);positive regulation of tyrosine phosphorylation of Stat1 protein(…	centrosome(GO:0005813)
ENSGALG00000014984	yes	Uncharacterized protein;F2RL1;ortholog	PROTEINASE-ACTIVATED RECEPTOR 2 (PTHR24232:SF69)	0	G-protein alpha-subunit binding(GO:0001965);thrombin receptor activity(GO:0015057);G-protein beta-subunit binding(GO:0031681);G-protein coupled receptor activity(GO:0004930)	T cell activation involved in immune response(GO:0002286);positive regulation of leukocyte chemotaxis(GO:0002690);positive regulation of cytokine secretion involved in immune response(GO:0002741);positive regulation of cytosolic calcium ion concentration(GO:0007204);blood coagulation(GO:0007596);negative regulation of tumor necrosis factor-mediated signaling pathway(GO:0010804);positive regulatio…	T cell activation involved in immune response(GO:0002286);positive regulation of leukocyte chemotaxis(GO:0002690);positive regulation of cytokine secretion involved in immune response(GO:0002741);positive regulation of cytosolic calcium ion concentration(GO:0007204);blood coagulation(GO:0007596);negative regulation of tumor necrosis factor-mediated signaling pathway(GO:0010804);positive regulatio…	integral component of membrane(GO:0016021);membrane(GO:0016020)
ENSGALG00000015026	yes	Uncharacterized protein;TRAF3IP2;ortholog	ADAPTER PROTEIN CIKS (PTHR34257:SF4)	0	receptor binding(GO:0005102)	B cell apoptotic process(GO:0001783);positive regulation of defense response to virus by host(GO:0002230);humoral immune response(GO:0006959);positive regulation of I-kappaB kinase/NF-kappaB signaling(GO:0043123);immunoglobulin secretion(GO:0048305)	B cell apoptotic process(GO:0001783);positive regulation of defense response to virus by host(GO:0002230);humoral immune response(GO:0006959);positive regulation of I-kappaB kinase/NF-kappaB signaling(GO:0043123);immunoglobulin secretion(GO:0048305)	nuclear envelope(GO:0005635);lysosomal membrane(GO:0005765);endosome(GO:0005768);endoplasmic reticulum(GO:0005783);Golgi apparatus(GO:0005794);integral component of plasma membrane(GO:0005887);membrane raft(GO:0045121);perinuclear region of cytoplasm(GO:0048471);extracellular exosome(GO:0070062);extracellular region(GO:0005576);lysosome(GO:0005764);plasma membrane(GO:0005886);membrane(GO:0016020)…
ENSGALG00000015032	yes	Uncharacterized protein;unassigned;ortholog	PROGRAMMED CELL DEATH 1 LIGAND 2 (PTHR25466:SF9)	0	0	immune response(GO:0006955);cell surface receptor signaling pathway(GO:0007166);T cell costimulation(GO:0031295);negative regulation of interferon-gamma production(GO:0032689);negative regulation of interleukin-10 production(GO:0032693);response to cytokine(GO:0034097);negative regulation of activated T cell proliferation(GO:0046007);toxin transport(GO:1901998);negative regulation of tumor necros…	immune response(GO:0006955);cell surface receptor signaling pathway(GO:0007166);T cell costimulation(GO:0031295);negative regulation of interferon-gamma production(GO:0032689);negative regulation of interleukin-10 production(GO:0032693);response to cytokine(GO:0034097);negative regulation of activated T cell proliferation(GO:0046007);toxin transport(GO:1901998);negative regulation of tumor necros…	nucleus(GO:0005634);nucleolus(GO:0005730);zeta DNA polymerase complex(GO:0016035)
ENSGALG00000015216	yes	Tyrosine-protein kinase SYK;SYK;ortholog	TYROSINE-PROTEIN KINASE SYK (PTHR24418:SF305)	B cell activation->Syk;;	non-membrane spanning protein tyrosine kinase activity(GO:0004715);ATP binding(GO:0005524);receptor binding(GO:0005102);nucleotide binding(GO:0000166);protein kinase activity(GO:0004672);protein tyrosine kinase activity(GO:0004713);kinase activity(GO:0016301);transferase activity(GO:0016740)	peptidyl-tyrosine phosphorylation(GO:0018108);intracellular signal transduction(GO:0035556);lymph vessel development(GO:0001945);adaptive immune response(GO:0002250);macrophage activation involved in immune response(GO:0002281);neutrophil activation involved in immune response(GO:0002283);leukocyte activation involved in immune response(GO:0002366);serotonin secretion by platelet(GO:0002554);prot…	peptidyl-tyrosine phosphorylation(GO:0018108);intracellular signal transduction(GO:0035556);lymph vessel development(GO:0001945);adaptive immune response(GO:0002250);macrophage activation involved in immune response(GO:0002281);neutrophil activation involved in immune response(GO:0002283);leukocyte activation involved in immune response(GO:0002366);serotonin secretion by platelet(GO:0002554);prot…	integral component of plasma membrane(GO:0005887);plasma membrane(GO:0005886);membrane(GO:0016020);integral component of membrane(GO:0016021)
ENSGALG00000015235	yes	Lymphotactin;XCL1;ortholog	CYTOKINE SCM-1 BETA-RELATED (PTHR12015:SF129)	0	chemokine activity(GO:0008009);chemokine receptor binding(GO:0042379)	immune response(GO:0006955);positive regulation of T cell chemotaxis(GO:0010820);mature natural killer cell chemotaxis(GO:0035782);release of sequestered calcium ion into cytosol(GO:0051209);cellular response to interleukin-4(GO:0071353);cellular response to transforming growth factor beta stimulus(GO:0071560);positive regulation of neutrophil chemotaxis(GO:0090023);positive regulation of thymocy…	immune response(GO:0006955);positive regulation of T cell chemotaxis(GO:0010820);mature natural killer cell chemotaxis(GO:0035782);release of sequestered calcium ion into cytosol(GO:0051209);cellular response to interleukin-4(GO:0071353);cellular response to transforming growth factor beta stimulus(GO:0071560);positive regulation of neutrophil chemotaxis(GO:0090023);positive regulation of thymocy…	lysosome(GO:0005764);endosome(GO:0005768);plasma membrane(GO:0005886);integral component of membrane(GO:0016021);membrane(GO:0016020);cellular_component(GO:0005575)
ENSGALG00000015315	yes	Uncharacterized protein;TRIM14;ortholog	TRIPARTITE MOTIF-CONTAINING PROTEIN 14 (PTHR24103:SF504)	0	zinc ion binding(GO:0008270)	negative regulation of viral transcription(GO:0032897);innate immune response(GO:0045087);positive regulation of NF-kappaB transcription factor activity(GO:0051092);positive regulation of sequence-specific DNA binding transcription factor activity(GO:0051091)	negative regulation of viral transcription(GO:0032897);innate immune response(GO:0045087);positive regulation of NF-kappaB transcription factor activity(GO:0051092);positive regulation of sequence-specific DNA binding transcription factor activity(GO:0051091)	mitochondrion(GO:0005739)
ENSGALG00000015348	yes	CD166 antigen;ALCAM;ortholog	CD166 ANTIGEN (PTHR11973:SF26)	0	0	adaptive immune response(GO:0002250);cell adhesion(GO:0007155);heterophilic cell-cell adhesion via plasma membrane cell adhesion molecules(GO:0007157);axon guidance(GO:0007411);motor neuron axon guidance(GO:0008045);retinal ganglion cell axon guidance(GO:0031290);axon extension involved in axon guidance(GO:0048846);neuron projection extension(GO:1990138);immune system process(GO:0002376)	adaptive immune response(GO:0002250);cell adhesion(GO:0007155);heterophilic cell-cell adhesion via plasma membrane cell adhesion molecules(GO:0007157);axon guidance(GO:0007411);motor neuron axon guidance(GO:0008045);retinal ganglion cell axon guidance(GO:0031290);axon extension involved in axon guidance(GO:0048846);neuron projection extension(GO:1990138);immune system process(GO:0002376)	integral component of endoplasmic reticulum membrane(GO:0030176);endoplasmic reticulum(GO:0005783);membrane(GO:0016020);integral component of membrane(GO:0016021)
ENSGALG00000015387	yes	Autophagy protein 5;ATG5;ortholog	AUTOPHAGY PROTEIN 5 (PTHR13040:SF3)	0	Atg8 ligase activity(GO:0019776)	autophagosome assembly(GO:0000045);mitophagy(GO:0000422);C-terminal protein lipidation(GO:0006501);cellular response to nitrogen starvation(GO:0006995);nucleophagy(GO:0044804);blood vessel remodeling(GO:0001974);regulation of cytokine secretion involved in immune response(GO:0002739);cellular response to starvation(GO:0009267);response to fungus(GO:0009620);cellular homeostasis(GO:0019725);antige…	autophagosome assembly(GO:0000045);mitophagy(GO:0000422);C-terminal protein lipidation(GO:0006501);cellular response to nitrogen starvation(GO:0006995);nucleophagy(GO:0044804);blood vessel remodeling(GO:0001974);regulation of cytokine secretion involved in immune response(GO:0002739);cellular response to starvation(GO:0009267);response to fungus(GO:0009620);cellular homeostasis(GO:0019725);antige…	nucleus(GO:0005634);cytoplasm(GO:0005737)
ENSGALG00000015679	yes	Uncharacterized protein;SAMSN1;ortholog	SAM DOMAIN-CONTAINING PROTEIN SAMSN-1 (PTHR12301:SF13)	0	phosphotyrosine binding(GO:0001784);poly(A) RNA binding(GO:0044822)	negative regulation of adaptive immune response(GO:0002820);negative regulation of peptidyl-tyrosine phosphorylation(GO:0050732);negative regulation of B cell activation(GO:0050869)	negative regulation of adaptive immune response(GO:0002820);negative regulation of peptidyl-tyrosine phosphorylation(GO:0050732);negative regulation of B cell activation(GO:0050869)	histone deacetylase complex(GO:0000118);nuclear chromatin(GO:0000790);nucleolus(GO:0005730);nuclear speck(GO:0016607);cell junction(GO:0030054);nucleus(GO:0005634);nucleoplasm(GO:0005654)
ENSGALG00000015770	yes	Uncharacterized protein (Fragment);APP;ortholog	AMYLOID BETA A4 PROTEIN (PTHR23103:SF17)	Alzheimer disease-presenilin pathway->Carboxy-terminal 99 amino acids of amyloid precursor protein;;Alzheimer disease-amyloid secretase pathway->p3;;Alzheimer disease-presenilin pathway->Amyloid precursor protein beta-ectodomain;;Alzheimer disease-amyloid secretase pathway->Amyloid precursor protein beta-ectodomain;;Alzheimer disease-presenilin pathway->Amyloid precursor protein intracellular dom…	DNA binding(GO:0003677);serine-type endopeptidase inhibitor activity(GO:0004867);heparin binding(GO:0008201);enzyme binding(GO:0019899);acetylcholine receptor binding(GO:0033130);identical protein binding(GO:0042802);transition metal ion binding(GO:0046914);PTB domain binding(GO:0051425);receptor binding(GO:0005102)	response to yeast(GO:0001878);mRNA polyadenylation(GO:0006378);regulation of translation(GO:0006417);protein phosphorylation(GO:0006468);cellular copper ion homeostasis(GO:0006878);endocytosis(GO:0006897);response to oxidative stress(GO:0006979);regulation of epidermal growth factor-activated receptor activity(GO:0007176);mating behavior(GO:0007617);axo-dendritic transport(GO:0008088);cholesterol…	response to yeast(GO:0001878);mRNA polyadenylation(GO:0006378);regulation of translation(GO:0006417);protein phosphorylation(GO:0006468);cellular copper ion homeostasis(GO:0006878);endocytosis(GO:0006897);response to oxidative stress(GO:0006979);regulation of epidermal growth factor-activated receptor activity(GO:0007176);mating behavior(GO:0007617);axo-dendritic transport(GO:0008088);cholesterol…	mitochondrion(GO:0005739)
ENSGALG00000015899	yes	Uncharacterized protein;RIPK2;ortholog	RECEPTOR-INTERACTING SERINE/THREONINE-PROTEIN KINASE 2 (PTHR23257:SF610)	0	protein serine/threonine kinase activity(GO:0004674);ATP binding(GO:0005524);receptor binding(GO:0005102);LIM domain binding(GO:0030274);protein homodimerization activity(GO:0042803);CARD domain binding(GO:0050700);nucleotide binding(GO:0000166);protein kinase activity(GO:0004672);kinase activity(GO:0016301);transferase activity(GO:0016740)	adaptive immune response(GO:0002250);protein phosphorylation(GO:0006468);positive regulation of apoptotic process(GO:0043065);innate immune response(GO:0045087);positive regulation of cytokine-mediated signaling pathway(GO:0001961);I-kappaB kinase/NF-kappaB signaling(GO:0007249);positive regulation of peptidyl-threonine phosphorylation(GO:0010800);positive regulation of protein ubiquitination(GO:…	adaptive immune response(GO:0002250);protein phosphorylation(GO:0006468);positive regulation of apoptotic process(GO:0043065);innate immune response(GO:0045087);positive regulation of cytokine-mediated signaling pathway(GO:0001961);I-kappaB kinase/NF-kappaB signaling(GO:0007249);positive regulation of peptidyl-threonine phosphorylation(GO:0010800);positive regulation of protein ubiquitination(GO:…	nucleoplasm(GO:0005654);cytoplasm(GO:0005737)
ENSGALG00000015925	yes	Uncharacterized protein;MB21D1;ortholog	CYCLIC GMP-AMP SYNTHASE (PTHR10656:SF59)	0	DNA binding(GO:0003677);cyclic-GMP-AMP synthase activity(GO:0061501)	activation of innate immune response(GO:0002218);positive regulation of defense response to virus by host(GO:0002230);cyclic nucleotide biosynthetic process(GO:0009190);cellular response to exogenous dsRNA(GO:0071360)	activation of innate immune response(GO:0002218);positive regulation of defense response to virus by host(GO:0002230);cyclic nucleotide biosynthetic process(GO:0009190);cellular response to exogenous dsRNA(GO:0071360)	0
ENSGALG00000015994	yes	Uncharacterized protein;MAVS;ortholog	MITOCHONDRIAL ANTIVIRAL-SIGNALING PROTEIN (PTHR21446:SF7)	0	signal transducer activity(GO:0004871);protein kinase binding(GO:0019901);CARD domain binding(GO:0050700)	positive regulation of protein phosphorylation(GO:0001934);positive regulation of defense response to virus by host(GO:0002230);positive regulation of interferon-alpha production(GO:0032727);positive regulation of interferon-beta production(GO:0032728);positive regulation of interleukin-8 production(GO:0032757);positive regulation of tumor necrosis factor production(GO:0032760);positive regulatio…	positive regulation of protein phosphorylation(GO:0001934);positive regulation of defense response to virus by host(GO:0002230);positive regulation of interferon-alpha production(GO:0032727);positive regulation of interferon-beta production(GO:0032728);positive regulation of interleukin-8 production(GO:0032757);positive regulation of tumor necrosis factor production(GO:0032760);positive regulatio…	integral component of membrane(GO:0016021);receptor complex(GO:0043235);extracellular exosome(GO:0070062);membrane(GO:0016020)
ENSGALG00000016083	yes	Uncharacterized protein;ANGPT1;ortholog	ANGIOPOIETIN-1 (PTHR19143:SF281)	Angiogenesis->Angiopoietin-1;;	receptor tyrosine kinase binding(GO:0030971);receptor binding(GO:0005102)	negative regulation of protein phosphorylation(GO:0001933);sprouting angiogenesis(GO:0002040);positive regulation of receptor internalization(GO:0002092);negative regulation of cytokine secretion involved in immune response(GO:0002740);negative regulation of cell adhesion(GO:0007162);activation of transmembrane receptor protein tyrosine kinase activity(GO:0007171);positive regulation of phosphati…	negative regulation of protein phosphorylation(GO:0001933);sprouting angiogenesis(GO:0002040);positive regulation of receptor internalization(GO:0002092);negative regulation of cytokine secretion involved in immune response(GO:0002740);negative regulation of cell adhesion(GO:0007162);activation of transmembrane receptor protein tyrosine kinase activity(GO:0007171);positive regulation of phosphati…	0
ENSGALG00000016171	yes	Focal adhesion kinase 1;PTK2;ortholog	FOCAL ADHESION KINASE 1 (PTHR24418:SF347)	CCKR signaling map->FAK1;;Gonadotropin-releasing hormone receptor pathway->FAK;;Integrin signalling pathway->Focal Adhesion Kinase;;Angiogenesis->Focal Adhesion Kinase;;VEGF signaling pathway->Focal Adhesion Kinase;;;;;;	protease binding(GO:0002020);actin binding(GO:0003779);calcium-dependent cysteine-type endopeptidase activity(GO:0004198);protein tyrosine kinase activity(GO:0004713);non-membrane spanning protein tyrosine kinase activity(GO:0004715);signal transducer activity(GO:0004871);ATP binding(GO:0005524);JUN kinase binding(GO:0008432);SH2 domain binding(GO:0042169);integrin binding(GO:0005178);protein bin…	microtubule cytoskeleton organization(GO:0000226);vasculogenesis(GO:0001570);proteolysis(GO:0006508);actin filament organization(GO:0007015);signal complex assembly(GO:0007172);transforming growth factor beta receptor signaling pathway(GO:0007179);integrin-mediated signaling pathway(GO:0007229);positive regulation of cell proliferation(GO:0008284);regulation of cell shape(GO:0008360);response to …	microtubule cytoskeleton organization(GO:0000226);vasculogenesis(GO:0001570);proteolysis(GO:0006508);actin filament organization(GO:0007015);signal complex assembly(GO:0007172);transforming growth factor beta receptor signaling pathway(GO:0007179);integrin-mediated signaling pathway(GO:0007229);positive regulation of cell proliferation(GO:0008284);regulation of cell shape(GO:0008360);response to …	focal adhesion(GO:0005925);cytosolic large ribosomal subunit(GO:0022625);preribosome, large subunit precursor(GO:0030687);extracellular exosome(GO:0070062);intracellular(GO:0005622);cytoplasm(GO:0005737);ribosome(GO:0005840);intracellular ribonucleoprotein complex(GO:0030529)
ENSGALG00000016261	yes	Predicted NADPH oxidase-2;Nox2;ortholog	CYTOCHROME B-245 HEAVY CHAIN (PTHR11972:SF94)	0	electron carrier activity(GO:0009055);superoxide-generating NADPH oxidase activity(GO:0016175);heme binding(GO:0020037);protein heterodimerization activity(GO:0046982);flavin adenine dinucleotide binding(GO:0050660);oxidoreductase activity(GO:0016491)	inflammatory response(GO:0006954);superoxide anion generation(GO:0042554);innate immune response(GO:0045087);respiratory burst(GO:0045730);hydrogen peroxide biosynthetic process(GO:0050665);oxidation-reduction process(GO:0055114);superoxide metabolic process(GO:0006801)	inflammatory response(GO:0006954);superoxide anion generation(GO:0042554);innate immune response(GO:0045087);respiratory burst(GO:0045730);hydrogen peroxide biosynthetic process(GO:0050665);oxidation-reduction process(GO:0055114);superoxide metabolic process(GO:0006801)	cell(GO:0005623);integral component of membrane(GO:0016021);membrane(GO:0016020)
ENSGALG00000016320	yes	Uncharacterized protein;FBXO9;ortholog	F-BOX ONLY PROTEIN 9 (PTHR12874:SF15)	0	0	protein ubiquitination(GO:0016567);SCF-dependent proteasomal ubiquitin-dependent protein catabolic process(GO:0031146);regulation of TOR signaling(GO:0032006);innate immune response(GO:0045087);fat cell differentiation(GO:0045444)	protein ubiquitination(GO:0016567);SCF-dependent proteasomal ubiquitin-dependent protein catabolic process(GO:0031146);regulation of TOR signaling(GO:0032006);innate immune response(GO:0045087);fat cell differentiation(GO:0045444)	ciliary basal body(GO:0036064);ciliary tip(GO:0097542)
ENSGALG00000016428	yes	Uncharacterized protein;ENPP2;ortholog	ECTONUCLEOTIDE PYROPHOSPHATASE/PHOSPHODIESTERASE FAMILY MEMBER 2 (PTHR10151:SF96)	0	nucleic acid binding(GO:0003676);phosphodiesterase I activity(GO:0004528);nucleotide diphosphatase activity(GO:0004551);lysophospholipase activity(GO:0004622);scavenger receptor activity(GO:0005044);polysaccharide binding(GO:0030247);metal ion binding(GO:0046872);calcium ion binding(GO:0005509);zinc ion binding(GO:0008270);catalytic activity(GO:0003824);hydrolase activity(GO:0016787)	receptor-mediated endocytosis(GO:0006898);chemotaxis(GO:0006935);immune response(GO:0006955);regulation of cell migration(GO:0030334);regulation of angiogenesis(GO:0045765);nucleic acid phosphodiester bond hydrolysis(GO:0090305);positive regulation of epithelial cell migration(GO:0010634);phosphatidylcholine catabolic process(GO:0034638);positive regulation of peptidyl-tyrosine phosphorylation(GO…	receptor-mediated endocytosis(GO:0006898);chemotaxis(GO:0006935);immune response(GO:0006955);regulation of cell migration(GO:0030334);regulation of angiogenesis(GO:0045765);nucleic acid phosphodiester bond hydrolysis(GO:0090305);positive regulation of epithelial cell migration(GO:0010634);phosphatidylcholine catabolic process(GO:0034638);positive regulation of peptidyl-tyrosine phosphorylation(GO…	nucleoplasm(GO:0005654);cytoplasm(GO:0005737);protein complex(GO:0043234);pronucleus(GO:0045120);nucleus(GO:0005634)
ENSGALG00000016564	yes	Uncharacterized protein;PTK2B;ortholog	PROTEIN-TYROSINE KINASE 2-BETA (PTHR24418:SF338)	CCKR signaling map->FAK2;;Integrin signalling pathway->Focal Adhesion Kinase;;Gonadotropin-releasing hormone receptor pathway->Pyk2;;Inflammation mediated by chemokine and cytokine signaling pathway->Proline-rich tyrosine kinase 2;;;;;	non-membrane spanning protein tyrosine kinase activity(GO:0004715);signal transducer activity(GO:0004871);receptor binding(GO:0005102);ATP binding(GO:0005524);protein kinase activity(GO:0004672);protein tyrosine kinase activity(GO:0004713)	angiogenesis(GO:0001525);positive regulation of cell-matrix adhesion(GO:0001954);sprouting angiogenesis(GO:0002040);marginal zone B cell differentiation(GO:0002315);cytoskeleton organization(GO:0007010);cell adhesion(GO:0007155);signal complex assembly(GO:0007172);epidermal growth factor receptor signaling pathway(GO:0007173);integrin-mediated signaling pathway(GO:0007229);positive regulation of …	angiogenesis(GO:0001525);positive regulation of cell-matrix adhesion(GO:0001954);sprouting angiogenesis(GO:0002040);marginal zone B cell differentiation(GO:0002315);cytoskeleton organization(GO:0007010);cell adhesion(GO:0007155);signal complex assembly(GO:0007172);epidermal growth factor receptor signaling pathway(GO:0007173);integrin-mediated signaling pathway(GO:0007229);positive regulation of …	peroxisome(GO:0005777);cytosol(GO:0005829);extracellular exosome(GO:0070062);cytoplasm(GO:0005737)
ENSGALG00000016590	yes	TLR7;TLR7;ortholog	TOLL-LIKE RECEPTOR 7 (PTHR24365:SF427)	Toll receptor signaling pathway->Toll-like receptor 1, 2, 3, 4, 5, 6, 7, 8, 9, 10, 11, 12;;Toll receptor signaling pathway->Toll-like receptor 2, 4, 7;;;	single-stranded RNA binding(GO:0003727);receptor activity(GO:0004872);transmembrane signaling receptor activity(GO:0004888);double-stranded RNA binding(GO:0003725);siRNA binding(GO:0035197)	MyD88-dependent toll-like receptor signaling pathway(GO:0002755);inflammatory response(GO:0006954);immune response(GO:0006955);toll-like receptor 7 signaling pathway(GO:0034154);defense response to virus(GO:0051607);regulation of protein phosphorylation(GO:0001932);I-kappaB phosphorylation(GO:0007252);positive regulation of chemokine production(GO:0032722);positive regulation of interleukin-6 pro…	MyD88-dependent toll-like receptor signaling pathway(GO:0002755);inflammatory response(GO:0006954);immune response(GO:0006955);toll-like receptor 7 signaling pathway(GO:0034154);defense response to virus(GO:0051607);regulation of protein phosphorylation(GO:0001932);I-kappaB phosphorylation(GO:0007252);positive regulation of chemokine production(GO:0032722);positive regulation of interleukin-6 pro…	extracellular exosome(GO:0070062)
ENSGALG00000016595	yes	Uncharacterized protein;TRIM35;ortholog	TRIPARTITE MOTIF-CONTAINING PROTEIN 44 (PTHR24103:SF515)	0	zinc ion binding(GO:0008270);metal ion binding(GO:0046872)	positive regulation of apoptotic process(GO:0043065);innate immune response(GO:0045087);negative regulation of mitotic cell cycle(GO:0045930);negative regulation of viral release from host cell(GO:1902187)	positive regulation of apoptotic process(GO:0043065);innate immune response(GO:0045087);negative regulation of mitotic cell cycle(GO:0045930);negative regulation of viral release from host cell(GO:1902187)	NuA4 histone acetyltransferase complex(GO:0035267);MSL complex(GO:0072487);nucleus(GO:0005634)
ENSGALG00000016661	yes	Non-specific protein-tyrosine kinase;BLK;ortholog	TYROSINE-PROTEIN KINASE BLK (PTHR24418:SF342)	Parkinson disease->Src tyrosine kinase;;B cell activation->Bcl-2 interacting killer;;;	non-membrane spanning protein tyrosine kinase activity(GO:0004715);receptor binding(GO:0005102);ATP binding(GO:0005524);nucleotide binding(GO:0000166);protein kinase activity(GO:0004672);protein tyrosine kinase activity(GO:0004713);kinase activity(GO:0016301);transferase activity(GO:0016740)	cytoskeleton organization(GO:0007010);transmembrane receptor protein tyrosine kinase signaling pathway(GO:0007169);cell differentiation(GO:0030154);positive regulation of insulin secretion(GO:0032024);peptidyl-tyrosine autophosphorylation(GO:0038083);regulation of cell proliferation(GO:0042127);negative regulation of apoptotic process(GO:0043066);innate immune response(GO:0045087);regulation of p…	cytoskeleton organization(GO:0007010);transmembrane receptor protein tyrosine kinase signaling pathway(GO:0007169);cell differentiation(GO:0030154);positive regulation of insulin secretion(GO:0032024);peptidyl-tyrosine autophosphorylation(GO:0038083);regulation of cell proliferation(GO:0042127);negative regulation of apoptotic process(GO:0043066);innate immune response(GO:0045087);regulation of p…	endoplasmic reticulum(GO:0005783);integral component of membrane(GO:0016021)
ENSGALG00000016719	yes	Uncharacterized protein;TNFRSF21;ortholog	TUMOR NECROSIS FACTOR RECEPTOR SUPERFAMILY MEMBER 21 (PTHR23097:SF142)	0	tumor necrosis factor-activated receptor activity(GO:0005031)	B cell apoptotic process(GO:0001783);adaptive immune response(GO:0002250);inflammatory response(GO:0006954);immune response(GO:0006955);humoral immune response(GO:0006959);negative regulation of B cell proliferation(GO:0030889);negative regulation of myelination(GO:0031642);response to lipopolysaccharide(GO:0032496);tumor necrosis factor-mediated signaling pathway(GO:0033209);regulation of cell p…	B cell apoptotic process(GO:0001783);adaptive immune response(GO:0002250);inflammatory response(GO:0006954);immune response(GO:0006955);humoral immune response(GO:0006959);negative regulation of B cell proliferation(GO:0030889);negative regulation of myelination(GO:0031642);response to lipopolysaccharide(GO:0032496);tumor necrosis factor-mediated signaling pathway(GO:0033209);regulation of cell p…	ruffle(GO:0001726);nucleolus(GO:0005730);cytoplasm(GO:0005737);plasma membrane(GO:0005886);cell-cell junction(GO:0005911);filamentous actin(GO:0031941);extracellular exosome(GO:0070062)
ENSGALG00000016785	yes	Uncharacterized protein;IL1RL1;ortholog	INTERLEUKIN-1 RECEPTOR-LIKE 1 (PTHR11890:SF31)	0	interleukin-33 binding(GO:0002113);interleukin-33 receptor activity(GO:0002114);interleukin-1 receptor activity(GO:0004908)	negative regulation of T-helper 1 type immune response(GO:0002826);negative regulation of interferon-gamma production(GO:0032689);positive regulation of interleukin-5 production(GO:0032754);interleukin-33-mediated signaling pathway(GO:0038172);positive regulation of macrophage activation(GO:0043032);negative regulation of I-kappaB kinase/NF-kappaB signaling(GO:0043124);positive regulation of infl…	negative regulation of T-helper 1 type immune response(GO:0002826);negative regulation of interferon-gamma production(GO:0032689);positive regulation of interleukin-5 production(GO:0032754);interleukin-33-mediated signaling pathway(GO:0038172);positive regulation of macrophage activation(GO:0043032);negative regulation of I-kappaB kinase/NF-kappaB signaling(GO:0043124);positive regulation of infl…	integral component of membrane(GO:0016021);membrane(GO:0016020)
ENSGALG00000016852	yes	B-cell-activating factor BAFF;BAFF;ortholog	TUMOR NECROSIS FACTOR LIGAND SUPERFAMILY MEMBER 13B (PTHR15151:SF16)	0	tumor necrosis factor receptor binding(GO:0005164)	immune response(GO:0006955)	immune response(GO:0006955)	integral component of membrane(GO:0016021);membrane(GO:0016020)
ENSGALG00000016881	yes	Uncharacterized protein (Fragment);GPR183;ortholog	G-PROTEIN COUPLED RECEPTOR 183 (PTHR24237:SF45)	0	G-protein coupled receptor activity(GO:0004930);oxysterol binding(GO:0008142);signal transducer activity(GO:0004871)	B cell activation involved in immune response(GO:0002312);mature B cell differentiation involved in immune response(GO:0002313);humoral immune response(GO:0006959);G-protein coupled receptor signaling pathway(GO:0007186);positive regulation of B cell proliferation(GO:0030890);positive regulation of ERK1 and ERK2 cascade(GO:0070374);signal transduction(GO:0007165)	B cell activation involved in immune response(GO:0002312);mature B cell differentiation involved in immune response(GO:0002313);humoral immune response(GO:0006959);G-protein coupled receptor signaling pathway(GO:0007186);positive regulation of B cell proliferation(GO:0030890);positive regulation of ERK1 and ERK2 cascade(GO:0070374);signal transduction(GO:0007165)	intracellular(GO:0005622);membrane(GO:0016020)
ENSGALG00000016986	yes	Uncharacterized protein;LCP1;ortholog	PLASTIN-2 (PTHR19961:SF40)	0	calcium ion binding(GO:0005509);identical protein binding(GO:0042802);actin filament binding(GO:0051015);GTPase binding(GO:0051020);actin binding(GO:0003779)	T cell activation involved in immune response(GO:0002286);protein kinase A signaling(GO:0010737);cell migration(GO:0016477);extracellular matrix disassembly(GO:0022617);regulation of intracellular protein transport(GO:0033157);actin filament bundle assembly(GO:0051017);positive regulation of podosome assembly(GO:0071803)	T cell activation involved in immune response(GO:0002286);protein kinase A signaling(GO:0010737);cell migration(GO:0016477);extracellular matrix disassembly(GO:0022617);regulation of intracellular protein transport(GO:0033157);actin filament bundle assembly(GO:0051017);positive regulation of podosome assembly(GO:0071803)	0
ENSGALG00000017011	yes	Uncharacterized protein;TRIM13;ortholog	E3 UBIQUITIN-PROTEIN LIGASE TRIM13 (PTHR24103:SF542)	0	ubiquitin-protein transferase activity(GO:0004842);signal transducer activity(GO:0004871);zinc ion binding(GO:0008270);metal ion binding(GO:0046872)	signal transduction(GO:0007165);response to gamma radiation(GO:0010332);positive regulation of cell death(GO:0010942);positive regulation of macroautophagy(GO:0016239);ER-associated ubiquitin-dependent protein catabolic process(GO:0030433);negative regulation of viral transcription(GO:0032897);positive regulation of I-kappaB kinase/NF-kappaB signaling(GO:0043123);innate immune response(GO:0045087…	signal transduction(GO:0007165);response to gamma radiation(GO:0010332);positive regulation of cell death(GO:0010942);positive regulation of macroautophagy(GO:0016239);ER-associated ubiquitin-dependent protein catabolic process(GO:0030433);negative regulation of viral transcription(GO:0032897);positive regulation of I-kappaB kinase/NF-kappaB signaling(GO:0043123);innate immune response(GO:0045087…	endoplasmic reticulum(GO:0005783)
ENSGALG00000017082	yes	High mobility group protein B1;HMGB1;ortholog	HIGH MOBILITY GROUP PROTEIN B1 (PTHR13711:SF248)	p53 pathway->High mobility group protein 1;;	four-way junction DNA binding(GO:0000400);bubble DNA binding(GO:0000405);lipopolysaccharide binding(GO:0001530);damaged DNA binding(GO:0003684);double-stranded DNA binding(GO:0003690);transcription factor activity, sequence-specific DNA binding(GO:0003700);double-stranded RNA binding(GO:0003725);single-stranded RNA binding(GO:0003727);cytokine activity(GO:0005125);DNA binding, bending(GO:0008301)…	eye development(GO:0001654);myeloid dendritic cell activation(GO:0001773);endothelial cell proliferation(GO:0001935);activation of innate immune response(GO:0002218);plasmacytoid dendritic cell activation(GO:0002270);macrophage activation involved in immune response(GO:0002281);inflammatory response to antigenic stimulus(GO:0002437);regulation of tolerance induction(GO:0002643);regulation of T ce…	eye development(GO:0001654);myeloid dendritic cell activation(GO:0001773);endothelial cell proliferation(GO:0001935);activation of innate immune response(GO:0002218);plasmacytoid dendritic cell activation(GO:0002270);macrophage activation involved in immune response(GO:0002281);inflammatory response to antigenic stimulus(GO:0002437);regulation of tolerance induction(GO:0002643);regulation of T ce…	nucleus(GO:0005634);microtubule(GO:0005874);microtubule cytoskeleton(GO:0015630)
ENSGALG00000017485	yes	Toll-like receptor;TLR1LA;ortholog	TOLL-LIKE RECEPTOR 10 (PTHR24365:SF406)	Toll receptor signaling pathway->Toll-like receptor 1, 2, 3, 4, 5, 6, 7, 8, 9, 10, 11, 12;;	transmembrane signaling receptor activity(GO:0004888)	toll-like receptor signaling pathway(GO:0002224);MyD88-dependent toll-like receptor signaling pathway(GO:0002755);inflammatory response(GO:0006954);toll-like receptor 6 signaling pathway(GO:0034150);T-helper 1 type immune response(GO:0042088);detection of diacyl bacterial lipopeptide(GO:0042496);innate immune response(GO:0045087);positive regulation of interleukin-6 biosynthetic process(GO:004541…	toll-like receptor signaling pathway(GO:0002224);MyD88-dependent toll-like receptor signaling pathway(GO:0002755);inflammatory response(GO:0006954);toll-like receptor 6 signaling pathway(GO:0034150);T-helper 1 type immune response(GO:0042088);detection of diacyl bacterial lipopeptide(GO:0042496);innate immune response(GO:0045087);positive regulation of interleukin-6 biosynthetic process(GO:004541…	0
ENSGALG00000018528	yes	Uncharacterized protein;Gga.369;ortholog	SUBFAMILY NOT NAMED (PTHR23266:SF154)	0	antigen binding(GO:0003823);immunoglobulin receptor binding(GO:0034987)	phagocytosis, recognition(GO:0006910);phagocytosis, engulfment(GO:0006911);complement activation, classical pathway(GO:0006958);defense response to bacterium(GO:0042742);innate immune response(GO:0045087);B cell receptor signaling pathway(GO:0050853);positive regulation of B cell activation(GO:0050871)	phagocytosis, recognition(GO:0006910);phagocytosis, engulfment(GO:0006911);complement activation, classical pathway(GO:0006958);defense response to bacterium(GO:0042742);innate immune response(GO:0045087);B cell receptor signaling pathway(GO:0050853);positive regulation of B cell activation(GO:0050871)	0
ENSGALG00000018967	yes	Non-specific protein-tyrosine kinase;LYN;ortholog	TYROSINE-PROTEIN KINASE LYN (PTHR24418:SF316)	CCKR signaling map->LYN;;Cadherin signaling pathway->Oncogene YES1;;B cell activation->Lyn;;Parkinson disease->Src tyrosine kinase;;;;;	non-membrane spanning protein tyrosine kinase activity(GO:0004715);receptor binding(GO:0005102);ATP binding(GO:0005524);SH3 domain binding(GO:0017124);enzyme binding(GO:0019899);protein complex binding(GO:0032403);ion channel binding(GO:0044325);nucleotide binding(GO:0000166);protein kinase activity(GO:0004672);protein tyrosine kinase activity(GO:0004713);kinase activity(GO:0016301);transferase a…	B cell homeostasis(GO:0001782);Fc receptor mediated stimulatory signaling pathway(GO:0002431);tolerance induction to self antigen(GO:0002513);platelet degranulation(GO:0002576);negative regulation of myeloid leukocyte differentiation(GO:0002762);Fc receptor mediated inhibitory signaling pathway(GO:0002774);regulation of B cell apoptotic process(GO:0002902);chemotaxis(GO:0006935);inflammatory resp…	B cell homeostasis(GO:0001782);Fc receptor mediated stimulatory signaling pathway(GO:0002431);tolerance induction to self antigen(GO:0002513);platelet degranulation(GO:0002576);negative regulation of myeloid leukocyte differentiation(GO:0002762);Fc receptor mediated inhibitory signaling pathway(GO:0002774);regulation of B cell apoptotic process(GO:0002902);chemotaxis(GO:0006935);inflammatory resp…	0
ENSGALG00000019033	yes	Uncharacterized protein (Fragment);RELT;ortholog	TUMOR NECROSIS FACTOR RECEPTOR SUPERFAMILY MEMBER 19L (PTHR23097:SF164)	0	tumor necrosis factor-activated receptor activity(GO:0005031)	inflammatory response(GO:0006954);immune response(GO:0006955);multicellular organism development(GO:0007275);response to lipopolysaccharide(GO:0032496);tumor necrosis factor-mediated signaling pathway(GO:0033209);regulation of cell proliferation(GO:0042127);regulation of apoptotic process(GO:0042981);positive regulation of MAPK cascade(GO:0043410);apoptotic signaling pathway(GO:0097190)	inflammatory response(GO:0006954);immune response(GO:0006955);multicellular organism development(GO:0007275);response to lipopolysaccharide(GO:0032496);tumor necrosis factor-mediated signaling pathway(GO:0033209);regulation of cell proliferation(GO:0042127);regulation of apoptotic process(GO:0042981);positive regulation of MAPK cascade(GO:0043410);apoptotic signaling pathway(GO:0097190)	signal peptidase complex(GO:0005787);integral component of membrane(GO:0016021);membrane(GO:0016020)
ENSGALG00000019543	yes	Uncharacterized protein (Fragment);FAM105B;ortholog	UBIQUITIN THIOESTERASE OTULIN (PTHR33662:SF5)	0	thiol-dependent ubiquitin-specific protease activity(GO:0004843);cysteine-type peptidase activity(GO:0008234)	sprouting angiogenesis(GO:0002040);negative regulation of NF-kappaB transcription factor activity(GO:0032088);innate immune response(GO:0045087);negative regulation of inflammatory response(GO:0050728);canonical Wnt signaling pathway(GO:0060070);nucleotide-binding oligomerization domain containing 2 signaling pathway(GO:0070431);protein linear deubiquitination(GO:1990108)	sprouting angiogenesis(GO:0002040);negative regulation of NF-kappaB transcription factor activity(GO:0032088);innate immune response(GO:0045087);negative regulation of inflammatory response(GO:0050728);canonical Wnt signaling pathway(GO:0060070);nucleotide-binding oligomerization domain containing 2 signaling pathway(GO:0070431);protein linear deubiquitination(GO:1990108)	extracellular space(GO:0005615);integral component of membrane(GO:0016021);membrane(GO:0016020)
ENSGALG00000020316	yes	Uncharacterized protein;IL13RA2;ortholog	INTERLEUKIN-13 RECEPTOR SUBUNIT ALPHA-2 (PTHR23036:SF131)	Interleukin signaling pathway->Interleukin receptor beta subunit;;	0	negative regulation of immunoglobulin production(GO:0002638);immunoglobulin mediated immune response(GO:0016064);negative regulation of mast cell degranulation(GO:0043305)	negative regulation of immunoglobulin production(GO:0002638);immunoglobulin mediated immune response(GO:0016064);negative regulation of mast cell degranulation(GO:0043305)	0
ENSGALG00000021136	yes	Uncharacterized protein (Fragment);VPREB3;ortholog	PRE-B LYMPHOCYTE PROTEIN 3 (PTHR23267:SF224)	0	0	immunoglobulin production(GO:0002377);immune response(GO:0006955)	immunoglobulin production(GO:0002377);immune response(GO:0006955)	extracellular space(GO:0005615)
ENSGALG00000021139	yes	Uncharacterized protein;Gga.849;ortholog	SUBFAMILY NOT NAMED (PTHR23267:SF243)	0	0	immunoglobulin production(GO:0002377);immune response(GO:0006955)	immunoglobulin production(GO:0002377);immune response(GO:0006955)	extracellular space(GO:0005615)
ENSGALG00000021142	yes	Uncharacterized protein (Fragment);unassigned;ortholog	SUBFAMILY NOT NAMED (PTHR23267:SF243)	0	0	immunoglobulin production(GO:0002377);immune response(GO:0006955)	immunoglobulin production(GO:0002377);immune response(GO:0006955)	cytoplasm(GO:0005737);plasma membrane(GO:0005886)
ENSGALG00000021211	yes	Uncharacterized protein (Fragment);LOC101750363;ortholog	SUBFAMILY NOT NAMED (PTHR19325:SF397)	0	calcium ion binding(GO:0005509);wide pore channel activity(GO:0022829)	immunological synapse formation(GO:0001771);defense response to tumor cell(GO:0002357);immune response to tumor cell(GO:0002418);cytolysis(GO:0019835);protein homooligomerization(GO:0051260);defense response to virus(GO:0051607);transmembrane transport(GO:0055085)	immunological synapse formation(GO:0001771);defense response to tumor cell(GO:0002357);immune response to tumor cell(GO:0002418);cytolysis(GO:0019835);protein homooligomerization(GO:0051260);defense response to virus(GO:0051607);transmembrane transport(GO:0055085)	0
ENSGALG00000021475	yes	Uncharacterized protein (Fragment);unassigned;ortholog	DOUBLE-STRANDED RNA-SPECIFIC ADENOSINE DEAMINASE (PTHR10910:SF132)	0	double-stranded RNA adenosine deaminase activity(GO:0003726);poly(A) RNA binding(GO:0044822);RNA binding(GO:0003723);adenosine deaminase activity(GO:0004000)	osteoblast differentiation(GO:0001649);hematopoietic progenitor cell differentiation(GO:0002244);somatic diversification of immune receptors via somatic mutation(GO:0002566);adenosine to inosine editing(GO:0006382);protein import into nucleus(GO:0006606);protein export from nucleus(GO:0006611);erythrocyte differentiation(GO:0030218);pre-miRNA processing(GO:0031054);miRNA loading onto RISC involve…	osteoblast differentiation(GO:0001649);hematopoietic progenitor cell differentiation(GO:0002244);somatic diversification of immune receptors via somatic mutation(GO:0002566);adenosine to inosine editing(GO:0006382);protein import into nucleus(GO:0006606);protein export from nucleus(GO:0006611);erythrocyte differentiation(GO:0030218);pre-miRNA processing(GO:0031054);miRNA loading onto RISC involve…	0
ENSGALG00000023411	yes	Uncharacterized protein;CD180;ortholog	CD180 ANTIGEN (PTHR24365:SF468)	0	receptor activity(GO:0004872)	toll-like receptor signaling pathway(GO:0002224);B cell proliferation involved in immune response(GO:0002322);inflammatory response(GO:0006954);positive regulation of lipopolysaccharide-mediated signaling pathway(GO:0031666);cellular response to lipopolysaccharide(GO:0071222)	toll-like receptor signaling pathway(GO:0002224);B cell proliferation involved in immune response(GO:0002322);inflammatory response(GO:0006954);positive regulation of lipopolysaccharide-mediated signaling pathway(GO:0031666);cellular response to lipopolysaccharide(GO:0071222)	0
ENSGALG00000023821	yes	Uncharacterized protein;DHX58;ortholog	ATP-DEPENDENT RNA HELICASE DHX58-RELATED (PTHR14074:SF20)	0	DNA binding(GO:0003677);double-stranded RNA binding(GO:0003725);single-stranded RNA binding(GO:0003727);ATP binding(GO:0005524);zinc ion binding(GO:0008270);hydrolase activity, acting on acid anhydrides(GO:0016817);hydrolase activity(GO:0016787)	response to virus(GO:0009615);negative regulation of type I interferon production(GO:0032480);positive regulation of type I interferon production(GO:0032481);negative regulation of MDA-5 signaling pathway(GO:0039534);negative regulation of RIG-I signaling pathway(GO:0039536);negative regulation of innate immune response(GO:0045824);positive regulation of MDA-5 signaling pathway(GO:1900245);positi…	response to virus(GO:0009615);negative regulation of type I interferon production(GO:0032480);positive regulation of type I interferon production(GO:0032481);negative regulation of MDA-5 signaling pathway(GO:0039534);negative regulation of RIG-I signaling pathway(GO:0039536);negative regulation of innate immune response(GO:0045824);positive regulation of MDA-5 signaling pathway(GO:1900245);positi…	0
ENSGALG00000023876	yes	Protein kinase C;PRKCQ;ortholog	PROTEIN KINASE C THETA TYPE (PTHR24356:SF264)	Apoptosis signaling pathway->Protein kinase C;;VEGF signaling pathway->Protein kinase C;;FGF signaling pathway->Protein kinase C;;Wnt signaling pathway->Protein Kinase C;;Muscarinic acetylcholine receptor 1 and 3 signaling pathway->Protein kinase C;;Oxytocin receptor mediated signaling pathway->Protein kinase C;;Histamine H1 receptor mediated signaling pathway->Protein kinase C;;Endothelin signal…	protein serine/threonine kinase activity(GO:0004674);protein kinase C activity(GO:0004697);ATP binding(GO:0005524);metal ion binding(GO:0046872);nucleotide binding(GO:0000166);protein kinase activity(GO:0004672);kinase activity(GO:0016301);transferase activity(GO:0016740)	membrane protein ectodomain proteolysis(GO:0006509);peptidyl-serine phosphorylation(GO:0018105);positive regulation of telomere maintenance via telomerase(GO:0032212);positive regulation of interleukin-17 production(GO:0032740);positive regulation of interleukin-4 production(GO:0032753);intracellular signal transduction(GO:0035556);positive regulation of T cell proliferation(GO:0042102);positive …	membrane protein ectodomain proteolysis(GO:0006509);peptidyl-serine phosphorylation(GO:0018105);positive regulation of telomere maintenance via telomerase(GO:0032212);positive regulation of interleukin-17 production(GO:0032740);positive regulation of interleukin-4 production(GO:0032753);intracellular signal transduction(GO:0035556);positive regulation of T cell proliferation(GO:0042102);positive …	0
ENSGALG00000024083	no	Uncharacterized protein;C8ORF4;ortholog	SUBFAMILY NOT NAMED (PTHR32358:SF2)	0	Notch binding(GO:0005112)	endothelial cell activation involved in immune response(GO:0002264);cellular response to heat(GO:0034605);positive regulation of NF-kappaB import into nucleus(GO:0042346);regulation of DNA-templated transcription in response to stress(GO:0043620);negative regulation of Notch signaling pathway(GO:0045746);regulation of cell cycle G1/S phase transition(GO:1902806);regulation of hemopoiesis(GO:19037…	endothelial cell activation involved in immune response(GO:0002264);cellular response to heat(GO:0034605);positive regulation of NF-kappaB import into nucleus(GO:0042346);regulation of DNA-templated transcription in response to stress(GO:0043620);negative regulation of Notch signaling pathway(GO:0045746);regulation of cell cycle G1/S phase transition(GO:1902806);regulation of hemopoiesis(GO:19037…	endosome(GO:0005768);endoplasmic reticulum(GO:0005783);integral component of membrane(GO:0016021);membrane(GO:0016020)
ENSGALG00000024118	yes	Uncharacterized protein;SLAMF1;ortholog	SIGNALING LYMPHOCYTIC ACTIVATION MOLECULE (PTHR12080:SF67)	0	0	natural killer cell differentiation(GO:0001779);natural killer cell proliferation(GO:0001787);myeloid dendritic cell activation involved in immune response(GO:0002277);negative regulation of T cell cytokine production(GO:0002725);regulation of vesicle fusion(GO:0031338);negative regulation of interleukin-12 production(GO:0032695);negative regulation of interleukin-6 production(GO:0032715);negativ…	natural killer cell differentiation(GO:0001779);natural killer cell proliferation(GO:0001787);myeloid dendritic cell activation involved in immune response(GO:0002277);negative regulation of T cell cytokine production(GO:0002725);regulation of vesicle fusion(GO:0031338);negative regulation of interleukin-12 production(GO:0032695);negative regulation of interleukin-6 production(GO:0032715);negativ…	stress fiber(GO:0001725);cell-cell junction(GO:0005911);integral component of membrane(GO:0016021);basolateral plasma membrane(GO:0016323);apical plasma membrane(GO:0016324);lateral plasma membrane(GO:0016328);ER to Golgi transport vesicle(GO:0030134);cell pole(GO:0060187);plasma membrane(GO:0005886);membrane(GO:0016020);cell periphery(GO:0071944)
ENSGALG00000024153	yes	Uncharacterized protein;LOC419755;ortholog	NLR FAMILY MEMBER X1 (PTHR24106:SF209)	0	ATP binding(GO:0005524);nucleotide binding(GO:0000166)	negative regulation of interferon-beta production(GO:0032688);negative regulation of interleukin-6 production(GO:0032715);negative regulation of RIG-I signaling pathway(GO:0039536);negative regulation of I-kappaB kinase/NF-kappaB signaling(GO:0043124);negative regulation of innate immune response(GO:0045824);negative regulation of inflammatory response(GO:0050728)	negative regulation of interferon-beta production(GO:0032688);negative regulation of interleukin-6 production(GO:0032715);negative regulation of RIG-I signaling pathway(GO:0039536);negative regulation of I-kappaB kinase/NF-kappaB signaling(GO:0043124);negative regulation of innate immune response(GO:0045824);negative regulation of inflammatory response(GO:0050728)	nucleolus(GO:0005730);membrane(GO:0016020);nucleus(GO:0005634)
ENSGALG00000024171	yes	Uncharacterized protein;HRH2;ortholog	HISTAMINE H2 RECEPTOR (PTHR24249:SF368)	Histamine H2 receptor mediated signaling pathway->Histamine H2 receptor;;Heterotrimeric G-protein signaling pathway-Gi alpha and Gs alpha mediated pathway->Gs-protein coupled receptor;;;	histamine receptor activity(GO:0004969);signal transducer activity(GO:0004871);G-protein coupled receptor activity(GO:0004930)	histamine-induced gastric acid secretion(GO:0001697);gastrin-induced gastric acid secretion(GO:0001698);epithelial cell morphogenesis(GO:0003382);immune response(GO:0006955);G-protein coupled receptor signaling pathway(GO:0007186);memory(GO:0007613);visual learning(GO:0008542);positive regulation of vasoconstriction(GO:0045907);regulation of synaptic plasticity(GO:0048167);digestive tract develop…	histamine-induced gastric acid secretion(GO:0001697);gastrin-induced gastric acid secretion(GO:0001698);epithelial cell morphogenesis(GO:0003382);immune response(GO:0006955);G-protein coupled receptor signaling pathway(GO:0007186);memory(GO:0007613);visual learning(GO:0008542);positive regulation of vasoconstriction(GO:0045907);regulation of synaptic plasticity(GO:0048167);digestive tract develop…	THO complex part of transcription export complex(GO:0000445);chromosome, telomeric region(GO:0000781);transcription export complex(GO:0000346)
ENSGALG00000024248	yes	Uncharacterized protein;Gga.360;ortholog	SUBFAMILY NOT NAMED (PTHR23266:SF154)	0	antigen binding(GO:0003823);immunoglobulin receptor binding(GO:0034987)	phagocytosis, recognition(GO:0006910);phagocytosis, engulfment(GO:0006911);complement activation, classical pathway(GO:0006958);defense response to bacterium(GO:0042742);innate immune response(GO:0045087);B cell receptor signaling pathway(GO:0050853);positive regulation of B cell activation(GO:0050871)	phagocytosis, recognition(GO:0006910);phagocytosis, engulfment(GO:0006911);complement activation, classical pathway(GO:0006958);defense response to bacterium(GO:0042742);innate immune response(GO:0045087);B cell receptor signaling pathway(GO:0050853);positive regulation of B cell activation(GO:0050871)	external side of plasma membrane(GO:0009897);immunoglobulin complex, circulating(GO:0042571);blood microparticle(GO:0072562)
ENSGALG00000024254	yes	Uncharacterized protein;Gga.362;ortholog	SUBFAMILY NOT NAMED (PTHR23266:SF154)	0	antigen binding(GO:0003823);immunoglobulin receptor binding(GO:0034987)	phagocytosis, recognition(GO:0006910);phagocytosis, engulfment(GO:0006911);complement activation, classical pathway(GO:0006958);defense response to bacterium(GO:0042742);innate immune response(GO:0045087);B cell receptor signaling pathway(GO:0050853);positive regulation of B cell activation(GO:0050871)	phagocytosis, recognition(GO:0006910);phagocytosis, engulfment(GO:0006911);complement activation, classical pathway(GO:0006958);defense response to bacterium(GO:0042742);innate immune response(GO:0045087);B cell receptor signaling pathway(GO:0050853);positive regulation of B cell activation(GO:0050871)	Golgi apparatus(GO:0005794);integral component of membrane(GO:0016021);extracellular matrix(GO:0031012)
ENSGALG00000024272	yes	Protein MRP-126;unassigned;ortholog	PROTEIN S100-A9 (PTHR11639:SF110)	0	calcium ion binding(GO:0005509);microtubule binding(GO:0008017);zinc ion binding(GO:0008270);Toll-like receptor 4 binding(GO:0035662);arachidonic acid binding(GO:0050544);RAGE receptor binding(GO:0050786);metal ion binding(GO:0046872)	innate immune response(GO:0045087);regulation of inflammatory response(GO:0050727)	innate immune response(GO:0045087);regulation of inflammatory response(GO:0050727)	cytosol(GO:0005829)
ENSGALG00000024340	yes	Uncharacterized protein;LOC768350;ortholog	MAJOR HISTOCOMPATIBILITY COMPLEX CLASS I-RELATED GENE PROTEIN (PTHR16675:SF198)	0	antigen binding(GO:0003823);peptide antigen binding(GO:0042605)	antigen processing and presentation of peptide antigen via MHC class I(GO:0002474);immune response(GO:0006955);antigen processing and presentation(GO:0019882)	antigen processing and presentation of peptide antigen via MHC class I(GO:0002474);immune response(GO:0006955);antigen processing and presentation(GO:0019882)	0
ENSGALG00000024348	yes	Uncharacterized protein;MR1;ortholog	MAJOR HISTOCOMPATIBILITY COMPLEX CLASS I-RELATED GENE PROTEIN (PTHR16675:SF198)	0	antigen binding(GO:0003823);peptide antigen binding(GO:0042605)	antigen processing and presentation of peptide antigen via MHC class I(GO:0002474);immune response(GO:0006955);antigen processing and presentation(GO:0019882)	antigen processing and presentation of peptide antigen via MHC class I(GO:0002474);immune response(GO:0006955);antigen processing and presentation(GO:0019882)	0
ENSGALG00000024372	yes	MHC class I alpha chain 2;BFIV21;ortholog	MAJOR HISTOCOMPATIBILITY COMPLEX CLASS I-RELATED GENE PROTEIN (PTHR16675:SF198)	0	peptide antigen binding(GO:0042605)	antigen processing and presentation of peptide antigen via MHC class I(GO:0002474);immune response(GO:0006955);antigen processing and presentation(GO:0019882)	antigen processing and presentation of peptide antigen via MHC class I(GO:0002474);immune response(GO:0006955);antigen processing and presentation(GO:0019882)	0
ENSGALG00000025942	yes	Uncharacterized protein;unassigned;ortholog	0	0	Rac guanyl-nucleotide exchange factor activity(GO:0030676);guanyl-nucleotide exchange factor activity(GO:0005085);Rho guanyl-nucleotide exchange factor activity(GO:0005089)	phagocytosis(GO:0006909);immune response(GO:0006955);G-protein coupled receptor signaling pathway(GO:0007186);integrin-mediated signaling pathway(GO:0007229);regulation of cell size(GO:0008361);T cell differentiation(GO:0030217);neutrophil chemotaxis(GO:0030593);intracellular signal transduction(GO:0035556);positive regulation of GTPase activity(GO:0043547);positive regulation of cell adhesion(GO…	phagocytosis(GO:0006909);immune response(GO:0006955);G-protein coupled receptor signaling pathway(GO:0007186);integrin-mediated signaling pathway(GO:0007229);regulation of cell size(GO:0008361);T cell differentiation(GO:0030217);neutrophil chemotaxis(GO:0030593);intracellular signal transduction(GO:0035556);positive regulation of GTPase activity(GO:0043547);positive regulation of cell adhesion(GO…	0
ENSGALG00000025956	yes	Uncharacterized protein (Fragment);STAT6;ortholog	SIGNAL TRANSDUCER AND ACTIVATOR OF TRANSCRIPTION 6 (PTHR11801:SF60)	Interleukin signaling pathway->Signal transducers and activators of transcription;;EGF receptor signaling pathway->Signal transducers and activators of transcription;;PDGF signaling pathway->Signal transducers and activators of transcription;;JAK/STAT signaling pathway->Signal transducers and activators of transcription;;Inflammation mediated by chemokine and cytokine signaling pathway->Signal tr…	RNA polymerase II core promoter sequence-specific DNA binding(GO:0000979);transcription factor activity, sequence-specific DNA binding(GO:0003700);signal transducer activity(GO:0004871);protein phosphatase binding(GO:0019903);identical protein binding(GO:0042802);DNA binding(GO:0003677);sequence-specific DNA binding(GO:0043565)	negative regulation of transcription from RNA polymerase II promoter(GO:0000122);T-helper 1 cell lineage commitment(GO:0002296);negative regulation of type 2 immune response(GO:0002829);interleukin-4-mediated signaling pathway(GO:0035771);regulation of cell proliferation(GO:0042127);positive regulation of transcription from RNA polymerase II promoter(GO:0045944);positive regulation of isotype swi…	negative regulation of transcription from RNA polymerase II promoter(GO:0000122);T-helper 1 cell lineage commitment(GO:0002296);negative regulation of type 2 immune response(GO:0002829);interleukin-4-mediated signaling pathway(GO:0035771);regulation of cell proliferation(GO:0042127);positive regulation of transcription from RNA polymerase II promoter(GO:0045944);positive regulation of isotype swi…	0
ENSGALG00000026049	yes	Uncharacterized protein;TRIM28;ortholog	TRANSCRIPTION INTERMEDIARY FACTOR 1-BETA (PTHR24103:SF429)	0	RNA polymerase II transcription coactivator activity(GO:0001105);transcription factor activity, sequence-specific DNA binding(GO:0003700);transcription corepressor activity(GO:0003714);protein kinase activity(GO:0004672);ubiquitin-protein transferase activity(GO:0004842);zinc ion binding(GO:0008270);ubiquitin protein ligase binding(GO:0031625);Krueppel-associated box domain binding(GO:0035851);se…	negative regulation of transcription from RNA polymerase II promoter(GO:0000122);epithelial to mesenchymal transition(GO:0001837);DNA repair(GO:0006281);protein ubiquitination(GO:0016567);protein sumoylation(GO:0016925);positive regulation of transcription factor import into nucleus(GO:0042993);DNA methylation involved in embryo development(GO:0043045);innate immune response(GO:0045087);positive …	negative regulation of transcription from RNA polymerase II promoter(GO:0000122);epithelial to mesenchymal transition(GO:0001837);DNA repair(GO:0006281);protein ubiquitination(GO:0016567);protein sumoylation(GO:0016925);positive regulation of transcription factor import into nucleus(GO:0042993);DNA methylation involved in embryo development(GO:0043045);innate immune response(GO:0045087);positive …	integral component of membrane(GO:0016021);membrane(GO:0016020)
ENSGALG00000026057	yes	Uncharacterized protein (Fragment);unassigned;ortholog	0	0	protein tyrosine kinase activity(GO:0004713)	peptidyl-tyrosine phosphorylation(GO:0018108);innate immune response(GO:0045087)	peptidyl-tyrosine phosphorylation(GO:0018108);innate immune response(GO:0045087)	0
ENSGALG00000026098	yes	Interleukin-8;CXCL8;ortholog	INTERLEUKIN-8 (PTHR10179:SF55)	Interleukin signaling pathway->Interleukin;;CCKR signaling map->IL8;;CCKR signaling map->IL8;;Inflammation mediated by chemokine and cytokine signaling pathway->Chemokine;;CCKR signaling map->IL8;;;;;;	chemokine activity(GO:0008009);cytokine activity(GO:0005125);growth factor activity(GO:0008083);CXCR chemokine receptor binding(GO:0045236)	angiogenesis(GO:0001525);monocyte chemotaxis(GO:0002548);immune response(GO:0006955);myofibroblast differentiation(GO:0036446);wound healing(GO:0042060);negative regulation of fibroblast proliferation(GO:0048147);macrophage chemotaxis(GO:0048246);lymphocyte chemotaxis(GO:0048247);inflammatory response(GO:0006954);G-protein coupled receptor signaling pathway(GO:0007186);positive regulation of gene…	angiogenesis(GO:0001525);monocyte chemotaxis(GO:0002548);immune response(GO:0006955);myofibroblast differentiation(GO:0036446);wound healing(GO:0042060);negative regulation of fibroblast proliferation(GO:0048147);macrophage chemotaxis(GO:0048246);lymphocyte chemotaxis(GO:0048247);inflammatory response(GO:0006954);G-protein coupled receptor signaling pathway(GO:0007186);positive regulation of gene…	transcription export complex(GO:0000346);nuclear speck(GO:0016607);nucleoplasm(GO:0005654);intracellular membrane-bounded organelle(GO:0043231)
ENSGALG00000026145	yes	Uncharacterized protein;unassigned;ortholog	MAJOR HISTOCOMPATIBILITY COMPLEX CLASS I-RELATED GENE PROTEIN (PTHR16675:SF198)	0	antigen binding(GO:0003823)	immune response(GO:0006955);antigen processing and presentation(GO:0019882)	immune response(GO:0006955);antigen processing and presentation(GO:0019882)	intracellular(GO:0005622);caveola(GO:0005901);cell surface(GO:0009986);integral component of membrane(GO:0016021);extracellular exosome(GO:0070062);membrane(GO:0016020)
ENSGALG00000026163	yes	Uncharacterized protein;TNFSF11;ortholog	TUMOR NECROSIS FACTOR LIGAND SUPERFAMILY MEMBER 11 (PTHR11471:SF48)	0	cytokine activity(GO:0005125);tumor necrosis factor receptor binding(GO:0005164);tumor necrosis factor receptor superfamily binding(GO:0032813)	ossification(GO:0001503);osteoclast proliferation(GO:0002158);monocyte chemotaxis(GO:0002548);immune response(GO:0006955);activation of JUN kinase activity(GO:0007257);organ morphogenesis(GO:0009887);osteoclast differentiation(GO:0030316);paracrine signaling(GO:0038001);positive regulation of I-kappaB kinase/NF-kappaB signaling(GO:0043123);bone resorption(GO:0045453);positive regulation of bone r…	ossification(GO:0001503);osteoclast proliferation(GO:0002158);monocyte chemotaxis(GO:0002548);immune response(GO:0006955);activation of JUN kinase activity(GO:0007257);organ morphogenesis(GO:0009887);osteoclast differentiation(GO:0030316);paracrine signaling(GO:0038001);positive regulation of I-kappaB kinase/NF-kappaB signaling(GO:0043123);bone resorption(GO:0045453);positive regulation of bone r…	0
ENSGALG00000026172	yes	Uncharacterized protein;Gga.34606;ortholog	CYTOCHROME B-245 LIGHT CHAIN (PTHR15168:SF1)	0	electron carrier activity(GO:0009055);superoxide-generating NADPH oxidase activity(GO:0016175);SH3 domain binding(GO:0017124);heme binding(GO:0020037);protein heterodimerization activity(GO:0046982)	inflammatory response(GO:0006954);cytochrome complex assembly(GO:0017004);positive regulation of interleukin-6 production(GO:0032755);positive regulation of tumor necrosis factor production(GO:0032760);positive regulation of toll-like receptor 2 signaling pathway(GO:0034137);superoxide anion generation(GO:0042554);innate immune response(GO:0045087);respiratory burst(GO:0045730);positive regulatio…	inflammatory response(GO:0006954);cytochrome complex assembly(GO:0017004);positive regulation of interleukin-6 production(GO:0032755);positive regulation of tumor necrosis factor production(GO:0032760);positive regulation of toll-like receptor 2 signaling pathway(GO:0034137);superoxide anion generation(GO:0042554);innate immune response(GO:0045087);respiratory burst(GO:0045730);positive regulatio…	0
ENSGALG00000026292	yes	Uncharacterized protein;YF6;ortholog	MAJOR HISTOCOMPATIBILITY COMPLEX CLASS I-RELATED GENE PROTEIN (PTHR16675:SF198)	0	antigen binding(GO:0003823);peptide antigen binding(GO:0042605)	antigen processing and presentation of peptide antigen via MHC class I(GO:0002474);immune response(GO:0006955);antigen processing and presentation(GO:0019882)	antigen processing and presentation of peptide antigen via MHC class I(GO:0002474);immune response(GO:0006955);antigen processing and presentation(GO:0019882)	extracellular space(GO:0005615)
ENSGALG00000026466	yes	Uncharacterized protein;LOC100859100;ortholog	MAJOR HISTOCOMPATIBILITY COMPLEX CLASS I-RELATED GENE PROTEIN (PTHR16675:SF198)	0	antigen binding(GO:0003823);peptide antigen binding(GO:0042605)	antigen processing and presentation of peptide antigen via MHC class I(GO:0002474);immune response(GO:0006955);antigen processing and presentation(GO:0019882)	antigen processing and presentation of peptide antigen via MHC class I(GO:0002474);immune response(GO:0006955);antigen processing and presentation(GO:0019882)	extracellular region(GO:0005576);Golgi cisterna membrane(GO:0032580);membrane(GO:0016020)
ENSGALG00000026499	yes	Uncharacterized protein (Fragment);unassigned;ortholog	TUMOR NECROSIS FACTOR RECEPTOR SUPERFAMILY MEMBER 1A (PTHR23097:SF160)	Apoptosis signaling pathway->Tumor necrosis factor receptor 1;;	tumor necrosis factor-activated receptor activity(GO:0005031)	inflammatory response(GO:0006954);immune response(GO:0006955);multicellular organism development(GO:0007275);response to lipopolysaccharide(GO:0032496);tumor necrosis factor-mediated signaling pathway(GO:0033209);regulation of cell proliferation(GO:0042127);regulation of apoptotic process(GO:0042981);positive regulation of MAPK cascade(GO:0043410);apoptotic signaling pathway(GO:0097190);signal tr…	inflammatory response(GO:0006954);immune response(GO:0006955);multicellular organism development(GO:0007275);response to lipopolysaccharide(GO:0032496);tumor necrosis factor-mediated signaling pathway(GO:0033209);regulation of cell proliferation(GO:0042127);regulation of apoptotic process(GO:0042981);positive regulation of MAPK cascade(GO:0043410);apoptotic signaling pathway(GO:0097190);signal tr…	cytoplasm(GO:0005737);integral component of membrane(GO:0016021);intracellular membrane-bounded organelle(GO:0043231);membrane(GO:0016020)
ENSGALG00000026510	yes	Uncharacterized protein;LOC100858751;ortholog	SUBFAMILY NOT NAMED (PTHR22802:SF295)	0	0	positive regulation of humoral immune response mediated by circulating immunoglobulin(GO:0002925);positive regulation of nitric-oxide synthase activity(GO:0051000);positive regulation of killing of cells of other organism(GO:0051712);positive regulation of nitric-oxide synthase biosynthetic process(GO:0051770)	positive regulation of humoral immune response mediated by circulating immunoglobulin(GO:0002925);positive regulation of nitric-oxide synthase activity(GO:0051000);positive regulation of killing of cells of other organism(GO:0051712);positive regulation of nitric-oxide synthase biosynthetic process(GO:0051770)	integral component of membrane(GO:0016021);membrane(GO:0016020)
ENSGALG00000026623	yes	Polycomb complex protein BMI-1;BMI1;ortholog	POLYCOMB COMPLEX PROTEIN BMI-1-RELATED (PTHR10825:SF60)	0	zinc ion binding(GO:0008270);sequence-specific DNA binding(GO:0043565);ubiquitin-protein transferase activator activity(GO:0097027);promoter-specific chromatin binding(GO:1990841);chromatin binding(GO:0003682);metal ion binding(GO:0046872)	negative regulation of transcription from RNA polymerase II promoter(GO:0000122);DNA methylation(GO:0006306);transcription, DNA-templated(GO:0006351);humoral immune response(GO:0006959);brain development(GO:0007420);histone acetylation(GO:0016573);histone ubiquitination(GO:0016574);rostrocaudal neural tube patterning(GO:0021903);positive regulation of B cell proliferation(GO:0030890);positive reg…	negative regulation of transcription from RNA polymerase II promoter(GO:0000122);DNA methylation(GO:0006306);transcription, DNA-templated(GO:0006351);humoral immune response(GO:0006959);brain development(GO:0007420);histone acetylation(GO:0016573);histone ubiquitination(GO:0016574);rostrocaudal neural tube patterning(GO:0021903);positive regulation of B cell proliferation(GO:0030890);positive reg…	lysosomal membrane(GO:0005765);integral component of membrane(GO:0016021);extracellular exosome(GO:0070062);membrane(GO:0016020)
ENSGALG00000026646	yes	Uncharacterized protein;C4;ortholog	COMPLEMENT C4-A-RELATED (PTHR11412:SF122)	0	endopeptidase inhibitor activity(GO:0004866)	complement activation(GO:0006956);negative regulation of endopeptidase activity(GO:0010951);immunoglobulin mediated immune response(GO:0016064)	complement activation(GO:0006956);negative regulation of endopeptidase activity(GO:0010951);immunoglobulin mediated immune response(GO:0016064)	0
ENSGALG00000026850	yes	Uncharacterized protein;TICAM1;ortholog	0	0	signal transducer activity(GO:0004871);protein kinase binding(GO:0019901)	macrophage activation involved in immune response(GO:0002281);MyD88-independent toll-like receptor signaling pathway(GO:0002756);positive regulation of B cell proliferation(GO:0030890);positive regulation of protein ubiquitination(GO:0031398);lipopolysaccharide-mediated signaling pathway(GO:0031663);positive regulation of protein binding(GO:0032092);positive regulation of interleukin-6 production…	macrophage activation involved in immune response(GO:0002281);MyD88-independent toll-like receptor signaling pathway(GO:0002756);positive regulation of B cell proliferation(GO:0030890);positive regulation of protein ubiquitination(GO:0031398);lipopolysaccharide-mediated signaling pathway(GO:0031663);positive regulation of protein binding(GO:0032092);positive regulation of interleukin-6 production…	extracellular space(GO:0005615);nucleus(GO:0005634);endoplasmic reticulum lumen(GO:0005788);cytosol(GO:0005829);polysome(GO:0005844);focal adhesion(GO:0005925);external side of plasma membrane(GO:0009897);MHC class I peptide loading complex(GO:0042824);perinuclear region of cytoplasm(GO:0048471);extracellular exosome(GO:0070062);cytoplasm(GO:0005737);endoplasmic reticulum(GO:0005783);membrane(GO:…
ENSGALG00000027010	yes	Uncharacterized protein (Fragment);Gga.366;ortholog	SUBFAMILY NOT NAMED (PTHR23266:SF154)	0	antigen binding(GO:0003823);immunoglobulin receptor binding(GO:0034987)	phagocytosis, recognition(GO:0006910);phagocytosis, engulfment(GO:0006911);complement activation, classical pathway(GO:0006958);defense response to bacterium(GO:0042742);innate immune response(GO:0045087);B cell receptor signaling pathway(GO:0050853);positive regulation of B cell activation(GO:0050871)	phagocytosis, recognition(GO:0006910);phagocytosis, engulfment(GO:0006911);complement activation, classical pathway(GO:0006958);defense response to bacterium(GO:0042742);innate immune response(GO:0045087);B cell receptor signaling pathway(GO:0050853);positive regulation of B cell activation(GO:0050871)	nucleus(GO:0005634);mitochondrion(GO:0005739);cytoplasm(GO:0005737)
ENSGALG00000027021	yes	Uncharacterized protein;MUL1;ortholog	MITOCHONDRIAL UBIQUITIN LIGASE ACTIVATOR OF NFKB 1 (PTHR12183:SF24)	0	ubiquitin-protein transferase activity(GO:0004842);signal transducer activity(GO:0004871);zinc ion binding(GO:0008270);SUMO transferase activity(GO:0019789);ubiquitin protein ligase binding(GO:0031625);identical protein binding(GO:0042802);metal ion binding(GO:0046872)	mitochondrial fission(GO:0000266);activation of cysteine-type endopeptidase activity involved in apoptotic process(GO:0006919);activation of JUN kinase activity(GO:0007257);negative regulation of mitochondrial fusion(GO:0010637);protein ubiquitination(GO:0016567);negative regulation of cell growth(GO:0030308);protein destabilization(GO:0031648);positive regulation of protein sumoylation(GO:003323…	mitochondrial fission(GO:0000266);activation of cysteine-type endopeptidase activity involved in apoptotic process(GO:0006919);activation of JUN kinase activity(GO:0007257);negative regulation of mitochondrial fusion(GO:0010637);protein ubiquitination(GO:0016567);negative regulation of cell growth(GO:0030308);protein destabilization(GO:0031648);positive regulation of protein sumoylation(GO:003323…	nucleolus(GO:0005730);membrane(GO:0016020);cytosolic large ribosomal subunit(GO:0022625);intracellular(GO:0005622);cytoplasm(GO:0005737);ribosome(GO:0005840)
ENSGALG00000027045	yes	Uncharacterized protein;unassigned;ortholog	0	0	peptide antigen binding(GO:0042605)	antigen processing and presentation of peptide antigen via MHC class I(GO:0002474);immune response(GO:0006955)	antigen processing and presentation of peptide antigen via MHC class I(GO:0002474);immune response(GO:0006955)	integrator complex(GO:0032039);SOSS complex(GO:0070876);nucleus(GO:0005634)
ENSGALG00000027074	yes	Uncharacterized protein;CD244;ortholog	NATURAL KILLER CELL RECEPTOR 2B4 (PTHR12080:SF59)	0	receptor activity(GO:0004872);MHC class I protein binding(GO:0042288)	myeloid dendritic cell activation(GO:0001773);natural killer cell activation involved in immune response(GO:0002323);positive regulation of natural killer cell proliferation(GO:0032819);positive regulation of inositol phosphate biosynthetic process(GO:0060732);positive regulation of granzyme B production(GO:0071663);positive regulation of interferon-gamma secretion(GO:1902715);positive regulation…	myeloid dendritic cell activation(GO:0001773);natural killer cell activation involved in immune response(GO:0002323);positive regulation of natural killer cell proliferation(GO:0032819);positive regulation of inositol phosphate biosynthetic process(GO:0060732);positive regulation of granzyme B production(GO:0071663);positive regulation of interferon-gamma secretion(GO:1902715);positive regulation…	0
ENSGALG00000027093	yes	Uncharacterized protein;TLR1LB;ortholog	0	0	transmembrane signaling receptor activity(GO:0004888)	toll-like receptor signaling pathway(GO:0002224);MyD88-dependent toll-like receptor signaling pathway(GO:0002755);inflammatory response(GO:0006954);toll-like receptor 6 signaling pathway(GO:0034150);T-helper 1 type immune response(GO:0042088);detection of diacyl bacterial lipopeptide(GO:0042496);positive regulation of interleukin-6 biosynthetic process(GO:0045410);regulation of cytokine secretion…	toll-like receptor signaling pathway(GO:0002224);MyD88-dependent toll-like receptor signaling pathway(GO:0002755);inflammatory response(GO:0006954);toll-like receptor 6 signaling pathway(GO:0034150);T-helper 1 type immune response(GO:0042088);detection of diacyl bacterial lipopeptide(GO:0042496);positive regulation of interleukin-6 biosynthetic process(GO:0045410);regulation of cytokine secretion…	extracellular exosome(GO:0070062)
ENSGALG00000027123	yes	Uncharacterized protein;unassigned;ortholog	MAJOR HISTOCOMPATIBILITY COMPLEX CLASS I-RELATED GENE PROTEIN (PTHR16675:SF198)	0	antigen binding(GO:0003823);IgG binding(GO:0019864);peptide antigen binding(GO:0042605)	antigen processing and presentation of peptide antigen via MHC class I(GO:0002474);immune response(GO:0006955);antigen processing and presentation(GO:0019882)	antigen processing and presentation of peptide antigen via MHC class I(GO:0002474);immune response(GO:0006955);antigen processing and presentation(GO:0019882)	integral component of membrane(GO:0016021);membrane(GO:0016020)
ENSGALG00000027133	yes	Uncharacterized protein;CD83;ortholog	CD83 ANTIGEN (PTHR15193:SF2)	0	0	regulation of cytokine production(GO:0001817);defense response(GO:0006952);humoral immune response(GO:0006959);signal transduction(GO:0007165);response to organic cyclic compound(GO:0014070);negative regulation of interleukin-4 production(GO:0032713);positive regulation of interleukin-10 production(GO:0032733);positive regulation of interleukin-2 production(GO:0032743);positive regulation of CD4-…	regulation of cytokine production(GO:0001817);defense response(GO:0006952);humoral immune response(GO:0006959);signal transduction(GO:0007165);response to organic cyclic compound(GO:0014070);negative regulation of interleukin-4 production(GO:0032713);positive regulation of interleukin-10 production(GO:0032733);positive regulation of interleukin-2 production(GO:0032743);positive regulation of CD4-…	bicellular tight junction(GO:0005923);integral component of membrane(GO:0016021);basolateral plasma membrane(GO:0016323);apical plasma membrane(GO:0016324);cytoplasmic vesicle(GO:0031410);paranodal junction(GO:0033010);Schmidt-Lanterman incisure(GO:0043220);tricellular tight junction(GO:0061689);cytoplasm(GO:0005737);membrane(GO:0016020)
ENSGALG00000027247	yes	Uncharacterized protein;EOMES;ortholog	EOMESODERMIN HOMOLOG (PTHR11267:SF148)	0	RNA polymerase II regulatory region sequence-specific DNA binding(GO:0000977);RNA polymerase II activating transcription factor binding(GO:0001102);transcriptional repressor activity, RNA polymerase II transcription factor binding(GO:0001191);chromatin binding(GO:0003682);transcription factor activity, sequence-specific DNA binding(GO:0003700);DNA binding(GO:0003677);sequence-specific DNA binding…	negative regulation of transcription from RNA polymerase II promoter(GO:0000122);mesoderm formation(GO:0001707);endodermal cell fate specification(GO:0001714);CD8-positive, alpha-beta T cell differentiation involved in immune response(GO:0002302);transcription, DNA-templated(GO:0006351);cardioblast differentiation(GO:0010002);stem cell population maintenance(GO:0019827);olfactory bulb development…	negative regulation of transcription from RNA polymerase II promoter(GO:0000122);mesoderm formation(GO:0001707);endodermal cell fate specification(GO:0001714);CD8-positive, alpha-beta T cell differentiation involved in immune response(GO:0002302);transcription, DNA-templated(GO:0006351);cardioblast differentiation(GO:0010002);stem cell population maintenance(GO:0019827);olfactory bulb development…	plasma membrane(GO:0005886);integral component of membrane(GO:0016021);extracellular exosome(GO:0070062);membrane(GO:0016020)
ENSGALG00000027301	yes	Uncharacterized protein;IL12RB1;ortholog	INTERLEUKIN-13 RECEPTOR SUBUNIT ALPHA-1 (PTHR23036:SF132)	Interleukin signaling pathway->Interleukin receptor beta subunit;;	interleukin-12 receptor binding(GO:0005143);interleukin-12 receptor activity(GO:0016517);interleukin-23 binding(GO:0042019);interleukin-23 receptor activity(GO:0042020);cytokine binding(GO:0019955)	positive regulation of defense response to virus by host(GO:0002230);positive regulation of T-helper 1 type immune response(GO:0002827);peptidyl-tyrosine phosphorylation(GO:0018108);positive regulation of interferon-gamma production(GO:0032729);interleukin-12-mediated signaling pathway(GO:0035722);interleukin-23-mediated signaling pathway(GO:0038155);positive regulation of activated T cell prolif…	positive regulation of defense response to virus by host(GO:0002230);positive regulation of T-helper 1 type immune response(GO:0002827);peptidyl-tyrosine phosphorylation(GO:0018108);positive regulation of interferon-gamma production(GO:0032729);interleukin-12-mediated signaling pathway(GO:0035722);interleukin-23-mediated signaling pathway(GO:0038155);positive regulation of activated T cell prolif…	integral component of membrane(GO:0016021);extracellular exosome(GO:0070062);membrane(GO:0016020)
ENSGALG00000027431	yes	Uncharacterized protein;LOC100859134;ortholog	MAJOR HISTOCOMPATIBILITY COMPLEX CLASS I-RELATED GENE PROTEIN (PTHR16675:SF198)	0	antigen binding(GO:0003823);peptide antigen binding(GO:0042605)	antigen processing and presentation of peptide antigen via MHC class I(GO:0002474);immune response(GO:0006955);antigen processing and presentation(GO:0019882)	antigen processing and presentation of peptide antigen via MHC class I(GO:0002474);immune response(GO:0006955);antigen processing and presentation(GO:0019882)	nucleus(GO:0005634)
ENSGALG00000027445	yes	Uncharacterized protein;unassigned;ortholog	MAJOR HISTOCOMPATIBILITY COMPLEX CLASS I-RELATED GENE PROTEIN (PTHR16675:SF198)	0	antigen binding(GO:0003823);peptide antigen binding(GO:0042605)	antigen processing and presentation of peptide antigen via MHC class I(GO:0002474);immune response(GO:0006955);antigen processing and presentation(GO:0019882)	antigen processing and presentation of peptide antigen via MHC class I(GO:0002474);immune response(GO:0006955);antigen processing and presentation(GO:0019882)	0
ENSGALG00000027572	yes	C-C chemokine receptor 7;CCR7;ortholog	C-C CHEMOKINE RECEPTOR TYPE 7 (PTHR10489:SF865)	Inflammation mediated by chemokine and cytokine signaling pathway->Chemokine receptor;;	chemokine (C-C motif) ligand 19 binding(GO:0035757);chemokine (C-C motif) ligand 21 binding(GO:0035758);C-C motif chemokine 19 receptor activity(GO:0038117);C-C motif chemokine 21 receptor activity(GO:0038121);signal transducer activity(GO:0004871);G-protein coupled receptor activity(GO:0004930);chemokine receptor activity(GO:0004950);C-C chemokine receptor activity(GO:0016493)	myeloid dendritic cell chemotaxis(GO:0002408);positive regulation of dendritic cell antigen processing and presentation(GO:0002606);positive regulation of hypersensitivity(GO:0002885);positive regulation of humoral immune response(GO:0002922);inflammatory response(GO:0006954);immune response(GO:0006955);G-protein coupled receptor signaling pathway(GO:0007186);response to lipopolysaccharide(GO:003…	myeloid dendritic cell chemotaxis(GO:0002408);positive regulation of dendritic cell antigen processing and presentation(GO:0002606);positive regulation of hypersensitivity(GO:0002885);positive regulation of humoral immune response(GO:0002922);inflammatory response(GO:0006954);immune response(GO:0006955);G-protein coupled receptor signaling pathway(GO:0007186);response to lipopolysaccharide(GO:003…	lysosome(GO:0005764);plasma membrane(GO:0005886);cell surface(GO:0009986);integral component of membrane(GO:0016021);receptor complex(GO:0043235);intracellular(GO:0005622);membrane(GO:0016020)
ENSGALG00000027693	yes	Uncharacterized protein;LOC100858733;ortholog	MAJOR HISTOCOMPATIBILITY COMPLEX CLASS I-RELATED GENE PROTEIN (PTHR16675:SF198)	0	antigen binding(GO:0003823);peptide antigen binding(GO:0042605)	antigen processing and presentation of peptide antigen via MHC class I(GO:0002474);immune response(GO:0006955);antigen processing and presentation(GO:0019882)	antigen processing and presentation of peptide antigen via MHC class I(GO:0002474);immune response(GO:0006955);antigen processing and presentation(GO:0019882)	0
ENSGALG00000027865	yes	CD1.2 antigen;CD1.2;ortholog	ANTIGEN-PRESENTING GLYCOPROTEIN CD1D (PTHR16675:SF222)	0	beta-2-microglobulin binding(GO:0030881);endogenous lipid antigen binding(GO:0030883);exogenous lipid antigen binding(GO:0030884);lipopeptide binding(GO:0071723)	immune response(GO:0006955);antigen processing and presentation, exogenous lipid antigen via MHC class Ib(GO:0048007)	immune response(GO:0006955);antigen processing and presentation, exogenous lipid antigen via MHC class Ib(GO:0048007)	plasma membrane(GO:0005886)
