# Supplementary material for: Transcriptome Profile of the Chicken Thrombocyte: New Implications as an Advanced Immune Effector Cell
Source: PLoS One. 2016 Oct 6;11(10):e0163890. doi: 10.1371/journal.pone.0163890 (PMC5053482; doi:10.1371/journal.pone.0163890)
Supplement: S4 Table — (XLSX) [file pone.0163890.s005.xlsx]

## Sheet: Sheet1
LPS Genes	In Control	gene name/symbol	Family/subfamily	Protein class	Pathway	GO MF	GO BP	GO CC
ENSGALG00000005870	no	Uncharacterized protein;LOC101748736;ortholog	PROTEIN MCM10 HOMOLOG (PTHR13454:SF12)	0	DNA replication origin binding(GO:0003688);single-stranded DNA binding(GO:0003697)	DNA replication initiation(GO:0006270);DNA replication(GO:0006260)	DNA replication initiation(GO:0006270);DNA replication(GO:0006260)	nucleoplasm(GO:0005654);nucleus(GO:0005634)
ENSGALG00000006656	no	Uncharacterized protein;LOC419035;ortholog	FERM DOMAIN-CONTAINING PROTEIN 4A (PTHR23281:SF29)	0	protein binding, bridging(GO:0030674)	establishment of epithelial cell polarity(GO:0090162)	establishment of epithelial cell polarity(GO:0090162)	Golgi apparatus(GO:0005794);centrosome(GO:0005813);microtubule(GO:0005874);cytoplasmic microtubule(GO:0005881);cortical microtubule cytoskeleton(GO:0030981);cell projection membrane(GO:0031253);microtubule plus-end(GO:0035371);spindle(GO:0005819);cytoplasm(GO:0005737);microtubule organizing center(GO:0005815);cytoskeleton(GO:0005856);microtubule cytoskeleton(GO:0015630);cell projection(GO:0042995)
ENSGALG00000008953	no	Uncharacterized protein;AASS;ortholog	ALPHA-AMINOADIPIC SEMIALDEHYDE SYNTHASE, MITOCHONDRIAL (PTHR11133:SF16)	0	saccharopine dehydrogenase (NADP+, L-lysine-forming) activity(GO:0047130);saccharopine dehydrogenase (NAD+, L-glutamate-forming) activity(GO:0047131);oxidoreductase activity(GO:0016491)	L-lysine catabolic process(GO:0019477);oxidation-reduction process(GO:0055114)	L-lysine catabolic process(GO:0019477);oxidation-reduction process(GO:0055114)	0
ENSGALG00000025464	no	#N/A	#N/A	#N/A	#N/A	#N/A	#N/A	#N/A
ENSGALG00000027568	no	Uncharacterized protein;SHISA8;ortholog	PROTEIN SHISA-9 (PTHR31774:SF12)	0	0	regulation of short-term neuronal synaptic plasticity(GO:0048172)	regulation of short-term neuronal synaptic plasticity(GO:0048172)	0
ENSGALG00000012204	no	Uncharacterized protein;LOC418020;ortholog	SUBFAMILY NOT NAMED (PTHR12450:SF16)	0	0	0	0	recycling endosome(GO:0055037)
ENSGALG00000012218	no	Uncharacterized protein;CBY1;ortholog	PROTEIN CHIBBY HOMOLOG 1 (PTHR21533:SF23)	0	0	cilium assembly(GO:0042384);fat cell differentiation(GO:0045444);cardiac muscle cell differentiation(GO:0055007);negative regulation of canonical Wnt signaling pathway(GO:0090090)	cilium assembly(GO:0042384);fat cell differentiation(GO:0045444);cardiac muscle cell differentiation(GO:0055007);negative regulation of canonical Wnt signaling pathway(GO:0090090)	nucleus(GO:0005634);cytoplasm(GO:0005737);perinuclear region of cytoplasm(GO:0048471)
ENSGALG00000003213	no	Galectin (Fragment);LGALS2;ortholog	GALECTIN-2 (PTHR11346:SF139)	0	carbohydrate binding(GO:0030246)	0	0	cytoplasm(GO:0005737);extracellular exosome(GO:0070062)
ENSGALG00000012559	no	#N/A	#N/A	#N/A	#N/A	#N/A	#N/A	#N/A
ENSGALG00000012639	no	Uncharacterized protein;MTERFD3;ortholog	TRANSCRIPTION TERMINATION FACTOR 2, MITOCHONDRIAL (PTHR15437:SF7)	Transcription regulation by bZIP transcription factor->Trascription termination factor RNA polymerase II;;General transcription regulation->Trascription termination factor RNA polymerase II;;;	nucleic acid binding(GO:0003676);double-stranded DNA binding(GO:0003690);protein homodimerization activity(GO:0042803);transcription regulatory region DNA binding(GO:0044212)	regulation of transcription, DNA-templated(GO:0006355);termination of mitochondrial transcription(GO:0006393);transcription, DNA-templated(GO:0006351)	regulation of transcription, DNA-templated(GO:0006355);termination of mitochondrial transcription(GO:0006393);transcription, DNA-templated(GO:0006351)	0
ENSGALG00000012751	no	Uncharacterized protein;unassigned;ortholog	STABILIN-2 (PTHR24038:SF15)	0	low-density lipoprotein receptor activity(GO:0005041);scavenger receptor activity(GO:0005044);calcium ion binding(GO:0005509);hyaluronic acid binding(GO:0005540);low-density lipoprotein particle binding(GO:0030169)	receptor-mediated endocytosis(GO:0006898);cell adhesion(GO:0007155);regulation of gene expression(GO:0010468);regulation of blood coagulation(GO:0030193);defense response to bacterium(GO:0042742)	receptor-mediated endocytosis(GO:0006898);cell adhesion(GO:0007155);regulation of gene expression(GO:0010468);regulation of blood coagulation(GO:0030193);defense response to bacterium(GO:0042742)	0
ENSGALG00000012875	no	#N/A	#N/A	#N/A	#N/A	#N/A	#N/A	#N/A
ENSGALG00000012998	no	Protein Wnt;WNT5B;ortholog	PROTEIN WNT-5B (PTHR12027:SF109)	Cadherin signaling pathway->Wingless-type MMTV integration site family member;;Alzheimer disease-presenilin pathway->Wingless-type MMTV integration site family member;;Wnt signaling pathway->Wingless-type MMTV integration site family member;;Angiogenesis->Wingless-type MMTV integration site family member;;;;;	frizzled binding(GO:0005109);receptor binding(GO:0005102)	chondrocyte differentiation(GO:0002062);Wnt signaling pathway(GO:0016055);neuron differentiation(GO:0030182);positive regulation of cell migration(GO:0030335);cell fate commitment(GO:0045165);positive regulation of fat cell differentiation(GO:0045600);negative regulation of canonical Wnt signaling pathway(GO:0090090);multicellular organism development(GO:0007275)	chondrocyte differentiation(GO:0002062);Wnt signaling pathway(GO:0016055);neuron differentiation(GO:0030182);positive regulation of cell migration(GO:0030335);cell fate commitment(GO:0045165);positive regulation of fat cell differentiation(GO:0045600);negative regulation of canonical Wnt signaling pathway(GO:0090090);multicellular organism development(GO:0007275)	plasma membrane(GO:0005886);integral component of membrane(GO:0016021);intrinsic component of plasma membrane(GO:0031226);membrane(GO:0016020)
ENSGALG00000014346	no	Tetraspanin;TSPAN9;ortholog	TETRASPANIN-9 (PTHR19282:SF333)	0	0	cell surface receptor signaling pathway(GO:0007166)	cell surface receptor signaling pathway(GO:0007166)	nuclear envelope(GO:0005635)
ENSGALG00000014342	no	#N/A	#N/A	#N/A	#N/A	#N/A	#N/A	#N/A
ENSGALG00000014280	no	Uncharacterized protein;AICDA;ortholog	SINGLE-STRANDED DNA CYTOSINE DEAMINASE (PTHR13857:SF28)	0	cytidine deaminase activity(GO:0004126);zinc ion binding(GO:0008270);ubiquitin protein ligase binding(GO:0031625);catalytic activity(GO:0003824);hydrolase activity(GO:0016787);hydrolase activity, acting on carbon-nitrogen (but not peptide) bonds, in cyclic amidines(GO:0016814)	cytidine deamination(GO:0009972);somatic hypermutation of immunoglobulin genes(GO:0016446);isotype switching(GO:0045190);cellular response to lipopolysaccharide(GO:0071222);DNA demethylation(GO:0080111);negative regulation of methylation-dependent chromatin silencing(GO:0090310);somatic diversification of immunoglobulins(GO:0016445)	cytidine deamination(GO:0009972);somatic hypermutation of immunoglobulin genes(GO:0016446);isotype switching(GO:0045190);cellular response to lipopolysaccharide(GO:0071222);DNA demethylation(GO:0080111);negative regulation of methylation-dependent chromatin silencing(GO:0090310);somatic diversification of immunoglobulins(GO:0016445)	cytosol(GO:0005829)
ENSGALG00000014362	no	Uncharacterized protein;CD86;ortholog	T-LYMPHOCYTE ACTIVATION ANTIGEN CD86 (PTHR25466:SF7)	T cell activation->B7;;	0	toll-like receptor 3 signaling pathway(GO:0034138);positive regulation of T cell proliferation(GO:0042102);B cell activation(GO:0042113);defense response to virus(GO:0051607);cellular response to lipopolysaccharide(GO:0071222);toll-like receptor signaling pathway(GO:0002224)	toll-like receptor 3 signaling pathway(GO:0034138);positive regulation of T cell proliferation(GO:0042102);B cell activation(GO:0042113);defense response to virus(GO:0051607);cellular response to lipopolysaccharide(GO:0071222);toll-like receptor signaling pathway(GO:0002224)	MAML1-RBP-Jkappa- ICN1 complex(GO:0002193);transcription factor complex(GO:0005667);nucleolus(GO:0005730);cytoplasm(GO:0005737);nucleus(GO:0005634)
ENSGALG00000014701	no	Uncharacterized protein;unassigned;ortholog	SUBFAMILY NOT NAMED (PTHR15711:SF42)	0	GTPase activator activity(GO:0005096);Ras GTPase binding(GO:0017016);protein homodimerization activity(GO:0042803);GTPase regulator activity(GO:0030695)	positive regulation of GTPase activity(GO:0043547);regulation of small GTPase mediated signal transduction(GO:0051056);negative regulation of microvillus assembly(GO:1903697);regulation of GTPase activity(GO:0043087)	positive regulation of GTPase activity(GO:0043547);regulation of small GTPase mediated signal transduction(GO:0051056);negative regulation of microvillus assembly(GO:1903697);regulation of GTPase activity(GO:0043087)	mitochondrial inner membrane(GO:0005743);peroxisome(GO:0005777);extracellular exosome(GO:0070062);intracellular(GO:0005622);mitochondrion(GO:0005739);membrane(GO:0016020);intracellular membrane-bounded organelle(GO:0043231)
ENSGALG00000014988	no	Uncharacterized protein;POPDC2;ortholog	POPEYE DOMAIN-CONTAINING PROTEIN 2 (PTHR12101:SF26)	0	0	0	0	integral component of membrane(GO:0016021);membrane(GO:0016020)
ENSGALG00000015016	no	Uncharacterized protein;SLC22A15;ortholog	SOLUTE CARRIER FAMILY 22 MEMBER 15 (PTHR24064:SF317)	0	substrate-specific transmembrane transporter activity(GO:0022891);transmembrane transporter activity(GO:0022857)	transmembrane transport(GO:0055085)	transmembrane transport(GO:0055085)	microtubule(GO:0005874)
ENSGALG00000019228	no	Uncharacterized protein;SFT2D2;ortholog	VESICLE TRANSPORT PROTEIN SFT2B (PTHR23137:SF16)	0	0	vesicle-mediated transport(GO:0016192);transport(GO:0006810)	vesicle-mediated transport(GO:0016192);transport(GO:0006810)	integral component of membrane(GO:0016021);membrane(GO:0016020)
ENSGALG00000015324	no	Uncharacterized protein (Fragment);FAM172BP;ortholog	PROTEIN FAM172B-RELATED (PTHR21357:SF7)	0	0	0	0	clathrin vesicle coat(GO:0030125);clathrin coat of trans-Golgi network vesicle(GO:0030130);clathrin coat of coated pit(GO:0030132);clathrin complex(GO:0071439);membrane(GO:0016020);intracellular membrane-bounded organelle(GO:0043231)
ENSGALG00000015746	no	Uncharacterized protein;JAM2;ortholog	0	0	protein heterodimerization activity(GO:0046982)	negative regulation of cell adhesion(GO:0007162)	negative regulation of cell adhesion(GO:0007162)	0
ENSGALG00000016140	no	Uncharacterized protein (Fragment);FAM3B;ortholog	PROTEIN FAM3B (PTHR14592:SF14)	0	0	insulin secretion(GO:0030073)	insulin secretion(GO:0030073)	0
ENSGALG00000016144	no	Uncharacterized protein (Fragment);TMPRSS2;ortholog	TRANSMEMBRANE PROTEASE SERINE 2 (PTHR24256:SF286)	0	serine-type endopeptidase activity(GO:0004252);scavenger receptor activity(GO:0005044);peptidase activity(GO:0008233);serine-type peptidase activity(GO:0008236);hydrolase activity(GO:0016787)	receptor-mediated endocytosis(GO:0006898);protein autoprocessing(GO:0016540);positive regulation of viral entry into host cell(GO:0046598);proteolysis(GO:0006508)	receptor-mediated endocytosis(GO:0006898);protein autoprocessing(GO:0016540);positive regulation of viral entry into host cell(GO:0046598);proteolysis(GO:0006508)	mitochondrial nucleoid(GO:0042645);nucleolus(GO:0005730);replication fork protection complex(GO:0031298);nucleus(GO:0005634);chromosome(GO:0005694);mitochondrion(GO:0005739)
ENSGALG00000016211	no	Uncharacterized protein;LOC418554;ortholog	V-SET DOMAIN-CONTAINING T-CELL ACTIVATION INHIBITOR 1 (PTHR24100:SF94)	0	0	0	0	integral component of plasma membrane(GO:0005887);external side of plasma membrane(GO:0009897);membrane(GO:0016020);integral component of membrane(GO:0016021)
ENSGALG00000016511	no	Uncharacterized protein (Fragment);Gga.22063;ortholog	G-PROTEIN COUPLED RECEPTOR 64 (PTHR12011:SF408)	0	G-protein coupled receptor activity(GO:0004930);transmembrane signaling receptor activity(GO:0004888)	cell surface receptor signaling pathway(GO:0007166);G-protein coupled receptor signaling pathway(GO:0007186)	cell surface receptor signaling pathway(GO:0007166);G-protein coupled receptor signaling pathway(GO:0007186)	endomembrane system(GO:0012505);perinuclear region of cytoplasm(GO:0048471);cytosol(GO:0005829)
ENSGALG00000016543	no	Uncharacterized protein;NHS;ortholog	NANCE-HORAN SYNDROME PROTEIN (PTHR23039:SF9)	0	0	lens development in camera-type eye(GO:0002088);cell differentiation(GO:0030154)	lens development in camera-type eye(GO:0002088);cell differentiation(GO:0030154)	0
ENSGALG00000016724	no	#N/A	#N/A	#N/A	#N/A	#N/A	#N/A	#N/A
ENSGALG00000016800	no	Uncharacterized protein;C1H2ORF40;ortholog	AUGURIN (PTHR31613:SF3)	0	0	negative regulation of cyclin-dependent protein serine/threonine kinase by cyclin degradation(GO:0008054);G1 to G0 transition(GO:0070314);cellular senescence(GO:0090398)	negative regulation of cyclin-dependent protein serine/threonine kinase by cyclin degradation(GO:0008054);G1 to G0 transition(GO:0070314);cellular senescence(GO:0090398)	mitochondrion(GO:0005739);extracellular exosome(GO:0070062)
ENSGALG00000028502	no	Uncharacterized protein;LOC101751168;ortholog	TUMOR NECROSIS FACTOR LIGAND SUPERFAMILY MEMBER 13B (PTHR15151:SF16)	0	0	0	0	0
ENSGALG00000016912	no	Uncharacterized protein;EDNRB;ortholog	ENDOTHELIN B RECEPTOR (PTHR24243:SF147)	Endothelin signaling pathway->endothelin receptor A, B;;	endothelin receptor activity(GO:0004962);peptide hormone binding(GO:0017046);signal transducer activity(GO:0004871);G-protein coupled receptor activity(GO:0004930)	negative regulation of transcription from RNA polymerase II promoter(GO:0000122);neural crest cell migration(GO:0001755);regulation of pH(GO:0006885);peripheral nervous system development(GO:0007422);posterior midgut development(GO:0007497);regulation of blood pressure(GO:0008217);negative regulation of neuron maturation(GO:0014043);vein smooth muscle contraction(GO:0014826);melanocyte differenti…	negative regulation of transcription from RNA polymerase II promoter(GO:0000122);neural crest cell migration(GO:0001755);regulation of pH(GO:0006885);peripheral nervous system development(GO:0007422);posterior midgut development(GO:0007497);regulation of blood pressure(GO:0008217);negative regulation of neuron maturation(GO:0014043);vein smooth muscle contraction(GO:0014826);melanocyte differenti…	0
ENSGALG00000016927	no	Uncharacterized protein;KLF5;ortholog	KRUEPPEL-LIKE FACTOR 5 (PTHR24409:SF156)	0	RNA polymerase II core promoter proximal region sequence-specific DNA binding(GO:0000978);transcriptional activator activity, RNA polymerase II core promoter proximal region sequence-specific binding(GO:0001077);metal ion binding(GO:0046872);nucleic acid binding(GO:0003676);DNA binding(GO:0003677);transcription factor activity, sequence-specific DNA binding(GO:0003700)	negative regulation of transcription from RNA polymerase II promoter(GO:0000122);angiogenesis(GO:0001525);transcription from RNA polymerase II promoter(GO:0006366);microvillus assembly(GO:0030033);regulation of microvillus assembly(GO:0032534);skeletal muscle cell differentiation(GO:0035914);positive regulation of fat cell differentiation(GO:0045600);positive regulation of transcription from RNA …	negative regulation of transcription from RNA polymerase II promoter(GO:0000122);angiogenesis(GO:0001525);transcription from RNA polymerase II promoter(GO:0006366);microvillus assembly(GO:0030033);regulation of microvillus assembly(GO:0032534);skeletal muscle cell differentiation(GO:0035914);positive regulation of fat cell differentiation(GO:0045600);positive regulation of transcription from RNA …	extracellular space(GO:0005615);nucleus(GO:0005634);centriolar satellite(GO:0034451);centrosome(GO:0005813)
ENSGALG00000016937	no	Uncharacterized protein;DIAPH3;ortholog	PROTEIN DIAPHANOUS HOMOLOG 3 (PTHR23213:SF299)	Cytoskeletal regulation by Rho GTPase->Mammalian diaphanous;;	actin binding(GO:0003779);Rho GTPase binding(GO:0017048)	actin cytoskeleton organization(GO:0030036);cellular component organization(GO:0016043)	actin cytoskeleton organization(GO:0030036);cellular component organization(GO:0016043)	protein complex(GO:0043234)
ENSGALG00000017031	no	Uncharacterized protein;TPTE2;ortholog	PHOSPHATIDYLINOSITOL 3,4,5-TRISPHOSPHATE 3-PHOSPHATASE TPTE2-RELATED (PTHR12305:SF71)	p53 pathway feedback loops 2->phospatase and tensin homologue;;p53 pathway->phospatase and tensin homologue;;Hypoxia response via HIF activation->phospatase and tensin homologue;;p53 pathway->Phosphatase and tensin homolog deleted on chromosome 10;;Insulin/IGF pathway-protein kinase B signaling cascade->Phosphatase and tensin homolog;;Insulin/IGF pathway-protein kinase B signaling cascade->phospa…	protein tyrosine phosphatase activity(GO:0004725);ion channel activity(GO:0005216);protein tyrosine/serine/threonine phosphatase activity(GO:0008138);phosphatase activity(GO:0016791)	ion transmembrane transport(GO:0034220);peptidyl-tyrosine dephosphorylation(GO:0035335);protein dephosphorylation(GO:0006470);ion transport(GO:0006811);dephosphorylation(GO:0016311);transmembrane transport(GO:0055085)	ion transmembrane transport(GO:0034220);peptidyl-tyrosine dephosphorylation(GO:0035335);protein dephosphorylation(GO:0006470);ion transport(GO:0006811);dephosphorylation(GO:0016311);transmembrane transport(GO:0055085)	integral component of membrane(GO:0016021);membrane(GO:0016020)
ENSGALG00000017036	no	Uncharacterized protein;LHFP;ortholog	LIPOMA HMGIC FUSION PARTNER (PTHR12489:SF23)	0	0	0	0	integral component of membrane(GO:0016021);extracellular exosome(GO:0070062);membrane(GO:0016020)
ENSGALG00000028818	no	#N/A	#N/A	0	0	0	0	0
ENSGALG00000028658	no	Uncharacterized protein;KBTBD3;ortholog	KELCH REPEAT AND BTB DOMAIN-CONTAINING PROTEIN 3 (PTHR24412:SF342)	0	0	0	0	0
ENSGALG00000017205	no	Uncharacterized protein;ENDOD1;ortholog	ENDONUCLEASE DOMAIN-CONTAINING 1 PROTEIN (PTHR21472:SF15)	0	nucleic acid binding(GO:0003676);hydrolase activity(GO:0016787);metal ion binding(GO:0046872)	0	0	catalytic step 2 spliceosome(GO:0071013);nucleus(GO:0005634);spliceosomal complex(GO:0005681)
ENSGALG00000017208	no	Uncharacterized protein;AMOTL1;ortholog	ANGIOMOTIN-LIKE PROTEIN 1 (PTHR14826:SF15)	0	identical protein binding(GO:0042802)	establishment of cell polarity involved in ameboidal cell migration(GO:0003365);hippo signaling(GO:0035329);positive regulation of blood vessel endothelial cell migration(GO:0043536)	establishment of cell polarity involved in ameboidal cell migration(GO:0003365);hippo signaling(GO:0035329);positive regulation of blood vessel endothelial cell migration(GO:0043536)	0
ENSGALG00000022713	no	Uncharacterized protein;FAM181B;ortholog	PROTEIN FAM181B (PTHR33766:SF4)	0	0	0	0	centrosome(GO:0005813)
ENSGALG00000014070	no	Uncharacterized protein;CCDC89;ortholog	COILED-COIL DOMAIN-CONTAINING PROTEIN 89 (PTHR34768:SF3)	0	0	0	0	plasma membrane(GO:0005886);cell cortex(GO:0005938);integral component of membrane(GO:0016021);sarcoplasmic reticulum membrane(GO:0033017);receptor complex(GO:0043235);cytoplasm(GO:0005737);endoplasmic reticulum(GO:0005783);membrane(GO:0016020);sarcoplasmic reticulum(GO:0016529)
ENSGALG00000017269	no	Ubiquitin carboxyl-terminal hydrolase;USP35;ortholog	UBIQUITIN CARBOXYL-TERMINAL HYDROLASE 35 (PTHR24006:SF549)	0	thiol-dependent ubiquitinyl hydrolase activity(GO:0036459)	ubiquitin-dependent protein catabolic process(GO:0006511);protein deubiquitination(GO:0016579)	ubiquitin-dependent protein catabolic process(GO:0006511);protein deubiquitination(GO:0016579)	mitochondrial respiratory chain complex I(GO:0005747);mitochondrion(GO:0005739);mitochondrial inner membrane(GO:0005743)
ENSGALG00000022704	no	Uncharacterized protein (Fragment);unassigned;ortholog	CYCLIC NUCLEOTIDE-GATED CATION CHANNEL ALPHA-4 (PTHR10217:SF604)	0	intracellular cAMP activated cation channel activity(GO:0005222);intracellular cGMP activated cation channel activity(GO:0005223);voltage-gated potassium channel activity(GO:0005249);cGMP binding(GO:0030553);ion channel activity(GO:0005216)	sensory perception of smell(GO:0007608);regulation of membrane potential(GO:0042391);potassium ion transmembrane transport(GO:0071805);transport(GO:0006810);ion transport(GO:0006811);ion transmembrane transport(GO:0034220);transmembrane transport(GO:0055085);cation transmembrane transport(GO:0098655)	sensory perception of smell(GO:0007608);regulation of membrane potential(GO:0042391);potassium ion transmembrane transport(GO:0071805);transport(GO:0006810);ion transport(GO:0006811);ion transmembrane transport(GO:0034220);transmembrane transport(GO:0055085);cation transmembrane transport(GO:0098655)	mitochondrion(GO:0005739);lysosome(GO:0005764);extracellular exosome(GO:0070062)
ENSGALG00000022702	no	#N/A	#N/A	#N/A	#N/A	#N/A	#N/A	#N/A
ENSGALG00000011214	no	Serpin H1;SERPINH1;ortholog	SERPIN H1 (PTHR11461:SF220)	0	serine-type endopeptidase inhibitor activity(GO:0004867);collagen binding(GO:0005518);poly(A) RNA binding(GO:0044822);unfolded protein binding(GO:0051082)	chondrocyte development involved in endochondral bone morphogenesis(GO:0003433);negative regulation of endopeptidase activity(GO:0010951);collagen fibril organization(GO:0030199);collagen biosynthetic process(GO:0032964);protein maturation(GO:0051604)	chondrocyte development involved in endochondral bone morphogenesis(GO:0003433);negative regulation of endopeptidase activity(GO:0010951);collagen fibril organization(GO:0030199);collagen biosynthetic process(GO:0032964);protein maturation(GO:0051604)	spindle pole(GO:0000922);centriole(GO:0005814);ciliary basal body(GO:0036064);centrosome(GO:0005813)
ENSGALG00000027946	no	Uncharacterized protein (Fragment);NOS3;ortholog	NITRIC OXIDE SYNTHASE, ENDOTHELIAL (PTHR19384:SF92)	0	0	0	0	0
ENSGALG00000005188	no	Uncharacterized protein;FAM188B;ortholog	PROTEIN FAM188B (PTHR12473:SF15)	0	0	0	0	plasma membrane(GO:0005886)
ENSGALG00000005934	no	Uncharacterized protein;SLC22A13;ortholog	SOLUTE CARRIER FAMILY 22 MEMBER 13 (PTHR24064:SF313)	0	substrate-specific transmembrane transporter activity(GO:0022891);transmembrane transporter activity(GO:0022857)	transmembrane transport(GO:0055085)	transmembrane transport(GO:0055085)	intracellular(GO:0005622);Golgi apparatus(GO:0005794);cytosol(GO:0005829);endomembrane system(GO:0012505);intracellular membrane-bounded organelle(GO:0043231)
ENSGALG00000006189	no	Uncharacterized protein;CRYGN;ortholog	GAMMA-CRYSTALLIN N (PTHR11818:SF93)	0	0	0	0	nucleus(GO:0005634);cytoplasm(GO:0005737);plasma membrane(GO:0005886);focal adhesion(GO:0005925)
ENSGALG00000025240	no	#N/A	#N/A	#N/A	#N/A	#N/A	#N/A	#N/A
ENSGALG00000008997	no	Uncharacterized protein;STEAP4;ortholog	METALLOREDUCTASE STEAP4 (PTHR14239:SF12)	0	cupric reductase activity(GO:0008823);ferric-chelate reductase (NADPH) activity(GO:0052851)	copper ion import(GO:0015677);fat cell differentiation(GO:0045444);oxidation-reduction process(GO:0055114);ferric iron import into cell(GO:0097461)	copper ion import(GO:0015677);fat cell differentiation(GO:0045444);oxidation-reduction process(GO:0055114);ferric iron import into cell(GO:0097461)	endoplasmic reticulum(GO:0005783)
ENSGALG00000009407	no	Uncharacterized protein;LOC420553;ortholog	SUBFAMILY NOT NAMED (PTHR43795:SF17)	0	catalytic activity(GO:0003824);pyridoxal phosphate binding(GO:0030170)	biosynthetic process(GO:0009058)	biosynthetic process(GO:0009058)	nucleus(GO:0005634)
ENSGALG00000025450	no	#N/A	#N/A	#N/A	#N/A	#N/A	#N/A	#N/A
ENSGALG00000010915	no	Interleukin-6;IL6;ortholog	INTERLEUKIN-6 (PTHR10078:SF51)	Interleukin signaling pathway->Interleukin;;Inflammation mediated by chemokine and cytokine signaling pathway->Interleukin 2;;;	cytokine activity(GO:0005125);interleukin-6 receptor binding(GO:0005138);growth factor activity(GO:0008083)	neutrophil apoptotic process(GO:0001781);hepatic immune response(GO:0002384);positive regulation of acute inflammatory response(GO:0002675);acute-phase response(GO:0006953);response to wounding(GO:0009611);regulation of vascular endothelial growth factor production(GO:0010574);endocrine pancreas development(GO:0031018);neuron projection development(GO:0031175);positive regulation of chemokine pro…	neutrophil apoptotic process(GO:0001781);hepatic immune response(GO:0002384);positive regulation of acute inflammatory response(GO:0002675);acute-phase response(GO:0006953);response to wounding(GO:0009611);regulation of vascular endothelial growth factor production(GO:0010574);endocrine pancreas development(GO:0031018);neuron projection development(GO:0031175);positive regulation of chemokine pro…	polycystin complex(GO:0002133);integral component of plasma membrane(GO:0005887);cell-cell junction(GO:0005911);basal plasma membrane(GO:0009925);membrane(GO:0016020);lamellipodium(GO:0030027);motile primary cilium(GO:0031512);nonmotile primary cilium(GO:0031513);filamentous actin(GO:0031941);ciliary basal body(GO:0036064);basal cortex(GO:0045180);extracellular exosome(GO:0070062);integral compon…
ENSGALG00000010980	no	Uncharacterized protein;STK31;ortholog	SERINE/THREONINE-PROTEIN KINASE 31 (PTHR12302:SF7)	0	protein kinase activity(GO:0004672);ATP binding(GO:0005524)	protein phosphorylation(GO:0006468)	protein phosphorylation(GO:0006468)	extracellular region(GO:0005576);cytosol(GO:0005829);cytoplasm(GO:0005737)
ENSGALG00000011281	no	Uncharacterized protein;SGOL1;ortholog	SHUGOSHIN-LIKE 1 (PTHR21577:SF6)	0	kinase binding(GO:0019900)	attachment of spindle microtubules to kinetochore(GO:0008608);centriole-centriole cohesion(GO:0010457);meiotic chromosome segregation(GO:0045132);chromosome segregation(GO:0007059)	attachment of spindle microtubules to kinetochore(GO:0008608);centriole-centriole cohesion(GO:0010457);meiotic chromosome segregation(GO:0045132);chromosome segregation(GO:0007059)	0
ENSGALG00000011289	no	Uncharacterized protein;NKIRAS1;ortholog	NF-KAPPA-B INHIBITOR-INTERACTING RAS-LIKE PROTEIN 1 (PTHR24070:SF320)	0	GTP binding(GO:0005525);nucleotide binding(GO:0000166)	small GTPase mediated signal transduction(GO:0007264);signal transduction(GO:0007165)	small GTPase mediated signal transduction(GO:0007264);signal transduction(GO:0007165)	nucleus(GO:0005634)
ENSGALG00000011298	no	Retinoic acid receptor beta;RARB;ortholog	RETINOIC ACID RECEPTOR BETA (PTHR24082:SF377)	0	RNA polymerase II regulatory region sequence-specific DNA binding(GO:0000977);steroid hormone receptor activity(GO:0003707);retinoic acid receptor activity(GO:0003708);zinc ion binding(GO:0008270);DNA binding(GO:0003677);transcription factor activity, sequence-specific DNA binding(GO:0003700);sequence-specific DNA binding(GO:0043565);metal ion binding(GO:0046872)	negative regulation of transcription from RNA polymerase II promoter(GO:0000122);ureteric bud development(GO:0001657);glandular epithelial cell development(GO:0002068);outflow tract septum morphogenesis(GO:0003148);retinal pigment epithelium development(GO:0003406);growth plate cartilage development(GO:0003417);transcription, DNA-templated(GO:0006351);positive regulation of cell proliferation(GO:…	negative regulation of transcription from RNA polymerase II promoter(GO:0000122);ureteric bud development(GO:0001657);glandular epithelial cell development(GO:0002068);outflow tract septum morphogenesis(GO:0003148);retinal pigment epithelium development(GO:0003406);growth plate cartilage development(GO:0003417);transcription, DNA-templated(GO:0006351);positive regulation of cell proliferation(GO:…	nucleoplasm(GO:0005654)
ENSGALG00000011703	no	Uncharacterized protein;NPHP3;ortholog	NEPHROCYSTIN-3 (PTHR19959:SF179)	0	0	0	0	endoplasmic reticulum(GO:0005783);integral component of membrane(GO:0016021);membrane(GO:0016020)
ENSGALG00000012327	no	#N/A	#N/A	#N/A	#N/A	#N/A	#N/A	#N/A
ENSGALG00000012352	no	Uncharacterized protein;BLVRA;ortholog	BILIVERDIN REDUCTASE A (PTHR43377:SF4)	0	biliverdin reductase activity(GO:0004074);zinc ion binding(GO:0008270);oxidoreductase activity(GO:0016491);metal ion binding(GO:0046872)	heme catabolic process(GO:0042167);oxidation-reduction process(GO:0055114)	heme catabolic process(GO:0042167);oxidation-reduction process(GO:0055114)	endosome(GO:0005768);cytoplasmic vesicle membrane(GO:0030659);integral component of organelle membrane(GO:0031301);membrane(GO:0016020);integral component of membrane(GO:0016021)
ENSGALG00000012773	no	Uncharacterized protein (Fragment);LOC428479;ortholog	N-ACETYLLACTOSAMINIDE BETA-1,6-N-ACETYLGLUCOSAMINYL-TRANSFERASE (PTHR19297:SF158)	0	N-acetyllactosaminide beta-1,6-N-acetylglucosaminyltransferase activity(GO:0008109);N-acetyllactosaminide beta-1,3-N-acetylglucosaminyltransferase activity(GO:0008532);acetylglucosaminyltransferase activity(GO:0008375)	protein glycosylation(GO:0006486);transforming growth factor beta receptor signaling pathway(GO:0007179);positive regulation of cell proliferation(GO:0008284);posttranscriptional regulation of gene expression(GO:0010608);positive regulation of epithelial to mesenchymal transition(GO:0010718);negative regulation of cell-substrate adhesion(GO:0010812);positive regulation of cell migration(GO:003033…	protein glycosylation(GO:0006486);transforming growth factor beta receptor signaling pathway(GO:0007179);positive regulation of cell proliferation(GO:0008284);posttranscriptional regulation of gene expression(GO:0010608);positive regulation of epithelial to mesenchymal transition(GO:0010718);negative regulation of cell-substrate adhesion(GO:0010812);positive regulation of cell migration(GO:003033…	integral component of Golgi membrane(GO:0030173);integral component of endoplasmic reticulum membrane(GO:0030176);membrane(GO:0016020);integral component of membrane(GO:0016021)
ENSGALG00000012816	no	Uncharacterized protein (Fragment);SLC22A23;ortholog	SOLUTE CARRIER FAMILY 22 MEMBER 23 (PTHR24064:SF322)	0	organic anion transmembrane transporter activity(GO:0008514);transporter activity(GO:0005215);transmembrane transporter activity(GO:0022857)	organic anion transport(GO:0015711);transmembrane transport(GO:0055085)	organic anion transport(GO:0015711);transmembrane transport(GO:0055085)	nucleus(GO:0005634);cytoplasm(GO:0005737);microtubule(GO:0005874);extracellular exosome(GO:0070062);cytoskeleton(GO:0005856);extracellular vesicle(GO:1903561)
ENSGALG00000012824	no	Uncharacterized protein;BPHL;ortholog	VALACYCLOVIR HYDROLASE (PTHR10992:SF972)	0	hydrolase activity(GO:0016787)	cellular amino acid metabolic process(GO:0006520)	cellular amino acid metabolic process(GO:0006520)	mitochondrion(GO:0005739);death-inducing signaling complex(GO:0031264);receptor complex(GO:0043235);ripoptosome(GO:0097342);cytoplasm(GO:0005737)
ENSGALG00000019551	no	Uncharacterized protein;OVALY;ortholog	SERPIN B3-RELATED (PTHR11461:SF252)	0	0	0	0	extracellular space(GO:0005615);cytoplasm(GO:0005737)
ENSGALG00000012954	no	Uncharacterized protein;MYO10;ortholog	UNCONVENTIONAL MYOSIN-X (PTHR13140:SF579)	Nicotinic acetylcholine receptor signaling pathway->Myosin;;	motor activity(GO:0003774);actin binding(GO:0003779);ATP binding(GO:0005524);nucleotide binding(GO:0000166)	0	0	integral component of plasma membrane(GO:0005887);plasma membrane(GO:0005886);membrane(GO:0016020);integral component of membrane(GO:0016021)
ENSGALG00000027377	no	Uncharacterized protein;NKAIN3;ortholog	SODIUM/POTASSIUM-TRANSPORTING ATPASE SUBUNIT BETA-1-INTERACTING PROTEIN 3 (PTHR13084:SF9)	0	0	regulation of sodium ion transport(GO:0002028)	regulation of sodium ion transport(GO:0002028)	nuclear nucleosome(GO:0000788);nucleosome(GO:0000786);nucleus(GO:0005634);chromosome(GO:0005694)
ENSGALG00000015521	no	Corticotropin releasing hormone;CRH;ortholog	CORTICOLIBERIN (PTHR15035:SF12)	Cortocotropin releasing factor receptor signaling pathway->Corticotropin-releasing factor;;Cortocotropin releasing factor receptor signaling pathway->Pro Corticotropin-releasing factor;;;	corticotropin-releasing hormone activity(GO:0017045);hormone activity(GO:0005179);peroxidase activity(GO:0004601);neuropeptide hormone activity(GO:0005184)	synaptic transmission, dopaminergic(GO:0001963);glucocorticoid biosynthetic process(GO:0006704);inflammatory response(GO:0006954);lung development(GO:0030324);adrenal gland development(GO:0030325);negative regulation of appetite(GO:0032099);locomotory exploration behavior(GO:0035641);positive regulation of cortisol secretion(GO:0051464);regulation of N-methyl-D-aspartate selective glutamate recep…	synaptic transmission, dopaminergic(GO:0001963);glucocorticoid biosynthetic process(GO:0006704);inflammatory response(GO:0006954);lung development(GO:0030324);adrenal gland development(GO:0030325);negative regulation of appetite(GO:0032099);locomotory exploration behavior(GO:0035641);positive regulation of cortisol secretion(GO:0051464);regulation of N-methyl-D-aspartate selective glutamate recep…	0
ENSGALG00000015989	no	Uncharacterized protein;C2H8ORF37;ortholog	PROTEIN C8ORF37 (PTHR33958:SF2)	0	0	0	0	cytosol(GO:0005829)
ENSGALG00000028628	no	Uncharacterized protein (Fragment);LAPTM4B;ortholog	LYSOSOMAL-ASSOCIATED TRANSMEMBRANE PROTEIN 4B (PTHR12479:SF12)	0	0	0	0	0
ENSGALG00000014523	no	Uncharacterized protein;unassigned;ortholog	MATRILIN-2 (PTHR11132:SF195)	0	calcium ion binding(GO:0005509)	neuron migration(GO:0001764);axon guidance(GO:0007411);glial cell migration(GO:0008347);dendrite regeneration(GO:0031104);response to axon injury(GO:0048678);neuron projection development(GO:0031175)	neuron migration(GO:0001764);axon guidance(GO:0007411);glial cell migration(GO:0008347);dendrite regeneration(GO:0031104);response to axon injury(GO:0048678);neuron projection development(GO:0031175)	0
ENSGALG00000016394	no	#N/A	#N/A	#N/A	#N/A	#N/A	#N/A	#N/A
ENSGALG00000018291	no	#N/A	#N/A	#N/A	#N/A	#N/A	#N/A	#N/A
ENSGALG00000027760	no	#N/A	#N/A	#N/A	#N/A	#N/A	#N/A	#N/A
ENSGALG00000016161	no	Uncharacterized protein;TSNARE1;ortholog	T-SNARE DOMAIN-CONTAINING PROTEIN 1 (PTHR19957:SF150)	0	SNARE binding(GO:0000149);SNAP receptor activity(GO:0005484)	intracellular protein transport(GO:0006886);vesicle fusion(GO:0006906);vesicle docking(GO:0048278);vesicle-mediated transport(GO:0016192)	intracellular protein transport(GO:0006886);vesicle fusion(GO:0006906);vesicle docking(GO:0048278);vesicle-mediated transport(GO:0016192)	nucleus(GO:0005634);cytoplasm(GO:0005737)
ENSGALG00000008182	no	Uncharacterized protein;CHAC2;ortholog	GLUTATHIONE-SPECIFIC GAMMA-GLUTAMYLCYCLOTRANSFERASE 2-RELATED (PTHR12192:SF14)	0	transferase activity, transferring acyl groups(GO:0016746);transferase activity(GO:0016740)	0	0	cytosol(GO:0005829)
ENSGALG00000008198	no	Two pore channel 3;TPCN3;ortholog	TWO PORE CHANNEL 3 (PTHR10037:SF260)	0	voltage-gated calcium channel activity(GO:0005245);NAADP-sensitive calcium-release channel activity(GO:0072345);ion channel activity(GO:0005216);voltage-gated ion channel activity(GO:0005244)	regulation of ion transmembrane transport(GO:0034765);release of sequestered calcium ion into cytosol(GO:0051209);membrane depolarization during action potential(GO:0086010);transport(GO:0006810);ion transport(GO:0006811);ion transmembrane transport(GO:0034220);transmembrane transport(GO:0055085);calcium ion transmembrane transport(GO:0070588)	regulation of ion transmembrane transport(GO:0034765);release of sequestered calcium ion into cytosol(GO:0051209);membrane depolarization during action potential(GO:0086010);transport(GO:0006810);ion transport(GO:0006811);ion transmembrane transport(GO:0034220);transmembrane transport(GO:0055085);calcium ion transmembrane transport(GO:0070588)	ubiquitin ligase complex(GO:0000151)
ENSGALG00000009020	no	Delta-like protein;JAG1;ortholog	PROTEIN JAGGED-1 (PTHR24044:SF391)	Notch signaling pathway->Serrate;;Notch signaling pathway->Serrate and Notch extracellular fragment;;Angiogenesis->Delta;;;;	Notch binding(GO:0005112);calcium ion binding(GO:0005509)	blood vessel remodeling(GO:0001974);morphogenesis of an epithelial sheet(GO:0002011);T cell mediated immunity(GO:0002456);pulmonary valve morphogenesis(GO:0003184);cardiac right ventricle morphogenesis(GO:0003215);response to muramyl dipeptide(GO:0032495);aorta morphogenesis(GO:0035909);regulation of cell proliferation(GO:0042127);auditory receptor cell differentiation(GO:0042491);negative regula…	blood vessel remodeling(GO:0001974);morphogenesis of an epithelial sheet(GO:0002011);T cell mediated immunity(GO:0002456);pulmonary valve morphogenesis(GO:0003184);cardiac right ventricle morphogenesis(GO:0003215);response to muramyl dipeptide(GO:0032495);aorta morphogenesis(GO:0035909);regulation of cell proliferation(GO:0042127);auditory receptor cell differentiation(GO:0042491);negative regula…	0
ENSGALG00000008947	no	Non-specific serine/threonine protein kinase;PAK7;ortholog	SERINE/THREONINE-PROTEIN KINASE PAK 7 (PTHR24361:SF533)	Cytoskeletal regulation by Rho GTPase->p21 activated kinase;;Inflammation mediated by chemokine and cytokine signaling pathway->P21-activated kinase;;;	receptor signaling protein serine/threonine kinase activity(GO:0004702);ATP binding(GO:0005524);nucleotide binding(GO:0000166);protein kinase activity(GO:0004672);protein serine/threonine kinase activity(GO:0004674);kinase activity(GO:0016301);transferase activity(GO:0016740)	apoptotic process(GO:0006915);cytoskeleton organization(GO:0007010);learning(GO:0007612);memory(GO:0007613);locomotory behavior(GO:0007626);cell growth(GO:0016049);signal transduction by protein phosphorylation(GO:0023014);negative regulation of extrinsic apoptotic signaling pathway(GO:2001237);mitotic cell cycle(GO:0000278);protein phosphorylation(GO:0006468);phosphorylation(GO:0016310)	apoptotic process(GO:0006915);cytoskeleton organization(GO:0007010);learning(GO:0007612);memory(GO:0007613);locomotory behavior(GO:0007626);cell growth(GO:0016049);signal transduction by protein phosphorylation(GO:0023014);negative regulation of extrinsic apoptotic signaling pathway(GO:2001237);mitotic cell cycle(GO:0000278);protein phosphorylation(GO:0006468);phosphorylation(GO:0016310)	endoplasmic reticulum(GO:0005783);perinuclear region of cytoplasm(GO:0048471);recycling endosome membrane(GO:0055038);extracellular exosome(GO:0070062);membrane(GO:0016020)
ENSGALG00000009444	no	Uncharacterized protein;HHIPL2;ortholog	HHIP-LIKE PROTEIN 2 (PTHR19328:SF51)	0	oxidoreductase activity, acting on the CH-OH group of donors, quinone or similar compound as acceptor(GO:0016901);quinone binding(GO:0048038);catalytic activity(GO:0003824)	carbohydrate metabolic process(GO:0005975);oxidation-reduction process(GO:0055114)	carbohydrate metabolic process(GO:0005975);oxidation-reduction process(GO:0055114)	intracellular(GO:0005622)
ENSGALG00000010024	no	Uncharacterized protein;LOC421415;ortholog	0	0	0	0	0	endosome(GO:0005768);extrinsic component of membrane(GO:0019898)
ENSGALG00000010554	no	Uncharacterized protein;RMDN2;ortholog	REGULATOR OF MICROTUBULE DYNAMICS PROTEIN 2 (PTHR16056:SF24)	0	0	0	0	Golgi apparatus(GO:0005794);cytoplasm(GO:0005737)
ENSGALG00000010599	no	Sulfotransferase (Fragment);SULT6B1;ortholog	SULFOTRANSFERASE 6B1 (PTHR11783:SF100)	0	sulfotransferase activity(GO:0008146);transferase activity(GO:0016740)	0	0	nucleus(GO:0005634)
ENSGALG00000010768	no	#N/A	#N/A	#N/A	#N/A	#N/A	#N/A	#N/A
ENSGALG00000013868	no	Uncharacterized protein (Fragment);IL22RA2;ortholog	INTERLEUKIN-22 RECEPTOR SUBUNIT ALPHA-2 (PTHR20859:SF70)	0	interleukin-22 binding(GO:0042017);interleukin-22 receptor activity(GO:0042018)	cytokine-mediated signaling pathway(GO:0019221);regulation of tyrosine phosphorylation of Stat3 protein(GO:0042516);negative regulation of inflammatory response(GO:0050728)	cytokine-mediated signaling pathway(GO:0019221);regulation of tyrosine phosphorylation of Stat3 protein(GO:0042516);negative regulation of inflammatory response(GO:0050728)	plasma membrane(GO:0005886);integral component of membrane(GO:0016021);membrane(GO:0016020)
ENSGALG00000013992	no	Uncharacterized protein;Gga.48131;ortholog	PANTETHEINASE (PTHR10609:SF23)	0	pantetheine hydrolase activity(GO:0017159);hydrolase activity, acting on carbon-nitrogen (but not peptide) bonds(GO:0016810);hydrolase activity, acting on carbon-nitrogen (but not peptide) bonds, in linear amides(GO:0016811)	biotin metabolic process(GO:0006768);central nervous system development(GO:0007417);pantothenate metabolic process(GO:0015939);nitrogen compound metabolic process(GO:0006807)	biotin metabolic process(GO:0006768);central nervous system development(GO:0007417);pantothenate metabolic process(GO:0015939);nitrogen compound metabolic process(GO:0006807)	0
ENSGALG00000014014	no	Uncharacterized protein;Gga.55092;ortholog	LAMININ SUBUNIT ALPHA-2 (PTHR10574:SF344)	Integrin signalling pathway->Laminin;;	receptor binding(GO:0005102)	cell adhesion(GO:0007155);axon guidance(GO:0007411);regulation of cell adhesion(GO:0030155);regulation of cell migration(GO:0030334);positive regulation of synaptic transmission, cholinergic(GO:0032224);regulation of embryonic development(GO:0045995)	cell adhesion(GO:0007155);axon guidance(GO:0007411);regulation of cell adhesion(GO:0030155);regulation of cell migration(GO:0030334);positive regulation of synaptic transmission, cholinergic(GO:0032224);regulation of embryonic development(GO:0045995)	autophagosome(GO:0005776);endoplasmic reticulum membrane(GO:0005789);nuclear proteasome complex(GO:0031595);cytosolic proteasome complex(GO:0031597);nucleus(GO:0005634);cytoplasm(GO:0005737);cytosol(GO:0005829)
ENSGALG00000014828	no	#N/A	#N/A	#N/A	#N/A	#N/A	#N/A	#N/A
ENSGALG00000029011	no	Uncharacterized protein;SLC35F1;ortholog	SOLUTE CARRIER FAMILY 35 MEMBER F1 (PTHR14233:SF19)	0	0	0	0	0
ENSGALG00000015517	no	Uncharacterized protein;KLHL32;ortholog	KELCH-LIKE PROTEIN 32 (PTHR24412:SF319)	0	ubiquitin-protein transferase activity(GO:0004842)	protein ubiquitination involved in ubiquitin-dependent protein catabolic process(GO:0042787)	protein ubiquitination involved in ubiquitin-dependent protein catabolic process(GO:0042787)	extracellular space(GO:0005615);extracellular region(GO:0005576)
ENSGALG00000015570	no	Uncharacterized protein;GPR63;ortholog	G-PROTEIN COUPLED RECEPTOR 63-RELATED (PTHR24245:SF8)	0	G-protein coupled receptor activity(GO:0004930)	G-protein coupled receptor signaling pathway(GO:0007186)	G-protein coupled receptor signaling pathway(GO:0007186)	chromosome, telomeric region(GO:0000781);nucleoplasm(GO:0005654);Rad17 RFC-like complex(GO:0031389);nucleus(GO:0005634)
ENSGALG00000016289	no	Uncharacterized protein;Gga.55200;ortholog	DYSTONIN (PTHR11915:SF335)	0	actin binding(GO:0003779);calcium ion binding(GO:0005509);cytoskeletal protein binding(GO:0008092);microtubule binding(GO:0008017)	cytoskeleton organization(GO:0007010);cell cycle arrest(GO:0007050)	cytoskeleton organization(GO:0007010);cell cycle arrest(GO:0007050)	dendritic spine(GO:0043197)
ENSGALG00000016324	no	Glutathione S-transferase;GSTA3;ortholog	GLUTATHIONE S-TRANSFERASE A4 (PTHR11571:SF198)	0	glutathione transferase activity(GO:0004364);transferase activity(GO:0016740)	metabolic process(GO:0008152)	metabolic process(GO:0008152)	0
ENSGALG00000016350	no	Uncharacterized protein;ARHGEF10;ortholog	RHO GUANINE NUCLEOTIDE EXCHANGE FACTOR 10 (PTHR12877:SF20)	0	Rho guanyl-nucleotide exchange factor activity(GO:0005089);kinesin binding(GO:0019894)	myelination in peripheral nervous system(GO:0022011);regulation of Rho protein signal transduction(GO:0035023);centrosome duplication(GO:0051298);positive regulation of stress fiber assembly(GO:0051496);mitotic spindle assembly(GO:0090307);activation of GTPase activity(GO:0090630)	myelination in peripheral nervous system(GO:0022011);regulation of Rho protein signal transduction(GO:0035023);centrosome duplication(GO:0051298);positive regulation of stress fiber assembly(GO:0051496);mitotic spindle assembly(GO:0090307);activation of GTPase activity(GO:0090630)	0
ENSGALG00000016397	no	SOX11;Sox11;ortholog	TRANSCRIPTION FACTOR SOX-11 (PTHR10270:SF266)	0	RNA polymerase II core promoter sequence-specific DNA binding(GO:0000979);transcriptional activator activity, RNA polymerase II core promoter proximal region sequence-specific binding(GO:0001077);RNA polymerase II transcription coactivator activity(GO:0001105);enhancer sequence-specific DNA binding(GO:0001158);translation factor activity, RNA binding(GO:0008135);transcription factor activity, seq…	negative regulation of transcription from RNA polymerase II promoter(GO:0000122);neural tube formation(GO:0001841);lens morphogenesis in camera-type eye(GO:0002089);outflow tract morphogenesis(GO:0003151);cardiac ventricle formation(GO:0003211);noradrenergic neuron differentiation(GO:0003357);transcription from RNA polymerase II promoter(GO:0006366);translation(GO:0006412);glial cell proliferatio…	negative regulation of transcription from RNA polymerase II promoter(GO:0000122);neural tube formation(GO:0001841);lens morphogenesis in camera-type eye(GO:0002089);outflow tract morphogenesis(GO:0003151);cardiac ventricle formation(GO:0003211);noradrenergic neuron differentiation(GO:0003357);transcription from RNA polymerase II promoter(GO:0006366);translation(GO:0006412);glial cell proliferatio…	focal adhesion(GO:0005925);protein complex(GO:0043234);synapse(GO:0045202)
ENSGALG00000026973	no	Kinesin-like protein;KIF3C;ortholog	KINESIN-LIKE PROTEIN KIF3C (PTHR24115:SF587)	0	microtubule motor activity(GO:0003777);ATP binding(GO:0005524);microtubule binding(GO:0008017);ATPase activity(GO:0016887);nucleotide binding(GO:0000166)	microtubule-based movement(GO:0007018);organelle transport along microtubule(GO:0072384)	microtubule-based movement(GO:0007018);organelle transport along microtubule(GO:0072384)	membrane(GO:0016020);cytosolic large ribosomal subunit(GO:0022625);intracellular(GO:0005622);ribosome(GO:0005840)
ENSGALG00000022817	no	Gallinacin-7;GAL7;ortholog	BETA-DEFENSIN 103 (PTHR20515:SF8)	0	0	defense response to Gram-negative bacterium(GO:0050829);defense response(GO:0006952);defense response to bacterium(GO:0042742)	defense response to Gram-negative bacterium(GO:0050829);defense response(GO:0006952);defense response to bacterium(GO:0042742)	endoplasmic reticulum(GO:0005783);Golgi apparatus(GO:0005794);cytoplasmic microtubule(GO:0005881);cytoplasm(GO:0005737)
ENSGALG00000016678	no	Uncharacterized protein;IL17F;ortholog	INTERLEUKIN-17A (PTHR10078:SF40)	Interleukin signaling pathway->Interleukin;;Inflammation mediated by chemokine and cytokine signaling pathway->Interleukin 2;;;	cytokine activity(GO:0005125);cytokine receptor binding(GO:0005126)	inflammatory response(GO:0006954);cell surface receptor signaling pathway(GO:0007166)	inflammatory response(GO:0006954);cell surface receptor signaling pathway(GO:0007166)	0
ENSGALG00000004599	no	Uncharacterized protein;EDA2R;ortholog	TUMOR NECROSIS FACTOR RECEPTOR SUPERFAMILY MEMBER 27 (PTHR12120:SF11)	0	receptor activity(GO:0004872)	tissue development(GO:0009888);positive regulation of I-kappaB kinase/NF-kappaB signaling(GO:0043123);positive regulation of JNK cascade(GO:0046330);positive regulation of NF-kappaB transcription factor activity(GO:0051092);intrinsic apoptotic signaling pathway by p53 class mediator(GO:0072332)	tissue development(GO:0009888);positive regulation of I-kappaB kinase/NF-kappaB signaling(GO:0043123);positive regulation of JNK cascade(GO:0046330);positive regulation of NF-kappaB transcription factor activity(GO:0051092);intrinsic apoptotic signaling pathway by p53 class mediator(GO:0072332)	early endosome(GO:0005769);trans-Golgi network(GO:0005802);cytosol(GO:0005829);clathrin-coated vesicle(GO:0030136);recycling endosome(GO:0055037)
ENSGALG00000004251	no	Uncharacterized protein;ARR3;ortholog	ARRESTIN-C (PTHR11792:SF29)	Wnt signaling pathway->beta-arrestin;;	opsin binding(GO:0002046);phosphoprotein binding(GO:0051219)	regulation of protein phosphorylation(GO:0001932);endocytosis(GO:0006897);signal transduction(GO:0007165)	regulation of protein phosphorylation(GO:0001932);endocytosis(GO:0006897);signal transduction(GO:0007165)	extracellular space(GO:0005615);lysosome(GO:0005764)
ENSGALG00000024049	no	#N/A	#N/A	#N/A	#N/A	#N/A	#N/A	#N/A
ENSGALG00000025935	no	Uncharacterized protein;XPNPEP2;ortholog	XAA-PRO AMINOPEPTIDASE 2 (PTHR43763:SF3)	0	hydrolase activity(GO:0016787);metal ion binding(GO:0046872)	0	0	integral component of membrane(GO:0016021);membrane(GO:0016020)
ENSGALG00000006822	no	Uncharacterized protein (Fragment);PCDH19;ortholog	PROTOCADHERIN-19 (PTHR24028:SF157)	Wnt signaling pathway->Cadherin;;Cadherin signaling pathway->Cadherin;;;	calcium ion binding(GO:0005509)	homophilic cell adhesion via plasma membrane adhesion molecules(GO:0007156);brain development(GO:0007420);cell adhesion(GO:0007155)	homophilic cell adhesion via plasma membrane adhesion molecules(GO:0007156);brain development(GO:0007420);cell adhesion(GO:0007155)	endoplasmic reticulum membrane(GO:0005789);cytosol(GO:0005829);integral component of membrane(GO:0016021);membrane(GO:0016020)
ENSGALG00000007118	no	Sodium/hydrogen exchanger;LOC422276;ortholog	SODIUM/HYDROGEN EXCHANGER (PTHR10110:SF134)	0	sodium:proton antiporter activity(GO:0015385);antiporter activity(GO:0015297);solute:proton antiporter activity(GO:0015299);potassium:proton antiporter activity(GO:0015386)	regulation of pH(GO:0006885);sodium ion transmembrane transport(GO:0035725);hydrogen ion transmembrane transport(GO:1902600);transport(GO:0006810);ion transport(GO:0006811);cation transport(GO:0006812);sodium ion transport(GO:0006814);transmembrane transport(GO:0055085);regulation of intracellular pH(GO:0051453);potassium ion transmembrane transport(GO:0071805);sodium ion import across plasma mem…	regulation of pH(GO:0006885);sodium ion transmembrane transport(GO:0035725);hydrogen ion transmembrane transport(GO:1902600);transport(GO:0006810);ion transport(GO:0006811);cation transport(GO:0006812);sodium ion transport(GO:0006814);transmembrane transport(GO:0055085);regulation of intracellular pH(GO:0051453);potassium ion transmembrane transport(GO:0071805);sodium ion import across plasma mem…	lysosomal membrane(GO:0005765);plasma membrane(GO:0005886)
ENSGALG00000023694	no	Uncharacterized protein;LOC771612;ortholog	MITOCHONDRIAL FISSION FACTOR (PTHR16501:SF10)	0	0	0	0	Golgi membrane(GO:0000139)
ENSGALG00000009948	no	Uncharacterized protein;HHIP;ortholog	HEDGEHOG-INTERACTING PROTEIN (PTHR19328:SF46)	0	zinc ion binding(GO:0008270);oxidoreductase activity, acting on the CH-OH group of donors, quinone or similar compound as acceptor(GO:0016901);quinone binding(GO:0048038);hedgehog family protein binding(GO:0097108);catalytic activity(GO:0003824)	carbohydrate metabolic process(GO:0005975);smoothened signaling pathway(GO:0007224);neuroblast proliferation(GO:0007405);dorsal/ventral pattern formation(GO:0009953);regulation of fibroblast growth factor receptor signaling pathway(GO:0040036);negative regulation of smoothened signaling pathway(GO:0045879);skeletal system morphogenesis(GO:0048705);oxidation-reduction process(GO:0055114);epithelia…	carbohydrate metabolic process(GO:0005975);smoothened signaling pathway(GO:0007224);neuroblast proliferation(GO:0007405);dorsal/ventral pattern formation(GO:0009953);regulation of fibroblast growth factor receptor signaling pathway(GO:0040036);negative regulation of smoothened signaling pathway(GO:0045879);skeletal system morphogenesis(GO:0048705);oxidation-reduction process(GO:0055114);epithelia…	nucleus(GO:0005634);cytoplasm(GO:0005737);centrosome(GO:0005813);mitotic spindle(GO:0072686)
ENSGALG00000026210	no	Protein O-mannose kinase;SGK196;ortholog	PROTEIN O-MANNOSE KINASE (PTHR22618:SF3)	0	protein kinase activity(GO:0004672);ATP binding(GO:0005524);phosphotransferase activity, alcohol group as acceptor(GO:0016773);carbohydrate kinase activity(GO:0019200)	neuron migration(GO:0001764);protein phosphorylation(GO:0006468);protein O-linked glycosylation(GO:0006493);brain development(GO:0007420);learning or memory(GO:0007611);sensory perception of pain(GO:0019233);carbohydrate phosphorylation(GO:0046835);neuromuscular process(GO:0050905)	neuron migration(GO:0001764);protein phosphorylation(GO:0006468);protein O-linked glycosylation(GO:0006493);brain development(GO:0007420);learning or memory(GO:0007611);sensory perception of pain(GO:0019233);carbohydrate phosphorylation(GO:0046835);neuromuscular process(GO:0050905)	0
ENSGALG00000027562	no	Uncharacterized protein;PURG;ortholog	PURINE-RICH ELEMENT-BINDING PROTEIN GAMMA (PTHR12611:SF7)	0	poly(A) RNA binding(GO:0044822)	0	0	0
ENSGALG00000025557	no	#N/A	#N/A	#N/A	#N/A	#N/A	#N/A	#N/A
ENSGALG00000010859	no	Epigen;EPGN;ortholog	EPIGEN (PTHR10740:SF16)	0	epidermal growth factor receptor binding(GO:0005154);growth factor activity(GO:0008083)	MAPK cascade(GO:0000165);activation of MAPK activity(GO:0000187);angiogenesis(GO:0001525);epidermal growth factor receptor signaling pathway(GO:0007173);positive regulation of cell proliferation(GO:0008284);positive regulation of MAP kinase activity(GO:0043406);positive regulation of epidermal growth factor-activated receptor activity(GO:0045741);positive regulation of mitotic nuclear division(GO…	MAPK cascade(GO:0000165);activation of MAPK activity(GO:0000187);angiogenesis(GO:0001525);epidermal growth factor receptor signaling pathway(GO:0007173);positive regulation of cell proliferation(GO:0008284);positive regulation of MAP kinase activity(GO:0043406);positive regulation of epidermal growth factor-activated receptor activity(GO:0045741);positive regulation of mitotic nuclear division(GO…	integral component of membrane(GO:0016021);mitochondrial membrane(GO:0031966);mitochondrion(GO:0005739);membrane(GO:0016020)
ENSGALG00000010963	no	Uncharacterized protein (Fragment);LOC428754;ortholog	SUBFAMILY NOT NAMED (PTHR24322:SF660)	0	0	0	0	intracellular(GO:0005622)
ENSGALG00000028390	no	Uncharacterized protein;unassigned;ortholog	0	0	0	0	0	0
ENSGALG00000011792	no	Uncharacterized protein;TMPRSS11F;ortholog	TRANSMEMBRANE PROTEASE SERINE 11D (PTHR24256:SF316)	0	serine-type endopeptidase activity(GO:0004252);peptidase activity(GO:0008233);serine-type peptidase activity(GO:0008236);hydrolase activity(GO:0016787)	proteolysis(GO:0006508)	proteolysis(GO:0006508)	nucleolus(GO:0005730);membrane(GO:0016020)
ENSGALG00000012216	no	#N/A	#N/A	#N/A	#N/A	#N/A	#N/A	#N/A
ENSGALG00000013715	no	Uncharacterized protein;DLC1;ortholog	RHO GTPASE-ACTIVATING PROTEIN 7 (PTHR12659:SF13)	PDGF signaling pathway->GTPase-activating protein Rho;;	GTPase activator activity(GO:0005096);lipid binding(GO:0008289);SH2 domain binding(GO:0042169)	activation of cysteine-type endopeptidase activity involved in apoptotic process(GO:0006919);signal transduction(GO:0007165);negative regulation of cell proliferation(GO:0008285);regulation of cell shape(GO:0008360);negative regulation of cell migration(GO:0030336);negative regulation of Rho protein signal transduction(GO:0035024);positive regulation of protein dephosphorylation(GO:0035307);posit…	activation of cysteine-type endopeptidase activity involved in apoptotic process(GO:0006919);signal transduction(GO:0007165);negative regulation of cell proliferation(GO:0008285);regulation of cell shape(GO:0008360);negative regulation of cell migration(GO:0030336);negative regulation of Rho protein signal transduction(GO:0035024);positive regulation of protein dephosphorylation(GO:0035307);posit…	nucleolus(GO:0005730);cytoplasm(GO:0005737);membrane(GO:0016020)
ENSGALG00000014391	no	Uncharacterized protein;CCDC149;ortholog	COILED-COIL DOMAIN-CONTAINING PROTEIN 149 (PTHR21682:SF5)	0	0	0	0	spliceosomal complex(GO:0005681);U12-type spliceosomal complex(GO:0005689);cytoplasm(GO:0005737);U2-type post-mRNA release spliceosomal complex(GO:0071008);nucleus(GO:0005634)
ENSGALG00000015554	no	Uncharacterized protein;SORCS2;ortholog	VPS10 DOMAIN-CONTAINING RECEPTOR SORCS2 (PTHR12106:SF37)	0	0	0	0	0
ENSGALG00000015556	no	#N/A	#N/A	#N/A	#N/A	#N/A	#N/A	#N/A
ENSGALG00000028917	no	Uncharacterized protein (Fragment);LOC100857871;ortholog	T-CELL SURFACE GLYCOPROTEIN CD8 ALPHA CHAIN (PTHR10441:SF3)	0	0	0	0	0
ENSGALG00000001918	no	Uncharacterized protein;DNAJB5;ortholog	DNAJ HOMOLOG SUBFAMILY B MEMBER 5 (PTHR24078:SF435)	0	unfolded protein binding(GO:0051082);chaperone binding(GO:0051087)	negative regulation of transcription from RNA polymerase II promoter(GO:0000122);protein folding(GO:0006457);response to unfolded protein(GO:0006986)	negative regulation of transcription from RNA polymerase II promoter(GO:0000122);protein folding(GO:0006457);response to unfolded protein(GO:0006986)	integral component of membrane(GO:0016021)
ENSGALG00000027418	no	Uncharacterized protein (Fragment);unassigned;ortholog	HISTIDINE TRIAD NUCLEOTIDE-BINDING PROTEIN 2, MITOCHONDRIAL (PTHR23089:SF26)	0	catalytic activity(GO:0003824)	0	0	integral component of plasma membrane(GO:0005887);cell-cell adherens junction(GO:0005913);membrane(GO:0016020);integral component of membrane(GO:0016021)
ENSGALG00000014711	no	Uncharacterized protein;PPAP2A;ortholog	LIPID PHOSPHATE PHOSPHOHYDROLASE 1 (PTHR10165:SF112)	0	phosphatidate phosphatase activity(GO:0008195);lipid phosphatase activity(GO:0042577)	protein dephosphorylation(GO:0006470);phospholipid metabolic process(GO:0006644);signal transduction(GO:0007165);phospholipid dephosphorylation(GO:0046839);lipid metabolic process(GO:0006629)	protein dephosphorylation(GO:0006470);phospholipid metabolic process(GO:0006644);signal transduction(GO:0007165);phospholipid dephosphorylation(GO:0046839);lipid metabolic process(GO:0006629)	lysosome(GO:0005764);endoplasmic reticulum(GO:0005783);integral component of membrane(GO:0016021);Ragulator complex(GO:0071986);late endosome(GO:0005770);membrane(GO:0016020)
ENSGALG00000014943	no	Uncharacterized protein;FAM169A;ortholog	SOLUBLE LAMIN-ASSOCIATED PROTEIN OF 75 KDA (PTHR22442:SF9)	0	0	0	0	membrane(GO:0016020)
ENSGALG00000015145	no	Transmembrane channel-like protein;TMC1;ortholog	TRANSMEMBRANE CHANNEL-LIKE PROTEIN 1 (PTHR23302:SF58)	0	voltage-gated calcium channel activity(GO:0005245)	detection of mechanical stimulus involved in sensory perception of sound(GO:0050910);vestibular reflex(GO:0060005);auditory receptor cell development(GO:0060117);calcium ion transmembrane transport(GO:0070588)	detection of mechanical stimulus involved in sensory perception of sound(GO:0050910);vestibular reflex(GO:0060005);auditory receptor cell development(GO:0060117);calcium ion transmembrane transport(GO:0070588)	integral component of membrane(GO:0016021);membrane(GO:0016020)
ENSGALG00000015290	no	Protein limb expression 1;LIX1;ortholog	PROTEIN LIMB EXPRESSION 1 HOMOLOG (PTHR31139:SF9)	0	0	autophagosome maturation(GO:0097352)	autophagosome maturation(GO:0097352)	nucleus(GO:0005634);nucleoplasm(GO:0005654);cytoplasm(GO:0005737);membrane(GO:0016020)
ENSGALG00000025667	no	#N/A	#N/A	#N/A	#N/A	#N/A	#N/A	#N/A
ENSGALG00000022369	no	Uncharacterized protein;TMEM216;ortholog	TRANSMEMBRANE PROTEIN 216 (PTHR13531:SF12)	0	0	cilium assembly(GO:0042384);cilium morphogenesis(GO:0060271)	cilium assembly(GO:0042384);cilium morphogenesis(GO:0060271)	0
ENSGALG00000012194	no	Uncharacterized protein;CCDC34;ortholog	COILED-COIL DOMAIN-CONTAINING PROTEIN 34 (PTHR23247:SF3)	0	0	0	0	integral component of mitochondrial inner membrane(GO:0031305);uniplex complex(GO:1990246);mitochondrion(GO:0005739);membrane(GO:0016020);integral component of membrane(GO:0016021);intrinsic component of membrane(GO:0031224);calcium channel complex(GO:0034704)
ENSGALG00000005666	no	Uncharacterized protein;Gga.12006;ortholog	ADM (PTHR23414:SF4)	0	hormone activity(GO:0005179)	vasculogenesis(GO:0001570);neural tube closure(GO:0001843);G-protein coupled receptor internalization(GO:0002031);cAMP biosynthetic process(GO:0006171);heart development(GO:0007507);positive regulation of cell proliferation(GO:0008284);antibacterial humoral response(GO:0019731);positive regulation of cAMP biosynthetic process(GO:0030819);negative regulation of vascular permeability(GO:0043116);po…	vasculogenesis(GO:0001570);neural tube closure(GO:0001843);G-protein coupled receptor internalization(GO:0002031);cAMP biosynthetic process(GO:0006171);heart development(GO:0007507);positive regulation of cell proliferation(GO:0008284);antibacterial humoral response(GO:0019731);positive regulation of cAMP biosynthetic process(GO:0030819);negative regulation of vascular permeability(GO:0043116);po…	cytoplasm(GO:0005737);endoplasmic reticulum(GO:0005783);cytosol(GO:0005829)
ENSGALG00000006074	no	Uncharacterized protein;SOX6;ortholog	TRANSCRIPTION FACTOR SOX-6 (PTHR10270:SF248)	0	transcription factor activity, sequence-specific DNA binding(GO:0003700);sequence-specific DNA binding(GO:0043565);transcription regulatory region DNA binding(GO:0044212);protein heterodimerization activity(GO:0046982);DNA binding(GO:0003677)	negative regulation of transcription from RNA polymerase II promoter(GO:0000122);cell morphogenesis(GO:0000902);post-embryonic development(GO:0009791);gene silencing(GO:0016458);oligodendrocyte cell fate specification(GO:0021778);positive regulation of chondrocyte differentiation(GO:0032332);positive regulation of transcription from RNA polymerase II promoter(GO:0045944);erythrocyte development(G…	negative regulation of transcription from RNA polymerase II promoter(GO:0000122);cell morphogenesis(GO:0000902);post-embryonic development(GO:0009791);gene silencing(GO:0016458);oligodendrocyte cell fate specification(GO:0021778);positive regulation of chondrocyte differentiation(GO:0032332);positive regulation of transcription from RNA polymerase II promoter(GO:0045944);erythrocyte development(G…	cytoplasm(GO:0005737);integral component of membrane(GO:0016021);membrane(GO:0016020)
ENSGALG00000027716	no	Serum amyloid A protein;unassigned;ortholog	SERUM AMYLOID A PROTEIN (PTHR23424:SF15)	0	chemoattractant activity(GO:0042056)	acute-phase response(GO:0006953);positive chemotaxis(GO:0050918);cell chemotaxis(GO:0060326)	acute-phase response(GO:0006953);positive chemotaxis(GO:0050918);cell chemotaxis(GO:0060326)	integral component of membrane(GO:0016021);membrane(GO:0016020)
ENSGALG00000007525	no	Uncharacterized protein;LOC423138;ortholog	INNER CENTROMERE PROTEIN (PTHR13142:SF2)	0	0	0	0	0
ENSGALG00000009292	no	Uncharacterized protein;LOC771753;ortholog	ACYL-COENZYME A THIOESTERASE 6-RELATED (PTHR10824:SF22)	0	thiolester hydrolase activity(GO:0016790)	acyl-CoA metabolic process(GO:0006637)	acyl-CoA metabolic process(GO:0006637)	intracellular(GO:0005622);cytoplasm(GO:0005737)
ENSGALG00000013838	no	Uncharacterized protein (Fragment);LOC100857840;ortholog	DISINTEGRIN AND METALLOPROTEINASE DOMAIN-CONTAINING PROTEIN 20 (PTHR11905:SF159)	0	metalloendopeptidase activity(GO:0004222);zinc ion binding(GO:0008270);metallopeptidase activity(GO:0008237)	proteolysis(GO:0006508)	proteolysis(GO:0006508)	integral component of membrane(GO:0016021);membrane(GO:0016020)
ENSGALG00000009415	no	Uncharacterized protein;SMOC1;ortholog	SPARC-RELATED MODULAR CALCIUM-BINDING PROTEIN 1 (PTHR12352:SF17)	0	calcium ion binding(GO:0005509)	eye development(GO:0001654);signal transduction(GO:0007165);regulation of osteoblast differentiation(GO:0045667);limb development(GO:0060173)	eye development(GO:0001654);signal transduction(GO:0007165);regulation of osteoblast differentiation(GO:0045667);limb development(GO:0060173)	nucleolus(GO:0005730);cytoplasm(GO:0005737);nuclear speck(GO:0016607);nucleus(GO:0005634)
ENSGALG00000026215	no	Uncharacterized protein (Fragment);CCDC177;ortholog	COILED-COIL DOMAIN-CONTAINING PROTEIN 177 (PTHR33663:SF6)	0	0	0	0	mitochondrion(GO:0005739);cytoplasm(GO:0005737)
ENSGALG00000009626	no	Uncharacterized protein;THBS1;ortholog	THROMBOSPONDIN-1 (PTHR10199:SF101)	p53 pathway->Thrombospondin-1;;	phosphatidylserine binding(GO:0001786);fibronectin binding(GO:0001968);integrin binding(GO:0005178);calcium ion binding(GO:0005509);heparin binding(GO:0008201);fibroblast growth factor binding(GO:0017134);low-density lipoprotein particle binding(GO:0030169);laminin binding(GO:0043236);fibrinogen binding(GO:0070051);collagen V binding(GO:0070052);extracellular matrix binding(GO:0050840)	activation of MAPK activity(GO:0000187);negative regulation of endothelial cell proliferation(GO:0001937);negative regulation of cell-matrix adhesion(GO:0001953);sprouting angiogenesis(GO:0002040);chronic inflammatory response(GO:0002544);negative regulation of antigen processing and presentation of peptide or polysaccharide antigen via MHC class II(GO:0002581);negative regulation of dendritic ce…	activation of MAPK activity(GO:0000187);negative regulation of endothelial cell proliferation(GO:0001937);negative regulation of cell-matrix adhesion(GO:0001953);sprouting angiogenesis(GO:0002040);chronic inflammatory response(GO:0002544);negative regulation of antigen processing and presentation of peptide or polysaccharide antigen via MHC class II(GO:0002581);negative regulation of dendritic ce…	0
ENSGALG00000009725	no	Uncharacterized protein;unassigned;ortholog	NEUROENDOCRINE PROTEIN 7B2 (PTHR12738:SF1)	0	enzyme inhibitor activity(GO:0004857);unfolded protein binding(GO:0051082)	intracellular protein transport(GO:0006886);neuropeptide signaling pathway(GO:0007218);peptide hormone processing(GO:0016486);negative regulation of catalytic activity(GO:0043086);regulation of hormone secretion(GO:0046883)	intracellular protein transport(GO:0006886);neuropeptide signaling pathway(GO:0007218);peptide hormone processing(GO:0016486);negative regulation of catalytic activity(GO:0043086);regulation of hormone secretion(GO:0046883)	mitochondrial inner membrane(GO:0005743);integral component of membrane(GO:0016021);mitochondrion(GO:0005739);membrane(GO:0016020)
ENSGALG00000020386	no	Bradykinin receptor B1;BDKRB1;ortholog	B1 BRADYKININ RECEPTOR (PTHR24228:SF35)	Heterotrimeric G-protein signaling pathway-Gq alpha and Go alpha mediated pathway->Gq-protein coupled receptor;;	bradykinin receptor activity(GO:0004947);peptide binding(GO:0042277);G-protein coupled receptor activity(GO:0004930)	inflammatory response(GO:0006954);G-protein coupled receptor signaling pathway(GO:0007186);response to mechanical stimulus(GO:0009612);response to lipopolysaccharide(GO:0032496);response to stress(GO:0006950)	inflammatory response(GO:0006954);G-protein coupled receptor signaling pathway(GO:0007186);response to mechanical stimulus(GO:0009612);response to lipopolysaccharide(GO:0032496);response to stress(GO:0006950)	integral component of membrane(GO:0016021)
ENSGALG00000011225	no	Uncharacterized protein;SLC25A47;ortholog	SOLUTE CARRIER FAMILY 25 MEMBER 47 (PTHR24089:SF580)	0	structural constituent of ribosome(GO:0003735)	translation(GO:0006412);transmembrane transport(GO:0055085);transport(GO:0006810)	translation(GO:0006412);transmembrane transport(GO:0055085);transport(GO:0006810)	0
ENSGALG00000011372	no	Uncharacterized protein;CINP;ortholog	CYCLIN-DEPENDENT KINASE 2-INTERACTING PROTEIN (PTHR15827:SF3)	Cell cycle->Cdk2;;	0	0	0	0
ENSGALG00000011446	no	Uncharacterized protein;TNFAIP2;ortholog	TUMOR NECROSIS FACTOR ALPHA-INDUCED PROTEIN 2 (PTHR21292:SF15)	0	SNARE binding(GO:0000149)	exocytosis(GO:0006887);exocyst localization(GO:0051601)	exocytosis(GO:0006887);exocyst localization(GO:0051601)	nucleolus(GO:0005730);cytoplasm(GO:0005737)
ENSGALG00000028839	no	Uncharacterized protein;LOC428919;ortholog	GLYCOPROTEIN HORMONE BETA-5 (PTHR11515:SF21)	0	0	0	0	0
ENSGALG00000012220	no	Cyclin-dependent kinase inhibitor 3;CDKN3;ortholog	CYCLIN-DEPENDENT KINASE INHIBITOR 3 (PTHR23339:SF77)	0	protein serine/threonine phosphatase activity(GO:0004722);protein tyrosine phosphatase activity(GO:0004725);protein tyrosine/serine/threonine phosphatase activity(GO:0008138);phosphoprotein phosphatase activity(GO:0004721);hydrolase activity(GO:0016787);phosphatase activity(GO:0016791)	G1/S transition of mitotic cell cycle(GO:0000082);cell cycle arrest(GO:0007050);peptidyl-tyrosine dephosphorylation(GO:0035335);protein dephosphorylation(GO:0006470);cell cycle(GO:0007049);dephosphorylation(GO:0016311)	G1/S transition of mitotic cell cycle(GO:0000082);cell cycle arrest(GO:0007050);peptidyl-tyrosine dephosphorylation(GO:0035335);protein dephosphorylation(GO:0006470);cell cycle(GO:0007049);dephosphorylation(GO:0016311)	mitochondrion(GO:0005739);endoplasmic reticulum(GO:0005783);cytosol(GO:0005829);extracellular exosome(GO:0070062)
ENSGALG00000012339	no	Uncharacterized protein (Fragment);ATL1;ortholog	ATLASTIN-1 (PTHR10751:SF55)	0	GTPase activity(GO:0003924);GTP binding(GO:0005525);identical protein binding(GO:0042802);nucleotide binding(GO:0000166)	endoplasmic reticulum organization(GO:0007029);protein homooligomerization(GO:0051260)	endoplasmic reticulum organization(GO:0007029);protein homooligomerization(GO:0051260)	nucleus(GO:0005634);cytoplasm(GO:0005737)
ENSGALG00000002763	no	#N/A	#N/A	#N/A	#N/A	#N/A	#N/A	#N/A
ENSGALG00000003836	no	Uncharacterized protein (Fragment);unassigned;ortholog	0	0	nucleotide binding(GO:0000166);nucleic acid binding(GO:0003676);protein homodimerization activity(GO:0042803)	0	0	intracellular(GO:0005622);plasma membrane(GO:0005886);integral component of membrane(GO:0016021);membrane(GO:0016020)
ENSGALG00000007841	no	Uncharacterized protein;DNAH7;ortholog	DYNEIN HEAVY CHAIN 3, AXONEMAL (PTHR10676:SF334)	Huntington disease->Dynein complex;;	microtubule motor activity(GO:0003777);calcium ion binding(GO:0005509);ATP binding(GO:0005524);ATPase activity(GO:0016887);nucleotide binding(GO:0000166)	cilium movement(GO:0003341);inner dynein arm assembly(GO:0036159);microtubule-based movement(GO:0007018)	cilium movement(GO:0003341);inner dynein arm assembly(GO:0036159);microtubule-based movement(GO:0007018)	mitochondrion(GO:0005739);pyruvate dehydrogenase complex(GO:0045254)
ENSGALG00000010899	no	Uncharacterized protein (Fragment);G6PC2;ortholog	GLUCOSE-6-PHOSPHATASE 2 (PTHR12591:SF7)	0	glucose-6-phosphatase activity(GO:0004346)	gluconeogenesis(GO:0006094);dephosphorylation(GO:0016311);glucose homeostasis(GO:0042593);regulation of insulin secretion(GO:0050796);glucose 6-phosphate metabolic process(GO:0051156)	gluconeogenesis(GO:0006094);dephosphorylation(GO:0016311);glucose homeostasis(GO:0042593);regulation of insulin secretion(GO:0050796);glucose 6-phosphate metabolic process(GO:0051156)	condensed chromosome kinetochore(GO:0000777);Ndc80 complex(GO:0031262)
ENSGALG00000002470	no	Uncharacterized protein (Fragment);CYP27A1;ortholog	STEROL 26-HYDROXYLASE, MITOCHONDRIAL (PTHR24291:SF72)	Vitamin D metabolism and pathway->Vitamin D 1-alpha-hydroxylase;;	monooxygenase activity(GO:0004497);iron ion binding(GO:0005506);oxidoreductase activity, acting on paired donors, with incorporation or reduction of molecular oxygen(GO:0016705);heme binding(GO:0020037);oxidoreductase activity(GO:0016491);metal ion binding(GO:0046872)	oxidation-reduction process(GO:0055114)	oxidation-reduction process(GO:0055114)	0
ENSGALG00000026687	no	Phosphoinositide phospholipase C (Fragment);LOC424214;ortholog	1-PHOSPHATIDYLINOSITOL 4,5-BISPHOSPHATE PHOSPHODIESTERASE DELTA-4 (PTHR10336:SF120)	Histamine H1 receptor mediated signaling pathway->Phospholipase C;;5HT2 type receptor mediated signaling pathway->Phospholipase C;;Inflammation mediated by chemokine and cytokine signaling pathway->Phospholipase C;;Thyrotropin-releasing hormone receptor signaling pathway->Phospholipase C;;Oxytocin receptor mediated signaling pathway->Phospholipase C beta;;;;;;	phosphatidylinositol phospholipase C activity(GO:0004435);signal transducer activity(GO:0004871);calcium ion binding(GO:0005509);phospholipase C activity(GO:0004629);phosphoric diester hydrolase activity(GO:0008081);hydrolase activity(GO:0016787)	acrosome reaction(GO:0007340);lipid catabolic process(GO:0016042);intracellular signal transduction(GO:0035556);phosphatidylinositol metabolic process(GO:0046488);lipid metabolic process(GO:0006629);signal transduction(GO:0007165)	acrosome reaction(GO:0007340);lipid catabolic process(GO:0016042);intracellular signal transduction(GO:0035556);phosphatidylinositol metabolic process(GO:0046488);lipid metabolic process(GO:0006629);signal transduction(GO:0007165)	Golgi membrane(GO:0000139);plasma membrane(GO:0005886);extracellular exosome(GO:0070062);Golgi apparatus(GO:0005794);membrane(GO:0016020)
ENSGALG00000011605	no	Uncharacterized protein;EPB41L5;ortholog	BAND 4.1-LIKE PROTEIN 5 (PTHR23280:SF40)	0	cytoskeletal protein binding(GO:0008092);protein domain specific binding(GO:0019904)	epithelial to mesenchymal transition(GO:0001837);neural plate morphogenesis(GO:0001839);apical constriction(GO:0003383);substrate-dependent cell migration, cell attachment to substrate(GO:0006931);ectoderm development(GO:0007398);endoderm development(GO:0007492);mesoderm migration involved in gastrulation(GO:0007509);unidimensional cell growth(GO:0009826);posttranscriptional regulation of gene ex…	epithelial to mesenchymal transition(GO:0001837);neural plate morphogenesis(GO:0001839);apical constriction(GO:0003383);substrate-dependent cell migration, cell attachment to substrate(GO:0006931);ectoderm development(GO:0007398);endoderm development(GO:0007492);mesoderm migration involved in gastrulation(GO:0007509);unidimensional cell growth(GO:0009826);posttranscriptional regulation of gene ex…	perinuclear region of cytoplasm(GO:0048471)
ENSGALG00000028061	no	#N/A	#N/A	0	0	0	0	0
ENSGALG00000026313	no	Uncharacterized protein;RND3;ortholog	RHO-RELATED GTP-BINDING PROTEIN RHOE (PTHR24072:SF190)	Integrin signalling pathway->Rho;;	GTP binding(GO:0005525)	small GTPase mediated signal transduction(GO:0007264)	small GTPase mediated signal transduction(GO:0007264)	plasma membrane(GO:0005886);integral component of membrane(GO:0016021);neuronal cell body(GO:0043025);membrane(GO:0016020)
ENSGALG00000012564	no	Uncharacterized protein (Fragment);unassigned;ortholog	DEATH-ASSOCIATED PROTEIN-LIKE 1 (PTHR13177:SF6)	0	death domain binding(GO:0070513)	negative regulation of autophagy(GO:0010507);cellular response to amino acid starvation(GO:0034198);apoptotic signaling pathway(GO:0097190)	negative regulation of autophagy(GO:0010507);cellular response to amino acid starvation(GO:0034198);apoptotic signaling pathway(GO:0097190)	synaptic vesicle membrane(GO:0030672);postsynaptic density(GO:0097481);synaptic vesicle(GO:0008021);synapse(GO:0045202)
ENSGALG00000024306	no	Uncharacterized protein (Fragment);unassigned;ortholog	0	0	0	0	0	mitochondrion(GO:0005739)
ENSGALG00000003805	no	cGMP-dependent protein kinase;PRKG1;ortholog	SUBFAMILY NOT NAMED (PTHR24353:SF88)	CCKR signaling map->cGK 1;;Endothelin signaling pathway->protein kinase, cGMP-dependent;;;	cGMP-dependent protein kinase activity(GO:0004692);calcium channel regulator activity(GO:0005246);ATP binding(GO:0005524);cGMP binding(GO:0030553);nucleotide binding(GO:0000166);protein kinase activity(GO:0004672);protein serine/threonine kinase activity(GO:0004674);kinase activity(GO:0016301);transferase activity(GO:0016740)	neuron migration(GO:0001764);protein phosphorylation(GO:0006468);dendrite development(GO:0016358);cGMP-mediated signaling(GO:0019934);forebrain development(GO:0030900);regulation of GTPase activity(GO:0043087);relaxation of vascular smooth muscle(GO:0060087);negative regulation of platelet aggregation(GO:0090331);mitophagy in response to mitochondrial depolarization(GO:0098779);signal transductio…	neuron migration(GO:0001764);protein phosphorylation(GO:0006468);dendrite development(GO:0016358);cGMP-mediated signaling(GO:0019934);forebrain development(GO:0030900);regulation of GTPase activity(GO:0043087);relaxation of vascular smooth muscle(GO:0060087);negative regulation of platelet aggregation(GO:0090331);mitophagy in response to mitochondrial depolarization(GO:0098779);signal transductio…	endosome(GO:0005768);focal adhesion(GO:0005925);cell cortex(GO:0005938);apical junction complex(GO:0043296);extracellular exosome(GO:0070062);vesicle(GO:0031982);cell periphery(GO:0071944)
ENSGALG00000004257	no	Tetraspanin;TSPAN15;ortholog	TETRASPANIN-15 (PTHR19282:SF299)	0	enzyme binding(GO:0019899)	cell surface receptor signaling pathway(GO:0007166);positive regulation of Notch signaling pathway(GO:0045747);protein maturation(GO:0051604);establishment of protein localization to plasma membrane(GO:0090002)	cell surface receptor signaling pathway(GO:0007166);positive regulation of Notch signaling pathway(GO:0045747);protein maturation(GO:0051604);establishment of protein localization to plasma membrane(GO:0090002)	nucleus(GO:0005634);cytoplasm(GO:0005737);extracellular exosome(GO:0070062)
ENSGALG00000004332	no	Uncharacterized protein;PLA2G12B;ortholog	GROUP XIIB SECRETORY PHOSPHOLIPASE A2-LIKE PROTEIN (PTHR12824:SF11)	0	phospholipase A2 activity(GO:0004623);calcium ion binding(GO:0005509)	lipid catabolic process(GO:0016042)	lipid catabolic process(GO:0016042)	lysosome(GO:0005764);late endosome(GO:0005770);integral component of membrane(GO:0016021);intracellular membrane-bounded organelle(GO:0043231);membrane(GO:0016020)
ENSGALG00000020997	no	Uncharacterized protein;TYSND1;ortholog	PEROXISOMAL LEADER PEPTIDE-PROCESSING PROTEASE (PTHR21004:SF1)	0	protease binding(GO:0002020);serine-type endopeptidase activity(GO:0004252);identical protein binding(GO:0042802)	protein processing(GO:0016485);regulation of fatty acid beta-oxidation(GO:0031998);protein homooligomerization(GO:0051260);proteolysis(GO:0006508)	protein processing(GO:0016485);regulation of fatty acid beta-oxidation(GO:0031998);protein homooligomerization(GO:0051260);proteolysis(GO:0006508)	0
ENSGALG00000020899	no	Uncharacterized protein;LOC423752;ortholog	0	0	0	0	0	0
ENSGALG00000005649	no	Uncharacterized protein (Fragment);TMEM150A;ortholog	SUBFAMILY NOT NAMED (PTHR21324:SF18)	0	0	0	0	integral component of membrane(GO:0016021);membrane(GO:0016020)
ENSGALG00000006352	no	#N/A	#N/A	#N/A	#N/A	#N/A	#N/A	#N/A
ENSGALG00000006639	no	Uncharacterized protein;CEP55;ortholog	CENTROSOMAL PROTEIN OF 55 KDA (PTHR31838:SF2)	0	0	mitotic cytokinesis(GO:0000281);cell separation after cytokinesis(GO:0000920);establishment of protein localization(GO:0045184)	mitotic cytokinesis(GO:0000281);cell separation after cytokinesis(GO:0000920);establishment of protein localization(GO:0045184)	MOZ/MORF histone acetyltransferase complex(GO:0070776);nucleus(GO:0005634)
ENSGALG00000007508	no	Uncharacterized protein (Fragment);HPSE2;ortholog	INACTIVE HEPARANASE-2 (PTHR14363:SF25)	0	hydrolase activity, acting on glycosyl bonds(GO:0016798);heparan sulfate proteoglycan binding(GO:0043395);beta-glucuronidase activity(GO:0004566);heparanase activity(GO:0030305)	carbohydrate metabolic process(GO:0005975);positive regulation of cell proliferation(GO:0008284);extracellular matrix organization(GO:0030198);heparan sulfate proteoglycan catabolic process(GO:0030200)	carbohydrate metabolic process(GO:0005975);positive regulation of cell proliferation(GO:0008284);extracellular matrix organization(GO:0030198);heparan sulfate proteoglycan catabolic process(GO:0030200)	cytosol(GO:0005829);membrane(GO:0016020);dendrite(GO:0030425);extracellular exosome(GO:0070062)
ENSGALG00000007539	no	Uncharacterized protein;ANKRD2;ortholog	ANKYRIN REPEAT DOMAIN-CONTAINING PROTEIN 2 (PTHR24126:SF9)	0	chromatin binding(GO:0003682);titin binding(GO:0031432);protein kinase B binding(GO:0043422);RNA polymerase II sequence-specific DNA binding transcription factor binding(GO:0061629)	negative regulation of transcription from RNA polymerase II promoter(GO:0000122);regulation of cytokine production(GO:0001817);negative regulation of myotube differentiation(GO:0010832);skeletal muscle cell differentiation(GO:0035914);muscle cell differentiation(GO:0042692);regulation of transcription from RNA polymerase II promoter in response to oxidative stress(GO:0043619);negative regulation …	negative regulation of transcription from RNA polymerase II promoter(GO:0000122);regulation of cytokine production(GO:0001817);negative regulation of myotube differentiation(GO:0010832);skeletal muscle cell differentiation(GO:0035914);muscle cell differentiation(GO:0042692);regulation of transcription from RNA polymerase II promoter in response to oxidative stress(GO:0043619);negative regulation …	Golgi apparatus(GO:0005794);endomembrane system(GO:0012505);integral component of membrane(GO:0016021);SNARE complex(GO:0031201);membrane(GO:0016020)
ENSGALG00000020726	no	Uncharacterized protein (Fragment);PDZD7;ortholog	PDZ DOMAIN-CONTAINING PROTEIN 7 (PTHR23116:SF40)	0	protein homodimerization activity(GO:0042803);protein heterodimerization activity(GO:0046982)	establishment of protein localization(GO:0045184);detection of mechanical stimulus involved in sensory perception of sound(GO:0050910);auditory receptor cell stereocilium organization(GO:0060088);auditory receptor cell development(GO:0060117)	establishment of protein localization(GO:0045184);detection of mechanical stimulus involved in sensory perception of sound(GO:0050910);auditory receptor cell stereocilium organization(GO:0060088);auditory receptor cell development(GO:0060117)	extrinsic component of mitochondrial inner membrane(GO:0031314);mitochondrion(GO:0005739)
ENSGALG00000009787	no	Uncharacterized protein;CLRN3;ortholog	CLARIN-3 (PTHR31548:SF8)	0	0	0	0	Golgi membrane(GO:0000139);Golgi lumen(GO:0005796);extracellular exosome(GO:0070062);Golgi apparatus(GO:0005794);membrane(GO:0016020)
ENSGALG00000010490	no	Uncharacterized protein (Fragment);Gga.1428;ortholog	DIHYDROPYRIMIDINASE-RELATED PROTEIN 4 (PTHR11647:SF82)	Axon guidance mediated by semaphorins->Collapsin response mediator protein;;	hydrolase activity, acting on carbon-nitrogen (but not peptide) bonds(GO:0016810);hydrolase activity(GO:0016787)	neuron death(GO:0070997);neuron projection guidance(GO:0097485)	neuron death(GO:0070997);neuron projection guidance(GO:0097485)	nucleoplasm(GO:0005654)
ENSGALG00000002224	no	Uncharacterized protein (Fragment);unassigned;ortholog	MRPL-14, ISOFORM A (PTHR21037:SF4)	0	0	0	0	tumor necrosis factor receptor superfamily complex(GO:0002947);plasma membrane(GO:0005886);endosome membrane(GO:0010008);cytoplasm(GO:0005737);membrane(GO:0016020)
ENSGALG00000002287	no	Uncharacterized protein;CRB1;ortholog	CRUMBS-LIKE PROTEIN 3B (PTHR24043:SF10)	0	calcium ion binding(GO:0005509)	mesoderm formation(GO:0001707);plasma membrane organization(GO:0007009);eye photoreceptor cell development(GO:0042462);establishment or maintenance of epithelial cell apical/basal polarity(GO:0045197);retina morphogenesis in camera-type eye(GO:0060042);membrane organization(GO:0061024)	mesoderm formation(GO:0001707);plasma membrane organization(GO:0007009);eye photoreceptor cell development(GO:0042462);establishment or maintenance of epithelial cell apical/basal polarity(GO:0045197);retina morphogenesis in camera-type eye(GO:0060042);membrane organization(GO:0061024)	nucleus(GO:0005634);mitochondrion(GO:0005739);DNA ligase III-XRCC1 complex(GO:0070421)
ENSGALG00000002931	no	Uncharacterized protein (Fragment);REG4;ortholog	CLEC-224 (PTHR22801:SF72)	0	heparin binding(GO:0008201);mannan binding(GO:2001065)	0	0	ruffle(GO:0001726);intracellular(GO:0005622);mitochondrion(GO:0005739);plasma membrane(GO:0005886);lamellipodium(GO:0030027);cytoplasm(GO:0005737);membrane(GO:0016020)
ENSGALG00000003022	no	Dimethylaniline monooxygenase [N-oxide-forming];LOC100857724;ortholog	DIMETHYLANILINE MONOOXYGENASE [N-OXIDE-FORMING] 5 (PTHR23023:SF185)	0	N,N-dimethylaniline monooxygenase activity(GO:0004499);flavin adenine dinucleotide binding(GO:0050660);NADP binding(GO:0050661);monooxygenase activity(GO:0004497);oxidoreductase activity(GO:0016491)	drug metabolic process(GO:0017144);oxidation-reduction process(GO:0055114)	drug metabolic process(GO:0017144);oxidation-reduction process(GO:0055114)	0
ENSGALG00000003035	no	Uncharacterized protein (Fragment);FAM78B;ortholog	PROTEIN FAM78B (PTHR31655:SF9)	0	0	0	0	0
ENSGALG00000027608	no	#N/A	#N/A	#N/A	#N/A	#N/A	#N/A	#N/A
ENSGALG00000003164	no	Uncharacterized protein;DNM3;ortholog	DYNAMIN-3 (PTHR11566:SF128)	0	GTPase activity(GO:0003924);GTP binding(GO:0005525);nucleotide binding(GO:0000166)	0	0	cytoplasm(GO:0005737)
ENSGALG00000004526	no	#N/A	#N/A	#N/A	#N/A	#N/A	#N/A	#N/A
ENSGALG00000005619	no	Uncharacterized protein;F3;ortholog	TISSUE FACTOR (PTHR20859:SF72)	Angiogenesis->Tissue Factor;;Blood coagulation->Tissue Factor;;;	protease binding(GO:0002020);cytokine receptor activity(GO:0004896);phospholipid binding(GO:0005543)	positive regulation of endothelial cell proliferation(GO:0001938);activation of plasma proteins involved in acute inflammatory response(GO:0002541);activation of cysteine-type endopeptidase activity involved in apoptotic process(GO:0006919);blood coagulation(GO:0007596);positive regulation of platelet-derived growth factor receptor signaling pathway(GO:0010641);cytokine-mediated signaling pathway…	positive regulation of endothelial cell proliferation(GO:0001938);activation of plasma proteins involved in acute inflammatory response(GO:0002541);activation of cysteine-type endopeptidase activity involved in apoptotic process(GO:0006919);blood coagulation(GO:0007596);positive regulation of platelet-derived growth factor receptor signaling pathway(GO:0010641);cytokine-mediated signaling pathway…	mitochondrion(GO:0005739)
ENSGALG00000005776	no	Uncharacterized protein;TECR;ortholog	SUBFAMILY NOT NAMED (PTHR10556:SF50)	0	oxidoreductase activity, acting on the CH-CH group of donors(GO:0016627)	lipid metabolic process(GO:0006629);oxidation-reduction process(GO:0055114)	lipid metabolic process(GO:0006629);oxidation-reduction process(GO:0055114)	cytoplasm(GO:0005737)
ENSGALG00000008763	no	Uncharacterized protein;SSX2IP;ortholog	AFADIN- AND ALPHA-ACTININ-BINDING PROTEIN (PTHR21736:SF29)	0	0	regulation of Rac protein signal transduction(GO:0035020);intraciliary transport involved in cilium morphogenesis(GO:0035735);cilium assembly(GO:0042384);centrosome organization(GO:0051297);regulation of cell motility(GO:2000145)	regulation of Rac protein signal transduction(GO:0035020);intraciliary transport involved in cilium morphogenesis(GO:0035735);cilium assembly(GO:0042384);centrosome organization(GO:0051297);regulation of cell motility(GO:2000145)	integral component of membrane(GO:0016021);extracellular exosome(GO:0070062);membrane(GO:0016020)
ENSGALG00000008902	no	Uncharacterized protein;GIPC2;ortholog	PDZ DOMAIN-CONTAINING PROTEIN GIPC2 (PTHR12259:SF8)	0	0	0	0	nucleus(GO:0005634);cytoplasm(GO:0005737);plasma membrane(GO:0005886)
ENSGALG00000010335	no	Uncharacterized protein;PIK3R3;ortholog	PHOSPHATIDYLINOSITOL 3-KINASE REGULATORY SUBUNIT GAMMA (PTHR10155:SF6)	PI3 kinase pathway->p85;;Axon guidance mediated by netrin->Phosphatidylinositol 3-kinase;;p53 pathway feedback loops 2->Phosphatidylinositol 3-kinase;;PDGF signaling pathway->Phosphatidylinositol 3-kinase;;p53 pathway->Phosphatidylinositol 3-kinase;;Integrin signalling pathway->Phosphatidylinositol 3-kinase;;T cell activation->Phosphatidylinositol 3-kinase;;Angiogenesis->Phosphatidylinositol 3-ki…	1-phosphatidylinositol-3-kinase regulator activity(GO:0046935);phosphatidylinositol 3-kinase regulator activity(GO:0035014)	insulin receptor signaling pathway(GO:0008286);regulation of phosphatidylinositol 3-kinase activity(GO:0043551);phosphatidylinositol phosphorylation(GO:0046854);signal transduction(GO:0007165)	insulin receptor signaling pathway(GO:0008286);regulation of phosphatidylinositol 3-kinase activity(GO:0043551);phosphatidylinositol phosphorylation(GO:0046854);signal transduction(GO:0007165)	extracellular space(GO:0005615);extracellular region(GO:0005576)
ENSGALG00000010998	no	Uncharacterized protein;unassigned;ortholog	0	0	0	0	0	0
ENSGALG00000011024	no	Uncharacterized protein;unassigned;ortholog	VWFA AND CACHE DOMAIN-CONTAINING PROTEIN 1 (PTHR10166:SF51)	0	0	0	0	0
ENSGALG00000017875	no	#N/A	#N/A	#N/A	#N/A	#N/A	#N/A	#N/A
ENSGALG00000006609	no	#N/A	#N/A	#N/A	#N/A	#N/A	#N/A	#N/A
ENSGALG00000006016	no	Uncharacterized protein;PASK;ortholog	PAS DOMAIN-CONTAINING SERINE/THREONINE-PROTEIN KINASE (PTHR22971:SF5)	0	protein serine/threonine kinase activity(GO:0004674);ATP binding(GO:0005524);phosphatidylinositol binding(GO:0035091);nucleotide binding(GO:0000166);protein kinase activity(GO:0004672)	regulation of transcription, DNA-templated(GO:0006355);regulation of respiratory gaseous exchange(GO:0043576);negative regulation of glycogen biosynthetic process(GO:0045719);protein autophosphorylation(GO:0046777);regulation of glucagon secretion(GO:0070092);regulation of energy homeostasis(GO:2000505);protein phosphorylation(GO:0006468)	regulation of transcription, DNA-templated(GO:0006355);regulation of respiratory gaseous exchange(GO:0043576);negative regulation of glycogen biosynthetic process(GO:0045719);protein autophosphorylation(GO:0046777);regulation of glucagon secretion(GO:0070092);regulation of energy homeostasis(GO:2000505);protein phosphorylation(GO:0006468)	intracellular(GO:0005622)
ENSGALG00000005256	no	Ephrin type-A receptor 4;EPHA4;ortholog	EPHRIN TYPE-A RECEPTOR 4 (PTHR24416:SF430)	0	protein kinase activity(GO:0004672);GPI-linked ephrin receptor activity(GO:0005004);transmembrane-ephrin receptor activity(GO:0005005);ATP binding(GO:0005524);PH domain binding(GO:0042731);identical protein binding(GO:0042802);DH domain binding(GO:0097161);nucleotide binding(GO:0000166);protein tyrosine kinase activity(GO:0004713);transmembrane receptor protein tyrosine kinase activity(GO:0004714…	cell adhesion(GO:0007155);adult walking behavior(GO:0007628);motor neuron axon guidance(GO:0008045);peptidyl-tyrosine phosphorylation(GO:0018108);corticospinal tract morphogenesis(GO:0021957);regulation of GTPase activity(GO:0043087);positive regulation of JUN kinase activity(GO:0043507);protein autophosphorylation(GO:0046777);ephrin receptor signaling pathway(GO:0048013);negative regulation of a…	cell adhesion(GO:0007155);adult walking behavior(GO:0007628);motor neuron axon guidance(GO:0008045);peptidyl-tyrosine phosphorylation(GO:0018108);corticospinal tract morphogenesis(GO:0021957);regulation of GTPase activity(GO:0043087);positive regulation of JUN kinase activity(GO:0043507);protein autophosphorylation(GO:0046777);ephrin receptor signaling pathway(GO:0048013);negative regulation of a…	podosome(GO:0002102);extracellular space(GO:0005615);early endosome(GO:0005769);endoplasmic reticulum(GO:0005783);Golgi apparatus(GO:0005794);microvillus(GO:0005902);external side of plasma membrane(GO:0009897);integral component of membrane(GO:0016021);filopodium(GO:0030175);apical part of cell(GO:0045177);extracellular exosome(GO:0070062);alpha9-beta1 integrin-vascular cell adhesion molecule-1 …
ENSGALG00000006855	no	Ovotransferrin;MFI2;ortholog	MELANOTRANSFERRIN (PTHR11485:SF37)	0	iron ion binding(GO:0005506);metal ion binding(GO:0046872)	positive regulation of plasminogen activation(GO:0010756);iron ion homeostasis(GO:0055072);positive regulation of extracellular matrix disassembly(GO:0090091);iron ion import(GO:0097286);negative regulation of substrate adhesion-dependent cell spreading(GO:1900025);transport(GO:0006810);ion transport(GO:0006811)	positive regulation of plasminogen activation(GO:0010756);iron ion homeostasis(GO:0055072);positive regulation of extracellular matrix disassembly(GO:0090091);iron ion import(GO:0097286);negative regulation of substrate adhesion-dependent cell spreading(GO:1900025);transport(GO:0006810);ion transport(GO:0006811)	basement membrane(GO:0005604);integral component of plasma membrane(GO:0005887);focal adhesion(GO:0005925);membrane(GO:0016020);integral component of membrane(GO:0016021)
ENSGALG00000007324	no	Uncharacterized protein;TP63;ortholog	TUMOR PROTEIN 63 (PTHR11447:SF24)	p53 pathway feedback loops 2->Tumor protein p53;;P53 pathway feedback loops 1->Tumor protein p73 delta-N variant;;P53 pathway feedback loops 1->Tumor protein p73 delta-N variant;;P53 pathway feedback loops 1->Tumor protein p53;;Huntington disease->Tumor protein p53;;p53 pathway by glucose deprivation->Tumor protein p53;;p53 pathway->Tumor protein p53;;p53 pathway->Tumor protein p53;;;;;;;;;	transcription factor activity, transcription factor binding(GO:0000989);transcriptional activator activity, RNA polymerase II core promoter proximal region sequence-specific binding(GO:0001077);p53 binding(GO:0002039);chromatin binding(GO:0003682);damaged DNA binding(GO:0003684);double-stranded DNA binding(GO:0003690);transcription factor activity, sequence-specific DNA binding(GO:0003700);identi…	negative regulation of transcription from RNA polymerase II promoter(GO:0000122);skeletal system development(GO:0001501);establishment of planar polarity(GO:0001736);positive regulation of mesenchymal cell proliferation(GO:0002053);epithelial cell development(GO:0002064);chromatin remodeling(GO:0006338);transcription from RNA polymerase II promoter(GO:0006366);DNA damage response, signal transduc…	negative regulation of transcription from RNA polymerase II promoter(GO:0000122);skeletal system development(GO:0001501);establishment of planar polarity(GO:0001736);positive regulation of mesenchymal cell proliferation(GO:0002053);epithelial cell development(GO:0002064);chromatin remodeling(GO:0006338);transcription from RNA polymerase II promoter(GO:0006366);DNA damage response, signal transduc…	cytoplasm(GO:0005737);neuronal cell body(GO:0043025);extracellular exosome(GO:0070062)
ENSGALG00000023868	no	Uncharacterized protein;unassigned;ortholog	0	0	0	0	0	nucleoplasm(GO:0005654);nucleolus(GO:0005730);cytosol(GO:0005829);plasma membrane(GO:0005886);adherens junction(GO:0005912);actin cytoskeleton(GO:0015629);extracellular exosome(GO:0070062);nucleus(GO:0005634);cytoplasm(GO:0005737)
ENSGALG00000023866	no	Alkaline phosphatase (Fragment);ALPI;ortholog	SUBFAMILY NOT NAMED (PTHR11596:SF64)	0	alkaline phosphatase activity(GO:0004035);catalytic activity(GO:0003824);hydrolase activity(GO:0016787);phosphatase activity(GO:0016791)	dephosphorylation(GO:0016311);metabolic process(GO:0008152)	dephosphorylation(GO:0016311);metabolic process(GO:0008152)	0
ENSGALG00000008744	no	Uncharacterized protein (Fragment);Gga.27013;ortholog	GUANINE NUCLEOTIDE EXCHANGE FACTOR MCF2L2-RELATED (PTHR22826:SF177)	0	Rho guanyl-nucleotide exchange factor activity(GO:0005089);guanyl-nucleotide exchange factor activity(GO:0005085)	regulation of Rho protein signal transduction(GO:0035023);intracellular signal transduction(GO:0035556);positive regulation of GTPase activity(GO:0043547)	regulation of Rho protein signal transduction(GO:0035023);intracellular signal transduction(GO:0035556);positive regulation of GTPase activity(GO:0043547)	nucleoplasm(GO:0005654);site of double-strand break(GO:0035861);nucleus(GO:0005634)
ENSGALG00000010312	no	Phosphoinositide phospholipase C;PLCH1;ortholog	1-PHOSPHATIDYLINOSITOL 4,5-BISPHOSPHATE PHOSPHODIESTERASE ETA-1 (PTHR10336:SF115)	Thyrotropin-releasing hormone receptor signaling pathway->Phospholipase C;;Oxytocin receptor mediated signaling pathway->Phospholipase C beta;;Inflammation mediated by chemokine and cytokine signaling pathway->Phospholipase C;;Histamine H1 receptor mediated signaling pathway->Phospholipase C;;5HT2 type receptor mediated signaling pathway->Phospholipase C;;;;;;	phosphatidylinositol phospholipase C activity(GO:0004435);signal transducer activity(GO:0004871);calcium ion binding(GO:0005509);calcium-dependent phospholipase C activity(GO:0050429);phosphoric diester hydrolase activity(GO:0008081);hydrolase activity(GO:0016787)	lipid catabolic process(GO:0016042);phosphatidylinositol-mediated signaling(GO:0048015);lipid metabolic process(GO:0006629);signal transduction(GO:0007165);intracellular signal transduction(GO:0035556)	lipid catabolic process(GO:0016042);phosphatidylinositol-mediated signaling(GO:0048015);lipid metabolic process(GO:0006629);signal transduction(GO:0007165);intracellular signal transduction(GO:0035556)	cytoplasm(GO:0005737);microtubule cytoskeleton(GO:0015630)
ENSGALG00000010369	no	Uncharacterized protein;IGSF10;ortholog	SUBFAMILY NOT NAMED (PTHR10489:SF870)	0	0	0	0	mediator complex(GO:0016592)
ENSGALG00000010377	no	Uncharacterized protein;GPR87;ortholog	G-PROTEIN COUPLED RECEPTOR 87 (PTHR24233:SF13)	0	G-protein coupled purinergic nucleotide receptor activity(GO:0045028);signal transducer activity(GO:0004871);G-protein coupled receptor activity(GO:0004930)	G-protein coupled purinergic nucleotide receptor signaling pathway(GO:0035589);signal transduction(GO:0007165);G-protein coupled receptor signaling pathway(GO:0007186)	G-protein coupled purinergic nucleotide receptor signaling pathway(GO:0035589);signal transduction(GO:0007165);G-protein coupled receptor signaling pathway(GO:0007186)	integral component of plasma membrane(GO:0005887);membrane(GO:0016020);integral component of membrane(GO:0016021)
ENSGALG00000010396	no	Uncharacterized protein (Fragment);unassigned;ortholog	SUBFAMILY NOT NAMED (PTHR23093:SF21)	0	0	0	0	heterochromatin(GO:0000792);nucleoplasm(GO:0005654);site of double-strand break(GO:0035861);nuclear replication fork(GO:0043596);nucleus(GO:0005634)
ENSGALG00000017819	no	#N/A	#N/A	#N/A	#N/A	#N/A	#N/A	#N/A
ENSGALG00000026446	no	Uncharacterized protein;CPLX3;ortholog	COMPLEXIN-3 (PTHR16705:SF11)	0	neurotransmitter transporter activity(GO:0005326);syntaxin binding(GO:0019905);SNARE binding(GO:0000149)	synaptic vesicle exocytosis(GO:0016079);insulin secretion(GO:0030073);regulation of neurotransmitter secretion(GO:0046928);neurotransmitter transport(GO:0006836)	synaptic vesicle exocytosis(GO:0016079);insulin secretion(GO:0030073);regulation of neurotransmitter secretion(GO:0046928);neurotransmitter transport(GO:0006836)	nucleus(GO:0005634);nucleoplasm(GO:0005654);cytoplasm(GO:0005737)
ENSGALG00000026674	no	Uncharacterized protein;CIB2;ortholog	CALCIUM AND INTEGRIN-BINDING FAMILY MEMBER 2 (PTHR23056:SF68)	0	magnesium ion binding(GO:0000287);integrin binding(GO:0005178);calcium ion binding(GO:0005509);protein homodimerization activity(GO:0042803);protein complex binding(GO:0032403)	positive regulation of cytosolic calcium ion concentration(GO:0007204);photoreceptor cell maintenance(GO:0045494);cellular response to ATP(GO:0071318);calcium ion homeostasis(GO:0055074)	positive regulation of cytosolic calcium ion concentration(GO:0007204);photoreceptor cell maintenance(GO:0045494);cellular response to ATP(GO:0071318);calcium ion homeostasis(GO:0055074)	extracellular region(GO:0005576)
ENSGALG00000003644	no	Uncharacterized protein;LOC427491;ortholog	SUBFAMILY NOT NAMED (PTHR10024:SF337)	0	calcium ion binding(GO:0005509);calcium-dependent phospholipid binding(GO:0005544);syntaxin binding(GO:0019905);clathrin binding(GO:0030276)	vesicle fusion(GO:0006906);regulation of calcium ion-dependent exocytosis(GO:0017158);calcium ion-regulated exocytosis of neurotransmitter(GO:0048791)	vesicle fusion(GO:0006906);regulation of calcium ion-dependent exocytosis(GO:0017158);calcium ion-regulated exocytosis of neurotransmitter(GO:0048791)	intracellular membrane-bounded organelle(GO:0043231);intracellular(GO:0005622)
ENSGALG00000004294	no	Uncharacterized protein;CGNL1;ortholog	CINGULIN-LIKE PROTEIN 1 (PTHR13140:SF557)	0	motor activity(GO:0003774)	0	0	extracellular space(GO:0005615);nucleus(GO:0005634);trans-Golgi network(GO:0005802);integral component of membrane(GO:0016021);extracellular exosome(GO:0070062);membrane(GO:0016020)
ENSGALG00000004844	no	Uncharacterized protein;SEMA6D;ortholog	SEMAPHORIN-6D (PTHR11036:SF104)	0	semaphorin receptor binding(GO:0030215);chemorepellent activity(GO:0045499)	neural crest cell migration(GO:0001755);positive regulation of smooth muscle cell migration(GO:0014911);negative regulation of smooth muscle cell migration(GO:0014912);ventricular system development(GO:0021591);positive regulation of cell migration(GO:0030335);negative regulation of axon extension involved in axon guidance(GO:0048843);negative chemotaxis(GO:0050919);semaphorin-plexin signaling pa…	neural crest cell migration(GO:0001755);positive regulation of smooth muscle cell migration(GO:0014911);negative regulation of smooth muscle cell migration(GO:0014912);ventricular system development(GO:0021591);positive regulation of cell migration(GO:0030335);negative regulation of axon extension involved in axon guidance(GO:0048843);negative chemotaxis(GO:0050919);semaphorin-plexin signaling pa…	mitochondrial inner membrane(GO:0005743);mitochondrial intermembrane space protein transporter complex(GO:0042719);mitochondrion(GO:0005739)
ENSGALG00000005996	no	Uncharacterized protein;FSD2;ortholog	FIBRONECTIN TYPE III AND SPRY DOMAIN-CONTAINING PROTEIN 2 (PTHR24099:SF13)	0	0	0	0	Golgi apparatus(GO:0005794)
ENSGALG00000006104	no	Uncharacterized protein;ADAMTSL3;ortholog	ADAMTS-LIKE PROTEIN 3 (PTHR13723:SF237)	0	metallopeptidase activity(GO:0008237);zinc ion binding(GO:0008270);peptidase activity(GO:0008233)	proteolysis(GO:0006508)	proteolysis(GO:0006508)	integral component of plasma membrane(GO:0005887)
ENSGALG00000006482	no	Uncharacterized protein;FAH;ortholog	FUMARYLACETOACETASE (PTHR43069:SF2)	0	fumarylacetoacetase activity(GO:0004334);catalytic activity(GO:0003824)	arginine catabolic process(GO:0006527);aromatic amino acid family metabolic process(GO:0009072);metabolic process(GO:0008152)	arginine catabolic process(GO:0006527);aromatic amino acid family metabolic process(GO:0009072);metabolic process(GO:0008152)	bicellular tight junction(GO:0005923);apical plasma membrane(GO:0016324);cytoplasmic vesicle(GO:0031410)
ENSGALG00000007979	no	Uncharacterized protein;CALML4;ortholog	CALMODULIN-LIKE PROTEIN 4 (PTHR23050:SF284)	0	calcium ion binding(GO:0005509)	0	0	endoplasmic reticulum(GO:0005783);endoplasmic reticulum lumen(GO:0005788);integral component of membrane(GO:0016021);membrane(GO:0016020)
ENSGALG00000008043	no	Coronin;CORO2B;ortholog	CORONIN-2B (PTHR10856:SF28)	0	actin filament binding(GO:0051015)	actin cytoskeleton organization(GO:0030036)	actin cytoskeleton organization(GO:0030036)	integral component of plasma membrane(GO:0005887);extracellular exosome(GO:0070062);membrane(GO:0016020);integral component of membrane(GO:0016021)
ENSGALG00000003203	no	Uncharacterized protein;LOC415932;ortholog	SUBFAMILY NOT NAMED (PTHR11036:SF120)	0	semaphorin receptor binding(GO:0030215);neuropilin binding(GO:0038191);chemorepellent activity(GO:0045499)	neural crest cell migration(GO:0001755);positive regulation of cell migration(GO:0030335);negative regulation of axon extension involved in axon guidance(GO:0048843);negative chemotaxis(GO:0050919);semaphorin-plexin signaling pathway(GO:0071526)	neural crest cell migration(GO:0001755);positive regulation of cell migration(GO:0030335);negative regulation of axon extension involved in axon guidance(GO:0048843);negative chemotaxis(GO:0050919);semaphorin-plexin signaling pathway(GO:0071526)	mediator complex(GO:0016592);nucleus(GO:0005634)
ENSGALG00000013370	no	Uncharacterized protein;SEMA3F;ortholog	SEMAPHORIN-3F (PTHR11036:SF101)	0	semaphorin receptor binding(GO:0030215);neuropilin binding(GO:0038191);chemorepellent activity(GO:0045499)	neural crest cell migration(GO:0001755);facial nerve structural organization(GO:0021612);trigeminal nerve structural organization(GO:0021637);branchiomotor neuron axon guidance(GO:0021785);positive regulation of cell migration(GO:0030335);ventral trunk neural crest cell migration(GO:0036486);negative regulation of axon extension involved in axon guidance(GO:0048843);axon extension involved in axo…	neural crest cell migration(GO:0001755);facial nerve structural organization(GO:0021612);trigeminal nerve structural organization(GO:0021637);branchiomotor neuron axon guidance(GO:0021785);positive regulation of cell migration(GO:0030335);ventral trunk neural crest cell migration(GO:0036486);negative regulation of axon extension involved in axon guidance(GO:0048843);axon extension involved in axo…	integral component of membrane(GO:0016021);membrane(GO:0016020)
ENSGALG00000027060	no	Uncharacterized protein (Fragment);LOC101750189;ortholog	G2/M PHASE-SPECIFIC E3 UBIQUITIN-PROTEIN LIGASE (PTHR12420:SF34)	0	zinc ion binding(GO:0008270);metal ion binding(GO:0046872)	0	0	0
ENSGALG00000006306	no	Uncharacterized protein;UROC1;ortholog	UROCANATE HYDRATASE (PTHR12216:SF4)	0	urocanate hydratase activity(GO:0016153)	histidine catabolic process(GO:0006548)	histidine catabolic process(GO:0006548)	nucleus(GO:0005634);nucleoplasm(GO:0005654);Smc5-Smc6 complex(GO:0030915);intracellular membrane-bounded organelle(GO:0043231)
ENSGALG00000006544	no	Uncharacterized protein;unassigned;ortholog	SUBFAMILY NOT NAMED (PTHR24055:SF287)	0	protein serine/threonine kinase activity(GO:0004674);ATP binding(GO:0005524);nucleotide binding(GO:0000166);protein kinase activity(GO:0004672)	protein phosphorylation(GO:0006468);skeletal muscle tissue development(GO:0007519);muscle tissue development(GO:0060537)	protein phosphorylation(GO:0006468);skeletal muscle tissue development(GO:0007519);muscle tissue development(GO:0060537)	immunological synapse(GO:0001772);integral component of plasma membrane(GO:0005887);focal adhesion(GO:0005925);extracellular exosome(GO:0070062);membrane(GO:0016020);integral component of membrane(GO:0016021);vesicle(GO:0031982)
ENSGALG00000007177	no	#N/A	#N/A	#N/A	#N/A	#N/A	#N/A	#N/A
ENSGALG00000018946	no	Uncharacterized protein;LOC426075;ortholog	LEIOMODIN-3 (PTHR10901:SF22)	0	actin monomer binding(GO:0003785);tropomyosin binding(GO:0005523);actin binding(GO:0003779)	muscle contraction(GO:0006936);actin filament organization(GO:0007015);myofibril assembly(GO:0030239);pointed-end actin filament capping(GO:0051694)	muscle contraction(GO:0006936);actin filament organization(GO:0007015);myofibril assembly(GO:0030239);pointed-end actin filament capping(GO:0051694)	nucleus(GO:0005634);Golgi apparatus(GO:0005794);extrinsic component of cytoplasmic side of plasma membrane(GO:0031234);membrane raft(GO:0045121);perinuclear region of cytoplasm(GO:0048471);extracellular exosome(GO:0070062);cytoplasm(GO:0005737);plasma membrane(GO:0005886)
ENSGALG00000008490	no	Pro-thyrotropin-releasing hormone;TRH;ortholog	PRO-THYROTROPIN-RELEASING HORMONE (PTHR17530:SF3)	Thyrotropin-releasing hormone receptor signaling pathway->Thyrotropin-releasing hormone;;Thyrotropin-releasing hormone receptor signaling pathway->ProTRH (Pro Thyrotropin-releasing Hormone);;;	neuropeptide hormone activity(GO:0005184);thyrotropin-releasing hormone activity(GO:0008437);hormone activity(GO:0005179)	histamine metabolic process(GO:0001692);signal transduction(GO:0007165);adult walking behavior(GO:0007628);hormone-mediated signaling pathway(GO:0009755);negative regulation of glutamate secretion(GO:0014050);positive regulation of gamma-aminobutyric acid secretion(GO:0014054);positive regulation of insulin secretion(GO:0032024);eating behavior(GO:0042755)	histamine metabolic process(GO:0001692);signal transduction(GO:0007165);adult walking behavior(GO:0007628);hormone-mediated signaling pathway(GO:0009755);negative regulation of glutamate secretion(GO:0014050);positive regulation of gamma-aminobutyric acid secretion(GO:0014054);positive regulation of insulin secretion(GO:0032024);eating behavior(GO:0042755)	nucleus(GO:0005634);cytoplasm(GO:0005737);spindle microtubule(GO:0005876)
ENSGALG00000001011	no	Uncharacterized protein;unassigned;ortholog	CYCLIC NUCLEOTIDE-GATED CATION CHANNEL BETA-1 (PTHR10217:SF587)	Heterotrimeric G-protein signaling pathway-rod outer segment phototransduction->cGMP-gated ion channel;;	intracellular cAMP activated cation channel activity(GO:0005222);intracellular cGMP activated cation channel activity(GO:0005223);voltage-gated potassium channel activity(GO:0005249);cGMP binding(GO:0030553);ion channel activity(GO:0005216);intracellular cyclic nucleotide activated cation channel activity(GO:0005221);cyclic nucleotide-gated ion channel activity(GO:0043855)	phototransduction(GO:0007602);sensory perception of smell(GO:0007608);protein localization to organelle(GO:0033365);photoreceptor cell outer segment organization(GO:0035845);regulation of membrane potential(GO:0042391);photoreceptor cell maintenance(GO:0045494);detection of light stimulus involved in visual perception(GO:0050908);potassium ion transmembrane transport(GO:0071805);retina homeostasi…	phototransduction(GO:0007602);sensory perception of smell(GO:0007608);protein localization to organelle(GO:0033365);photoreceptor cell outer segment organization(GO:0035845);regulation of membrane potential(GO:0042391);photoreceptor cell maintenance(GO:0045494);detection of light stimulus involved in visual perception(GO:0050908);potassium ion transmembrane transport(GO:0071805);retina homeostasi…	cytosol(GO:0005829)
ENSGALG00000001214	no	Uncharacterized protein;PARD6A;ortholog	PARTITIONING DEFECTIVE 6 HOMOLOG ALPHA (PTHR14102:SF14)	0	protein kinase C binding(GO:0005080);Rho GTPase binding(GO:0017048);GTP-dependent protein binding(GO:0030742)	negative regulation of protein phosphorylation(GO:0001933);cell-cell junction maintenance(GO:0045217)	negative regulation of protein phosphorylation(GO:0001933);cell-cell junction maintenance(GO:0045217)	mitochondrion(GO:0005739)
ENSGALG00000002766	no	Uncharacterized protein;MLKL;ortholog	MIXED LINEAGE KINASE DOMAIN-LIKE PROTEIN (PTHR23257:SF607)	0	protein kinase activity(GO:0004672);ATP binding(GO:0005524);protein kinase binding(GO:0019901);protein complex binding(GO:0032403)	protein phosphorylation(GO:0006468);protein homotrimerization(GO:0070207);necroptotic process(GO:0070266)	protein phosphorylation(GO:0006468);protein homotrimerization(GO:0070207);necroptotic process(GO:0070266)	0
ENSGALG00000028291	no	Uncharacterized protein (Fragment);BCAR1;ortholog	BREAST CANCER ANTI-ESTROGEN RESISTANCE PROTEIN 1 (PTHR10654:SF24)	0	0	0	0	0
ENSGALG00000014616	no	Metallothionein;MT1;ortholog	METALLOTHIONEIN-2 (PTHR23299:SF22)	0	metal ion binding(GO:0046872)	0	0	nucleus(GO:0005634);endoplasmic reticulum(GO:0005783);integral component of membrane(GO:0016021);membrane(GO:0016020)
ENSGALG00000003323	no	Uncharacterized protein;OSGIN1;ortholog	OXIDATIVE STRESS-INDUCED GROWTH INHIBITOR 1 (PTHR15192:SF16)	0	growth factor activity(GO:0008083);oxidoreductase activity(GO:0016491)	negative regulation of cell growth(GO:0030308);positive regulation of apoptotic process(GO:0043065);oxidation-reduction process(GO:0055114)	negative regulation of cell growth(GO:0030308);positive regulation of apoptotic process(GO:0043065);oxidation-reduction process(GO:0055114)	nucleus(GO:0005634);cytoplasm(GO:0005737)
ENSGALG00000004630	no	Uncharacterized protein;LOC427547;ortholog	SUBFAMILY NOT NAMED (PTHR24027:SF395)	0	calcium ion binding(GO:0005509)	homophilic cell adhesion via plasma membrane adhesion molecules(GO:0007156);cell adhesion(GO:0007155)	homophilic cell adhesion via plasma membrane adhesion molecules(GO:0007156);cell adhesion(GO:0007155)	extracellular region(GO:0005576)
ENSGALG00000028275	no	Uncharacterized protein;C16ORF61;ortholog	COX ASSEMBLY MITOCHONDRIAL PROTEIN 2 HOMOLOG (PTHR22977:SF8)	0	0	0	0	0
ENSGALG00000026534	no	Uncharacterized protein (Fragment);Gga.55388;ortholog	ZINC FINGER PROTEIN 469 (PTHR21465:SF3)	0	metal ion binding(GO:0046872)	0	0	nucleus(GO:0005634);cytoplasm(GO:0005737)
ENSGALG00000006213	no	Uncharacterized protein;Gga.14920;ortholog	0	0	0	0	0	extracellular space(GO:0005615);nucleotide-activated protein kinase complex(GO:0031588)
ENSGALG00000023472	no	Sulfotransferase (Fragment);LOC415852;ortholog	SULFOTRANSFERASE (PTHR11783:SF111)	0	sulfotransferase activity(GO:0008146);transferase activity(GO:0016740)	0	0	0
ENSGALG00000002544	no	Uncharacterized protein;PCDH12;ortholog	PROTOCADHERIN-12 (PTHR24028:SF165)	Wnt signaling pathway->Cadherin;;Cadherin signaling pathway->Cadherin;;;	calcium ion binding(GO:0005509)	glycogen metabolic process(GO:0005977);homophilic cell adhesion via plasma membrane adhesion molecules(GO:0007156);calcium-dependent cell-cell adhesion via plasma membrane cell adhesion molecules(GO:0016339);cell adhesion(GO:0007155)	glycogen metabolic process(GO:0005977);homophilic cell adhesion via plasma membrane adhesion molecules(GO:0007156);calcium-dependent cell-cell adhesion via plasma membrane cell adhesion molecules(GO:0016339);cell adhesion(GO:0007155)	cytoplasm(GO:0005737);plasma membrane(GO:0005886)
ENSGALG00000001916	no	Uncharacterized protein;SLIT3;ortholog	SLIT HOMOLOG 3 PROTEIN (PTHR24373:SF197)	Axon guidance mediated by Slit/Robo->Slit;;	calcium ion binding(GO:0005509);heparin binding(GO:0008201);Roundabout binding(GO:0048495)	negative regulation of cell proliferation(GO:0008285);organ morphogenesis(GO:0009887);negative regulation of gene expression(GO:0010629);negative regulation of cell growth(GO:0030308);cellular response to hormone stimulus(GO:0032870);Roundabout signaling pathway(GO:0035385);axon extension involved in axon guidance(GO:0048846);regulation of axonogenesis(GO:0050770);negative chemotaxis(GO:0050919);…	negative regulation of cell proliferation(GO:0008285);organ morphogenesis(GO:0009887);negative regulation of gene expression(GO:0010629);negative regulation of cell growth(GO:0030308);cellular response to hormone stimulus(GO:0032870);Roundabout signaling pathway(GO:0035385);axon extension involved in axon guidance(GO:0048846);regulation of axonogenesis(GO:0050770);negative chemotaxis(GO:0050919);…	nucleus(GO:0005634);cytosol(GO:0005829)
ENSGALG00000001874	no	Uncharacterized protein (Fragment);LOC416169;ortholog	SUBFAMILY NOT NAMED (PTHR12659:SF14)	PDGF signaling pathway->GTPase-activating protein Rho;;	0	signal transduction(GO:0007165)	signal transduction(GO:0007165)	integral component of plasma membrane(GO:0005887);membrane(GO:0016020);integral component of membrane(GO:0016021)
ENSGALG00000001409	no	Interleukin-12 subunit beta;IL-12B;ortholog	INTERLEUKIN-12 SUBUNIT BETA (PTHR10078:SF37)	0	cytokine receptor activity(GO:0004896);cytokine activity(GO:0005125);interleukin-12 receptor binding(GO:0005143);growth factor activity(GO:0008083);interleukin-12 alpha subunit binding(GO:0042164);protein homodimerization activity(GO:0042803);interleukin-23 receptor binding(GO:0045519);protein heterodimerization activity(GO:0046982);cytokine receptor binding(GO:0005126);identical protein binding(…	positive regulation of T cell mediated cytotoxicity(GO:0001916);positive regulation of defense response to virus by host(GO:0002230);positive regulation of T-helper 1 type immune response(GO:0002827);positive regulation of natural killer cell mediated cytotoxicity directed against tumor cell target(GO:0002860);negative regulation of inflammatory response to antigenic stimulus(GO:0002862);cell cyc…	positive regulation of T cell mediated cytotoxicity(GO:0001916);positive regulation of defense response to virus by host(GO:0002230);positive regulation of T-helper 1 type immune response(GO:0002827);positive regulation of natural killer cell mediated cytotoxicity directed against tumor cell target(GO:0002860);negative regulation of inflammatory response to antigenic stimulus(GO:0002862);cell cyc…	lysosomal membrane(GO:0005765);integral component of membrane(GO:0016021);vesicle(GO:0031982);membrane(GO:0016020)
ENSGALG00000024289	no	Uncharacterized protein;unassigned;ortholog	0	0	0	0	0	nucleus(GO:0005634)
ENSGALG00000025955	no	#N/A	#N/A	#N/A	#N/A	#N/A	#N/A	#N/A
ENSGALG00000002893	no	Uncharacterized protein;STC2;ortholog	STANNIOCALCIN-2 (PTHR11245:SF12)	0	hormone activity(GO:0005179);enzyme binding(GO:0019899);heme binding(GO:0020037);protein homodimerization activity(GO:0042803)	cellular calcium ion homeostasis(GO:0006874);response to oxidative stress(GO:0006979);negative regulation of gene expression(GO:0010629);endoplasmic reticulum unfolded protein response(GO:0030968);negative regulation of multicellular organism growth(GO:0040015);regulation of hormone biosynthetic process(GO:0046885);regulation of store-operated calcium entry(GO:2001256);response to endoplasmic ret…	cellular calcium ion homeostasis(GO:0006874);response to oxidative stress(GO:0006979);negative regulation of gene expression(GO:0010629);endoplasmic reticulum unfolded protein response(GO:0030968);negative regulation of multicellular organism growth(GO:0040015);regulation of hormone biosynthetic process(GO:0046885);regulation of store-operated calcium entry(GO:2001256);response to endoplasmic ret…	endoplasmic reticulum(GO:0005783)
ENSGALG00000026347	no	Uncharacterized protein (Fragment);C13H5orf47;ortholog	SUBFAMILY NOT NAMED (PTHR38655:SF2)	0	0	0	0	proteinaceous extracellular matrix(GO:0005578)
ENSGALG00000028602	no	Uncharacterized protein;LOC416212;ortholog	NEURON-SPECIFIC PROTEIN FAMILY MEMBER 2 (PTHR28546:SF5)	0	0	0	0	0
ENSGALG00000003744	no	ADAM19;ADAM19;ortholog	DISINTEGRIN AND METALLOPROTEINASE DOMAIN-CONTAINING PROTEIN 19 (PTHR11905:SF163)	0	metalloendopeptidase activity(GO:0004222);zinc ion binding(GO:0008270);metallopeptidase activity(GO:0008237);SH3 domain binding(GO:0017124)	membrane protein ectodomain proteolysis(GO:0006509);heart development(GO:0007507);proteolysis(GO:0006508)	membrane protein ectodomain proteolysis(GO:0006509);heart development(GO:0007507);proteolysis(GO:0006508)	clathrin vesicle coat(GO:0030125);intracellular(GO:0005622);membrane(GO:0016020)
ENSGALG00000005616	no	Uncharacterized protein;ARSI;ortholog	ARYLSULFATASE I (PTHR10342:SF253)	0	sulfuric ester hydrolase activity(GO:0008484);catalytic activity(GO:0003824)	metabolic process(GO:0008152)	metabolic process(GO:0008152)	nucleus(GO:0005634);mitochondrion(GO:0005739)
ENSGALG00000021313	no	Tyrosine-protein kinase receptor;PDGFRB;ortholog	PLATELET-DERIVED GROWTH FACTOR RECEPTOR BETA (PTHR24416:SF455)	PDGF signaling pathway->Platelet-Derived Growth Factor B;;Angiogenesis->Platelet-Derived Growth Factor Receptor;;;	platelet-derived growth factor beta-receptor activity(GO:0005019);platelet-derived growth factor receptor binding(GO:0005161);ATP binding(GO:0005524);protein kinase binding(GO:0019901);vascular endothelial growth factor binding(GO:0038085);platelet-derived growth factor binding(GO:0048407);nucleotide binding(GO:0000166);protein kinase activity(GO:0004672);protein tyrosine kinase activity(GO:00047…	positive regulation of phospholipase C activity(GO:0010863);positive regulation of smooth muscle cell migration(GO:0014911);peptidyl-tyrosine phosphorylation(GO:0018108);positive regulation of phosphoprotein phosphatase activity(GO:0032516);platelet-derived growth factor receptor-beta signaling pathway(GO:0035791);positive regulation of cell proliferation by VEGF-activated platelet derived growth…	positive regulation of phospholipase C activity(GO:0010863);positive regulation of smooth muscle cell migration(GO:0014911);peptidyl-tyrosine phosphorylation(GO:0018108);positive regulation of phosphoprotein phosphatase activity(GO:0032516);platelet-derived growth factor receptor-beta signaling pathway(GO:0035791);positive regulation of cell proliferation by VEGF-activated platelet derived growth…	extracellular region(GO:0005576)
ENSGALG00000006644	no	Uncharacterized protein;ACSL6;ortholog	LONG-CHAIN-FATTY-ACID--COA LIGASE 6 (PTHR43272:SF1)	0	long-chain fatty acid-CoA ligase activity(GO:0004467);catalytic activity(GO:0003824)	long-chain fatty acid metabolic process(GO:0001676);neuroblast proliferation(GO:0007405);metabolic process(GO:0008152)	long-chain fatty acid metabolic process(GO:0001676);neuroblast proliferation(GO:0007405);metabolic process(GO:0008152)	extracellular region(GO:0005576);extracellular space(GO:0005615);plasma membrane(GO:0005886)
ENSGALG00000007096	no	Uncharacterized protein;LOC100858114;ortholog	CYTOCHROME B-C1 COMPLEX SUBUNIT 8 (PTHR12119:SF4)	0	0	0	0	nucleus(GO:0005634);nucleoplasm(GO:0005654);nucleolus(GO:0005730);cytoplasm(GO:0005737);mitochondrion(GO:0005739)
ENSGALG00000003642	no	Uncharacterized protein;PDGFA;ortholog	PLATELET-DERIVED GROWTH FACTOR SUBUNIT A (PTHR11633:SF8)	Angiogenesis->Platelet-Derived Growth Factor;;PDGF signaling pathway->Platelet-Derived Growth Factor;;;	platelet-derived growth factor receptor binding(GO:0005161);collagen binding(GO:0005518);growth factor activity(GO:0008083);protein homodimerization activity(GO:0042803);protein heterodimerization activity(GO:0046982);platelet-derived growth factor binding(GO:0048407)	blood coagulation(GO:0007596);positive regulation of cell proliferation(GO:0008284);negative regulation of phosphatidylinositol biosynthetic process(GO:0010512);negative regulation of platelet activation(GO:0010544);positive regulation of phosphatidylinositol 3-kinase signaling(GO:0014068);regulation of smooth muscle cell migration(GO:0014910);positive regulation of cell migration(GO:0030335);pos…	blood coagulation(GO:0007596);positive regulation of cell proliferation(GO:0008284);negative regulation of phosphatidylinositol biosynthetic process(GO:0010512);negative regulation of platelet activation(GO:0010544);positive regulation of phosphatidylinositol 3-kinase signaling(GO:0014068);regulation of smooth muscle cell migration(GO:0014910);positive regulation of cell migration(GO:0030335);pos…	plasma membrane(GO:0005886)
ENSGALG00000005608	no	Na(+)/H(+) exchange regulatory cofactor NHE-RF;SLC9A3R2;ortholog	NA(+)/H(+) EXCHANGE REGULATORY COFACTOR NHE-RF2 (PTHR14191:SF11)	0	receptor binding(GO:0005102);beta-catenin binding(GO:0008013);protein C-terminus binding(GO:0008022);phosphatase binding(GO:0019902);protein complex scaffold(GO:0032947)	0	0	membrane(GO:0016020)
ENSGALG00000006698	no	Uncharacterized protein;ABCC6;ortholog	SUBFAMILY NOT NAMED (PTHR24223:SF286)	0	ATP binding(GO:0005524);ATPase activity, coupled to transmembrane movement of substances(GO:0042626);nucleotide binding(GO:0000166);transporter activity(GO:0005215);ATPase activity(GO:0016887)	transmembrane transport(GO:0055085);transport(GO:0006810)	transmembrane transport(GO:0055085);transport(GO:0006810)	extracellular space(GO:0005615);external side of plasma membrane(GO:0009897);extrinsic component of plasma membrane(GO:0019897);extracellular matrix(GO:0031012);extracellular exosome(GO:0070062);membrane(GO:0016020);extracellular vesicle(GO:1903561)
ENSGALG00000007133	no	Uncharacterized protein;LOC100859904;ortholog	SUBFAMILY NOT NAMED (PTHR34446:SF6)	0	0	0	0	mediator complex(GO:0016592);cortical actin cytoskeleton(GO:0030864);cytoskeleton(GO:0005856)
ENSGALG00000028197	no	Uncharacterized protein;unassigned;ortholog	IQ DOMAIN-CONTAINING PROTEIN K (PTHR34927:SF2)	0	0	0	0	0
ENSGALG00000003097	no	Uncharacterized protein;FAM83D;ortholog	PROTEIN FAM83D (PTHR16181:SF16)	0	0	0	0	0
ENSGALG00000004340	no	Uncharacterized protein;OCSTAMP;ortholog	OSTEOCLAST STIMULATORY TRANSMEMBRANE PROTEIN (PTHR21041:SF16)	0	0	positive regulation of macrophage fusion(GO:0034241);positive regulation of osteoclast differentiation(GO:0045672);cellular response to tumor necrosis factor(GO:0071356);cellular response to estrogen stimulus(GO:0071391);multinuclear osteoclast differentiation(GO:0072674);positive regulation of osteoclast proliferation(GO:0090290)	positive regulation of macrophage fusion(GO:0034241);positive regulation of osteoclast differentiation(GO:0045672);cellular response to tumor necrosis factor(GO:0071356);cellular response to estrogen stimulus(GO:0071391);multinuclear osteoclast differentiation(GO:0072674);positive regulation of osteoclast proliferation(GO:0090290)	mitochondrion(GO:0005739)
ENSGALG00000004804	no	Uncharacterized protein (Fragment);TGM3;ortholog	PROTEIN-GLUTAMINE GAMMA-GLUTAMYLTRANSFERASE E (PTHR11590:SF61)	0	protein-glutamine gamma-glutamyltransferase activity(GO:0003810);calcium ion binding(GO:0005509);catalytic activity(GO:0003824);metal ion binding(GO:0046872)	peptide cross-linking(GO:0018149);keratinocyte differentiation(GO:0030216);cell envelope organization(GO:0043163);protein tetramerization(GO:0051262)	peptide cross-linking(GO:0018149);keratinocyte differentiation(GO:0030216);cell envelope organization(GO:0043163);protein tetramerization(GO:0051262)	extracellular space(GO:0005615);synaptic vesicle(GO:0008021)
ENSGALG00000005345	no	Uncharacterized protein (Fragment);unassigned;ortholog	CDK5 AND ABL1 ENZYME SUBSTRATE 2 (PTHR22896:SF5)	0	0	regulation of cell cycle(GO:0051726)	regulation of cell cycle(GO:0051726)	Golgi apparatus(GO:0005794);cytoplasm(GO:0005737)
ENSGALG00000006106	no	Uncharacterized protein;TNFRSF6B;ortholog	CD27 ANTIGEN (PTHR23097:SF140)	0	tumor necrosis factor-activated receptor activity(GO:0005031)	inflammatory response(GO:0006954);immune response(GO:0006955);multicellular organism development(GO:0007275);response to lipopolysaccharide(GO:0032496);tumor necrosis factor-mediated signaling pathway(GO:0033209);regulation of cell proliferation(GO:0042127);regulation of apoptotic process(GO:0042981);positive regulation of MAPK cascade(GO:0043410);apoptotic signaling pathway(GO:0097190)	inflammatory response(GO:0006954);immune response(GO:0006955);multicellular organism development(GO:0007275);response to lipopolysaccharide(GO:0032496);tumor necrosis factor-mediated signaling pathway(GO:0033209);regulation of cell proliferation(GO:0042127);regulation of apoptotic process(GO:0042981);positive regulation of MAPK cascade(GO:0043410);apoptotic signaling pathway(GO:0097190)	0
ENSGALG00000006210	no	Uncharacterized protein;ID1;ortholog	DNA-BINDING PROTEIN INHIBITOR ID-4 (PTHR11723:SF21)	0	transcription factor activity, sequence-specific DNA binding(GO:0003700);protein self-association(GO:0043621);protein dimerization activity(GO:0046983)	negative regulation of transcription from RNA polymerase II promoter(GO:0000122);endothelial cell morphogenesis(GO:0001886);transcription, DNA-templated(GO:0006351);heart development(GO:0007507);circadian rhythm(GO:0007623);BMP signaling pathway(GO:0030509);protein destabilization(GO:0031648);collagen metabolic process(GO:0032963);negative regulation of apoptotic process(GO:0043066);negative regu…	negative regulation of transcription from RNA polymerase II promoter(GO:0000122);endothelial cell morphogenesis(GO:0001886);transcription, DNA-templated(GO:0006351);heart development(GO:0007507);circadian rhythm(GO:0007623);BMP signaling pathway(GO:0030509);protein destabilization(GO:0031648);collagen metabolic process(GO:0032963);negative regulation of apoptotic process(GO:0043066);negative regu…	mitochondrial outer membrane(GO:0005741);mitochondrial matrix(GO:0005759);centrosome(GO:0005813);cytosol(GO:0005829);integral component of membrane(GO:0016021);cell junction(GO:0030054);synaptic vesicle membrane(GO:0030672);nuclear membrane(GO:0031965);Bcl-2 family protein complex(GO:0097136);intracellular(GO:0005622);nucleus(GO:0005634);cytoplasm(GO:0005737);mitochondrion(GO:0005739);microtubule…
ENSGALG00000021025	no	Uncharacterized protein (Fragment);LOC419276;ortholog	BACTERICIDAL PERMEABILITY-INCREASING PROTEIN (PTHR10504:SF109)	0	lipid binding(GO:0008289)	0	0	U12-type spliceosomal complex(GO:0005689)
ENSGALG00000006854	no	Uncharacterized protein (Fragment);unassigned;ortholog	NEURALIZED-LIKE PROTEIN 2 (PTHR12429:SF19)	Notch signaling pathway->Neuralized;;	0	intracellular signal transduction(GO:0035556)	intracellular signal transduction(GO:0035556)	extracellular space(GO:0005615);cell surface(GO:0009986);anchored component of plasma membrane(GO:0046658);extracellular exosome(GO:0070062);extracellular region(GO:0005576)
ENSGALG00000007624	no	Uncharacterized protein;ANKRD60;ortholog	ANKYRIN REPEAT DOMAIN-CONTAINING PROTEIN 60 (PTHR22677:SF4)	0	0	0	0	CD95 death-inducing signaling complex(GO:0031265);ripoptosome(GO:0097342);cytoplasm(GO:0005737);cytosol(GO:0005829);plasma membrane(GO:0005886);death-inducing signaling complex(GO:0031264)
ENSGALG00000002742	no	Uncharacterized protein (Fragment);TMEM132B;ortholog	TRANSMEMBRANE PROTEIN 132B (PTHR13388:SF13)	0	0	0	0	mitochondrion(GO:0005739);caveola(GO:0005901);Z disc(GO:0030018);T-tubule(GO:0030315);sarcoplasmic reticulum membrane(GO:0033017)
ENSGALG00000004849	no	Uncharacterized protein;WSCD2;ortholog	WSC DOMAIN-CONTAINING PROTEIN 2 (PTHR19297:SF128)	0	0	0	0	nucleoplasm(GO:0005654);intracellular membrane-bounded organelle(GO:0043231)
ENSGALG00000007354	no	Non-specific serine/threonine protein kinase;CIT;ortholog	CITRON RHO-INTERACTING KINASE (PTHR22988:SF44)	0	protein serine/threonine kinase activity(GO:0004674);ATP binding(GO:0005524);PDZ domain binding(GO:0030165);metal ion binding(GO:0046872);scaffold protein binding(GO:0097110);nucleotide binding(GO:0000166);protein kinase activity(GO:0004672);kinase activity(GO:0016301);transferase activity(GO:0016740)	cytokinesis(GO:0000910);protein phosphorylation(GO:0006468);positive regulation of cytokinesis(GO:0032467);intracellular signal transduction(GO:0035556);phosphorylation(GO:0016310)	cytokinesis(GO:0000910);protein phosphorylation(GO:0006468);positive regulation of cytokinesis(GO:0032467);intracellular signal transduction(GO:0035556);phosphorylation(GO:0016310)	integral component of membrane(GO:0016021);membrane(GO:0016020)
ENSGALG00000026902	no	P2X purinoceptor;unassigned;ortholog	P2X PURINOCEPTOR 6 (PTHR10125:SF36)	0	purinergic nucleotide receptor activity(GO:0001614);extracellular ATP-gated cation channel activity(GO:0004931);ATP binding(GO:0005524);identical protein binding(GO:0042802);ion channel activity(GO:0005216)	response to ATP(GO:0033198);purinergic nucleotide receptor signaling pathway(GO:0035590);protein homooligomerization(GO:0051260);cation transmembrane transport(GO:0098655);transport(GO:0006810);ion transport(GO:0006811)	response to ATP(GO:0033198);purinergic nucleotide receptor signaling pathway(GO:0035590);protein homooligomerization(GO:0051260);cation transmembrane transport(GO:0098655);transport(GO:0006810);ion transport(GO:0006811)	cytoplasm(GO:0005737);integral component of membrane(GO:0016021);membrane(GO:0016020)
ENSGALG00000028023	no	Uncharacterized protein;C14ORF166B;ortholog	LEUCINE-RICH REPEAT-CONTAINING PROTEIN 74A (PTHR24114:SF26)	0	0	0	0	0
ENSGALG00000028162	no	Uncharacterized protein;unassigned;ortholog	0	0	0	0	0	0
ENSGALG00000008037	no	Uncharacterized protein;HORMAD2;ortholog	0	0	0	meiotic sister chromatid cohesion(GO:0051177);meiotic nuclear division(GO:0007126)	meiotic sister chromatid cohesion(GO:0051177);meiotic nuclear division(GO:0007126)	nucleoplasm(GO:0005654);U2 snRNP(GO:0005686);U12-type spliceosomal complex(GO:0005689);U11/U12 snRNP(GO:0034693);U2-type prespliceosome(GO:0071004);catalytic step 2 spliceosome(GO:0071013);nucleus(GO:0005634)
ENSGALG00000021568	no	Uncharacterized protein;unassigned;ortholog	0	0	0	0	0	extracellular region(GO:0005576);collagen trimer(GO:0005581);extracellular exosome(GO:0070062)
ENSGALG00000001545	no	Uncharacterized protein (Fragment);RAB40B;ortholog	RAS-RELATED PROTEIN RAB-40B (PTHR24073:SF621)	0	GTP binding(GO:0005525)	small GTPase mediated signal transduction(GO:0007264);intracellular signal transduction(GO:0035556)	small GTPase mediated signal transduction(GO:0007264);intracellular signal transduction(GO:0035556)	0
ENSGALG00000021439	no	Uncharacterized protein;HELZ;ortholog	HELICASE WITH ZINC FINGER DOMAIN-RELATED (PTHR10887:SF385)	0	0	0	0	nucleoplasm(GO:0005654);cytoplasm(GO:0005737);telosome(GO:0070187);chromosome, telomeric region(GO:0000781);nuclear telomere cap complex(GO:0000783);nuclear chromosome, telomeric region(GO:0000784);nucleus(GO:0005634)
ENSGALG00000004376	no	Inward rectifier potassium channel;IRK1;ortholog	INWARD RECTIFIER POTASSIUM CHANNEL 2 (PTHR11767:SF67)	0	inward rectifier potassium channel activity(GO:0005242);phosphatidylinositol-4,5-bisphosphate binding(GO:0005546);identical protein binding(GO:0042802);voltage-gated potassium channel activity involved in cardiac muscle cell action potential repolarization(GO:0086008);voltage-gated ion channel activity(GO:0005244)	potassium ion import(GO:0010107);regulation of skeletal muscle contraction via regulation of action potential(GO:0014861);magnesium ion transport(GO:0015693);protein homotetramerization(GO:0051289);relaxation of cardiac muscle(GO:0055119);regulation of membrane repolarization(GO:0060306);cardiac muscle cell action potential involved in contraction(GO:0086002);membrane repolarization during cardia…	potassium ion import(GO:0010107);regulation of skeletal muscle contraction via regulation of action potential(GO:0014861);magnesium ion transport(GO:0015693);protein homotetramerization(GO:0051289);relaxation of cardiac muscle(GO:0055119);regulation of membrane repolarization(GO:0060306);cardiac muscle cell action potential involved in contraction(GO:0086002);membrane repolarization during cardia…	intracellular(GO:0005622);nucleus(GO:0005634);cytoplasm(GO:0005737)
ENSGALG00000004464	no	#N/A	#N/A	#N/A	#N/A	#N/A	#N/A	#N/A
ENSGALG00000007367	no	Uncharacterized protein;WFIKKN2;ortholog	WAP, KAZAL, IMMUNOGLOBULIN, KUNITZ AND NTR DOMAIN-CONTAINING PROTEIN 2 (PTHR10083:SF282)	0	serine-type endopeptidase inhibitor activity(GO:0004867);peptidase inhibitor activity(GO:0030414)	skeletal system development(GO:0001501);transforming growth factor beta receptor signaling pathway(GO:0007179);negative regulation of endopeptidase activity(GO:0010951);negative regulation of protein binding(GO:0032091);negative regulation of DNA binding(GO:0043392);muscle fiber development(GO:0048747);palate development(GO:0060021);negative regulation of peptidase activity(GO:0010466)	skeletal system development(GO:0001501);transforming growth factor beta receptor signaling pathway(GO:0007179);negative regulation of endopeptidase activity(GO:0010951);negative regulation of protein binding(GO:0032091);negative regulation of DNA binding(GO:0043392);muscle fiber development(GO:0048747);palate development(GO:0060021);negative regulation of peptidase activity(GO:0010466)	tRNA-intron endonuclease complex(GO:0000214);nucleus(GO:0005634);cytoplasm(GO:0005737);mRNA cleavage factor complex(GO:0005849);nucleoplasm(GO:0005654)
ENSGALG00000027185	no	Uncharacterized protein;unassigned;ortholog	0	0	0	0	0	nucleus(GO:0005634);endoplasmic reticulum(GO:0005783);membrane(GO:0016020);cytoplasm(GO:0005737)
ENSGALG00000009058	no	#N/A	#N/A	#N/A	#N/A	#N/A	#N/A	#N/A
ENSGALG00000008859	no	Uncharacterized protein (Fragment);WDR31;ortholog	WD REPEAT-CONTAINING PROTEIN 31 (PTHR19869:SF2)	0	0	0	0	0
ENSGALG00000007174	no	TL1A;ChTL1A;ortholog	TUMOR NECROSIS FACTOR LIGAND SUPERFAMILY MEMBER 15 (PTHR11471:SF41)	0	cytokine activity(GO:0005125);tumor necrosis factor receptor binding(GO:0005164)	activation of cysteine-type endopeptidase activity involved in apoptotic process(GO:0006919);immune response(GO:0006955);activation of NF-kappaB-inducing kinase activity(GO:0007250);cytokine metabolic process(GO:0042107)	activation of cysteine-type endopeptidase activity involved in apoptotic process(GO:0006919);immune response(GO:0006955);activation of NF-kappaB-inducing kinase activity(GO:0007250);cytokine metabolic process(GO:0042107)	integral component of membrane(GO:0016021);membrane(GO:0016020)
ENSGALG00000004645	no	Uncharacterized protein;unassigned;ortholog	TBC1 DOMAIN FAMILY MEMBER 13 (PTHR22957:SF354)	0	GTPase activator activity(GO:0005096);Rab GTPase binding(GO:0017137)	intracellular protein transport(GO:0006886);regulation of vesicle fusion(GO:0031338);activation of GTPase activity(GO:0090630)	intracellular protein transport(GO:0006886);regulation of vesicle fusion(GO:0031338);activation of GTPase activity(GO:0090630)	0
ENSGALG00000021758	no	#N/A	#N/A	#N/A	#N/A	#N/A	#N/A	#N/A
ENSGALG00000028193	no	Uncharacterized protein;SEPT4;ortholog	SEPTIN-4 (PTHR18884:SF102)	0	0	0	0	0
ENSGALG00000002086	no	Uncharacterized protein;RASL10B;ortholog	SUBFAMILY NOT NAMED (PTHR24070:SF361)	0	GTP binding(GO:0005525);nucleotide binding(GO:0000166)	regulation of systemic arterial blood pressure by atrial natriuretic peptide(GO:0003050);small GTPase mediated signal transduction(GO:0007264);positive regulation of peptide hormone secretion(GO:0090277);signal transduction(GO:0007165)	regulation of systemic arterial blood pressure by atrial natriuretic peptide(GO:0003050);small GTPase mediated signal transduction(GO:0007264);positive regulation of peptide hormone secretion(GO:0090277);signal transduction(GO:0007165)	nucleus(GO:0005634);nucleoplasm(GO:0005654);mitochondrion(GO:0005739);mRNA cap binding complex(GO:0005845);nuclear cap binding complex(GO:0005846);intracellular ribonucleoprotein complex(GO:0030529);cytoplasm(GO:0005737)
ENSGALG00000002329	no	Chemokine;CCL1;ortholog	C-C MOTIF CHEMOKINE 4-RELATED (PTHR12015:SF132)	Inflammation mediated by chemokine and cytokine signaling pathway->Chemokine;;	chemokine activity(GO:0008009);CCR chemokine receptor binding(GO:0048020)	monocyte chemotaxis(GO:0002548);inflammatory response(GO:0006954);G-protein coupled receptor signaling pathway(GO:0007186);neutrophil chemotaxis(GO:0030593);positive regulation of GTPase activity(GO:0043547);lymphocyte chemotaxis(GO:0048247);positive regulation of inflammatory response(GO:0050729);chemokine-mediated signaling pathway(GO:0070098);positive regulation of ERK1 and ERK2 cascade(GO:007…	monocyte chemotaxis(GO:0002548);inflammatory response(GO:0006954);G-protein coupled receptor signaling pathway(GO:0007186);neutrophil chemotaxis(GO:0030593);positive regulation of GTPase activity(GO:0043547);lymphocyte chemotaxis(GO:0048247);positive regulation of inflammatory response(GO:0050729);chemokine-mediated signaling pathway(GO:0070098);positive regulation of ERK1 and ERK2 cascade(GO:007…	nuclear speck(GO:0016607)
ENSGALG00000024507	no	#N/A	#N/A	#N/A	#N/A	#N/A	#N/A	#N/A
ENSGALG00000021526	no	Uncharacterized protein (Fragment);PRR11;ortholog	PROLINE-RICH PROTEIN 11 (PTHR23330:SF12)	0	0	regulation of cell cycle(GO:0051726)	regulation of cell cycle(GO:0051726)	integral component of membrane(GO:0016021);membrane(GO:0016020)
ENSGALG00000005549	no	Uncharacterized protein;CUEDC1;ortholog	CUE DOMAIN-CONTAINING PROTEIN 1 (PTHR13467:SF4)	0	0	0	0	spliceosomal complex(GO:0005681);nucleus(GO:0005634)
ENSGALG00000001207	no	Phosphoinositide phospholipase C;PLCH2;ortholog	1-PHOSPHATIDYLINOSITOL 4,5-BISPHOSPHATE PHOSPHODIESTERASE ETA-2 (PTHR10336:SF125)	0	phosphatidylinositol phospholipase C activity(GO:0004435);signal transducer activity(GO:0004871);calcium ion binding(GO:0005509);phospholipase C activity(GO:0004629);phosphoric diester hydrolase activity(GO:0008081);hydrolase activity(GO:0016787)	lipid catabolic process(GO:0016042);intracellular signal transduction(GO:0035556);phosphatidylinositol metabolic process(GO:0046488);lipid metabolic process(GO:0006629);signal transduction(GO:0007165)	lipid catabolic process(GO:0016042);intracellular signal transduction(GO:0035556);phosphatidylinositol metabolic process(GO:0046488);lipid metabolic process(GO:0006629);signal transduction(GO:0007165)	protein phosphatase type 2A complex(GO:0000159)
ENSGALG00000001857	no	Uncharacterized protein;FAM132A;ortholog	ADIPOLIN (PTHR24019:SF15)	0	hormone activity(GO:0005179)	positive regulation of insulin secretion involved in cellular response to glucose stimulus(GO:0035774);negative regulation of gluconeogenesis(GO:0045721);positive regulation of glucose import(GO:0046326);positive regulation of insulin receptor signaling pathway(GO:0046628);negative regulation of inflammatory response(GO:0050728);positive regulation of protein kinase B signaling(GO:0051897);regula…	positive regulation of insulin secretion involved in cellular response to glucose stimulus(GO:0035774);negative regulation of gluconeogenesis(GO:0045721);positive regulation of glucose import(GO:0046326);positive regulation of insulin receptor signaling pathway(GO:0046628);negative regulation of inflammatory response(GO:0050728);positive regulation of protein kinase B signaling(GO:0051897);regula…	Golgi membrane(GO:0000139);Golgi medial cisterna(GO:0005797);integral component of membrane(GO:0016021);Golgi apparatus(GO:0005794);membrane(GO:0016020)
ENSGALG00000003636	no	Uncharacterized protein;unassigned;ortholog	FILAMIN-BINDING LIM PROTEIN 1 (PTHR24207:SF3)	0	zinc ion binding(GO:0008270);filamin binding(GO:0031005);metal ion binding(GO:0046872)	single organismal cell-cell adhesion(GO:0016337);regulation of integrin activation(GO:0033623)	single organismal cell-cell adhesion(GO:0016337);regulation of integrin activation(GO:0033623)	extracellular space(GO:0005615);Golgi apparatus(GO:0005794);extracellular exosome(GO:0070062)
ENSGALG00000004256	no	Uncharacterized protein;DHRS3;ortholog	SHORT-CHAIN DEHYDROGENASE/REDUCTASE 3 (PTHR24322:SF696)	0	retinol dehydrogenase activity(GO:0004745)	outflow tract morphogenesis(GO:0003151);regulation of ossification(GO:0030278);retinol metabolic process(GO:0042572);negative regulation of retinoic acid receptor signaling pathway(GO:0048387);oxidation-reduction process(GO:0055114);palate development(GO:0060021);bone morphogenesis(GO:0060349);cardiac septum morphogenesis(GO:0060411);retinoid metabolic process(GO:0001523)	outflow tract morphogenesis(GO:0003151);regulation of ossification(GO:0030278);retinol metabolic process(GO:0042572);negative regulation of retinoic acid receptor signaling pathway(GO:0048387);oxidation-reduction process(GO:0055114);palate development(GO:0060021);bone morphogenesis(GO:0060349);cardiac septum morphogenesis(GO:0060411);retinoid metabolic process(GO:0001523)	integral component of plasma membrane(GO:0005887);cell surface(GO:0009986);extracellular exosome(GO:0070062);tetraspanin-enriched microdomain(GO:0097197);plasma membrane(GO:0005886);membrane(GO:0016020);integral component of membrane(GO:0016021)
ENSGALG00000004878	no	Uncharacterized protein;unassigned;ortholog	COILED-COIL DOMAIN-CONTAINING PROTEIN 30 (PTHR34479:SF4)	0	0	0	0	Golgi apparatus(GO:0005794)
ENSGALG00000018942	no	Uncharacterized protein;unassigned;ortholog	NEUROGRANIN (PTHR10699:SF19)	0	calmodulin binding(GO:0005516)	0	0	striated muscle thin filament(GO:0005865);A band(GO:0031672)
ENSGALG00000001129	no	Uncharacterized protein;KIRREL3;ortholog	KIN OF IRRE-LIKE PROTEIN 3 (PTHR11640:SF67)	0	0	neuron migration(GO:0001764);inter-male aggressive behavior(GO:0002121);principal sensory nucleus of trigeminal nerve development(GO:0021740);hemopoiesis(GO:0030097);neuron projection morphogenesis(GO:0048812);glomerulus morphogenesis(GO:0072102)	neuron migration(GO:0001764);inter-male aggressive behavior(GO:0002121);principal sensory nucleus of trigeminal nerve development(GO:0021740);hemopoiesis(GO:0030097);neuron projection morphogenesis(GO:0048812);glomerulus morphogenesis(GO:0072102)	Golgi membrane(GO:0000139);integral component of membrane(GO:0016021);Golgi apparatus(GO:0005794);membrane(GO:0016020)
ENSGALG00000028496	no	Uncharacterized protein;LOC101751887;ortholog	NF-KAPPA-B INHIBITOR DELTA (PTHR24124:SF10)	0	0	0	0	0
ENSGALG00000021271	no	Uncharacterized protein;MPZL3;ortholog	MYELIN PROTEIN ZERO-LIKE PROTEIN 3 (PTHR13869:SF28)	0	0	extracellular matrix organization(GO:0030198)	extracellular matrix organization(GO:0030198)	integral component of membrane(GO:0016021);membrane(GO:0016020)
ENSGALG00000007412	no	Uncharacterized protein;MPZL2;ortholog	MYELIN PROTEIN ZERO-LIKE PROTEIN 2 (PTHR13869:SF32)	0	0	single organismal cell-cell adhesion(GO:0016337)	single organismal cell-cell adhesion(GO:0016337)	integral component of membrane(GO:0016021);T cell receptor complex(GO:0042101);membrane(GO:0016020);alpha-beta T cell receptor complex(GO:0042105)
ENSGALG00000007848	no	Uncharacterized protein (Fragment);PTS;ortholog	6-PYRUVOYL TETRAHYDROBIOPTERIN SYNTHASE (PTHR12589:SF7)	0	6-pyruvoyltetrahydropterin synthase activity(GO:0003874);protein homodimerization activity(GO:0042803);identical protein binding(GO:0042802)	tetrahydrobiopterin biosynthetic process(GO:0006729)	tetrahydrobiopterin biosynthetic process(GO:0006729)	Golgi apparatus(GO:0005794);plasma membrane(GO:0005886);focal adhesion(GO:0005925);cell surface(GO:0009986);integral component of membrane(GO:0016021);macrophage migration inhibitory factor receptor complex(GO:0035692);extracellular exosome(GO:0070062);cytoplasm(GO:0005737);membrane(GO:0016020)
ENSGALG00000029131	no	Uncharacterized protein (Fragment);unassigned;ortholog	ARF-GAP WITH SH3 DOMAIN, ANK REPEAT AND PH DOMAIN-CONTAINING PROTEIN 3 (PTHR23180:SF295)	0	0	0	0	0
ENSGALG00000025602	no	#N/A	#N/A	#N/A	#N/A	#N/A	#N/A	#N/A
ENSGALG00000009340	no	Uncharacterized protein;TRIM63;ortholog	E3 UBIQUITIN-PROTEIN LIGASE TRIM63 (PTHR24103:SF431)	0	zinc ion binding(GO:0008270);titin binding(GO:0031432);metal ion binding(GO:0046872)	0	0	nucleus(GO:0005634)
ENSGALG00000000226	no	Uncharacterized protein (Fragment);TMEM9;ortholog	TRANSMEMBRANE PROTEIN 9 (PTHR13064:SF7)	0	0	0	0	cytoplasm(GO:0005737)
ENSGALG00000000560	no	Uncharacterized protein (Fragment);unassigned;ortholog	PEPTIDASE INHIBITOR 16 (PTHR10334:SF271)	0	0	0	0	lysosomal membrane(GO:0005765);integral component of plasma membrane(GO:0005887);membrane(GO:0016020);integral component of membrane(GO:0016021)
ENSGALG00000023946	no	Uncharacterized protein (Fragment);unassigned;ortholog	0	0	0	0	0	0
ENSGALG00000001319	no	Uncharacterized protein;CAMK1G;ortholog	CALCIUM/CALMODULIN-DEPENDENT PROTEIN KINASE TYPE 1G (PTHR24347:SF335)	0	calmodulin-dependent protein kinase activity(GO:0004683);ATP binding(GO:0005524);nucleotide binding(GO:0000166);protein kinase activity(GO:0004672);protein serine/threonine kinase activity(GO:0004674);kinase activity(GO:0016301);transferase activity(GO:0016740)	protein phosphorylation(GO:0006468);phosphorylation(GO:0016310)	protein phosphorylation(GO:0006468);phosphorylation(GO:0016310)	cell(GO:0005623);endoplasmic reticulum membrane(GO:0005789);intracellular membrane-bounded organelle(GO:0043231);endoplasmic reticulum(GO:0005783)
ENSGALG00000001378	no	Uncharacterized protein (Fragment);C1ORF74;ortholog	UPF0739 PROTEIN C1ORF74 (PTHR31366:SF3)	0	0	0	0	extracellular space(GO:0005615);cytoskeleton(GO:0005856);plasma membrane(GO:0005886);focal adhesion(GO:0005925);extracellular exosome(GO:0070062);dense body(GO:0097433);cytoplasm(GO:0005737)
ENSGALG00000001532	no	#N/A	#N/A	#N/A	#N/A	#N/A	#N/A	#N/A
ENSGALG00000000187	no	Uncharacterized protein;LOC419936;ortholog	MAESTRO HEAT-LIKE REPEAT-CONTAINING PROTEIN FAMILY MEMBER 1 (PTHR23120:SF32)	0	0	0	0	nucleus(GO:0005634);cytoplasm(GO:0005737);endoplasmic reticulum(GO:0005783)
ENSGALG00000013327	no	Uncharacterized protein;Gga.358;ortholog	SUBFAMILY NOT NAMED (PTHR23266:SF154)	0	antigen binding(GO:0003823);immunoglobulin receptor binding(GO:0034987)	phagocytosis, recognition(GO:0006910);phagocytosis, engulfment(GO:0006911);complement activation, classical pathway(GO:0006958);defense response to bacterium(GO:0042742);innate immune response(GO:0045087);B cell receptor signaling pathway(GO:0050853);positive regulation of B cell activation(GO:0050871)	phagocytosis, recognition(GO:0006910);phagocytosis, engulfment(GO:0006911);complement activation, classical pathway(GO:0006958);defense response to bacterium(GO:0042742);innate immune response(GO:0045087);B cell receptor signaling pathway(GO:0050853);positive regulation of B cell activation(GO:0050871)	integral component of membrane(GO:0016021);membrane(GO:0016020)
ENSGALG00000000870	no	Uncharacterized protein (Fragment);DCAKD;ortholog	DEPHOSPHO-COA KINASE DOMAIN-CONTAINING PROTEIN (PTHR10695:SF36)	Coenzyme A biosynthesis->Dephospho-CoA kinase;;	dephospho-CoA kinase activity(GO:0004140);ATP binding(GO:0005524)	coenzyme A biosynthetic process(GO:0015937);phosphorylation(GO:0016310)	coenzyme A biosynthetic process(GO:0015937);phosphorylation(GO:0016310)	cytoplasm(GO:0005737)
ENSGALG00000028331	no	#N/A	#N/A	0	0	0	0	0
ENSGALG00000018828	no	Receptor protein-tyrosine kinase (Fragment);ERBB2;ortholog	RECEPTOR TYROSINE-PROTEIN KINASE ERBB-2 (PTHR24416:SF384)	Cadherin signaling pathway->Epidermal growth factor receptor;;EGF receptor signaling pathway->epidermal growth factor receptor;;;	RNA polymerase I core binding(GO:0001042);transmembrane receptor protein tyrosine kinase activity(GO:0004714);ATP binding(GO:0005524);protein C-terminus binding(GO:0008022);growth factor binding(GO:0019838);protein phosphatase binding(GO:0019903);identical protein binding(GO:0042802);protein heterodimerization activity(GO:0046982);nucleotide binding(GO:0000166);protein kinase activity(GO:0004672)…	transmembrane receptor protein tyrosine kinase signaling pathway(GO:0007169);peripheral nervous system development(GO:0007422);heart development(GO:0007507);neuromuscular junction development(GO:0007528);motor neuron axon guidance(GO:0008045);phosphatidylinositol 3-kinase signaling(GO:0014065);peptidyl-tyrosine phosphorylation(GO:0018108);positive regulation of cell growth(GO:0030307);regulation …	transmembrane receptor protein tyrosine kinase signaling pathway(GO:0007169);peripheral nervous system development(GO:0007422);heart development(GO:0007507);neuromuscular junction development(GO:0007528);motor neuron axon guidance(GO:0008045);phosphatidylinositol 3-kinase signaling(GO:0014065);peptidyl-tyrosine phosphorylation(GO:0018108);positive regulation of cell growth(GO:0030307);regulation …	0
ENSGALG00000027818	no	Uncharacterized protein;LOC100858293;ortholog	SUBFAMILY NOT NAMED (PTHR43391:SF8)	0	estradiol 17-beta-dehydrogenase activity(GO:0004303)	estrogen biosynthetic process(GO:0006703);oxidation-reduction process(GO:0055114)	estrogen biosynthetic process(GO:0006703);oxidation-reduction process(GO:0055114)	nucleus(GO:0005634);transcriptional repressor complex(GO:0017053)
ENSGALG00000026420	no	Myelomonocytic growth factor;unassigned;ortholog	GRANULOCYTE COLONY-STIMULATING FACTOR (PTHR10511:SF3)	0	cytokine activity(GO:0005125);granulocyte colony-stimulating factor receptor binding(GO:0005130);growth factor activity(GO:0008083);enzyme binding(GO:0019899)	immune response(GO:0006955);positive regulation of cell proliferation(GO:0008284);positive regulation of phosphatidylinositol 3-kinase signaling(GO:0014068);positive regulation of actin filament polymerization(GO:0030838);positive regulation of protein binding(GO:0032092);positive regulation of peptidyl-serine phosphorylation(GO:0033138);positive regulation of transcription factor import into nuc…	immune response(GO:0006955);positive regulation of cell proliferation(GO:0008284);positive regulation of phosphatidylinositol 3-kinase signaling(GO:0014068);positive regulation of actin filament polymerization(GO:0030838);positive regulation of protein binding(GO:0032092);positive regulation of peptidyl-serine phosphorylation(GO:0033138);positive regulation of transcription factor import into nuc…	nucleoplasm(GO:0005654);cytoplasm(GO:0005737);proteasome core complex(GO:0005839);membrane(GO:0016020);extracellular exosome(GO:0070062);proteasome complex(GO:0000502);nucleus(GO:0005634)
ENSGALG00000003856	no	Uncharacterized protein;LOC420041;ortholog	SUBFAMILY NOT NAMED (PTHR23239:SF335)	0	structural molecule activity(GO:0005198)	spermatogenesis(GO:0007283);skin development(GO:0043588);intermediate filament organization(GO:0045109)	spermatogenesis(GO:0007283);skin development(GO:0043588);intermediate filament organization(GO:0045109)	cell-cell junction(GO:0005911);extrinsic component of cytoplasmic side of plasma membrane(GO:0031234)
ENSGALG00000003123	no	Uncharacterized protein;CNTNAP1;ortholog	0	0	0	protein localization to paranode region of axon(GO:0002175);cytoskeleton organization(GO:0007010);neuronal action potential propagation(GO:0019227);paranodal junction assembly(GO:0030913);neuron projection morphogenesis(GO:0048812);neuromuscular process controlling posture(GO:0050884);neuromuscular process controlling balance(GO:0050885);neuron projection development(GO:0031175)	protein localization to paranode region of axon(GO:0002175);cytoskeleton organization(GO:0007010);neuronal action potential propagation(GO:0019227);paranodal junction assembly(GO:0030913);neuron projection morphogenesis(GO:0048812);neuromuscular process controlling posture(GO:0050884);neuromuscular process controlling balance(GO:0050885);neuron projection development(GO:0031175)	membrane(GO:0016020);endoplasmic reticulum quality control compartment(GO:0044322);endoplasmic reticulum(GO:0005783)
ENSGALG00000000619	no	Uncharacterized protein;ANGPTL4;ortholog	ANGIOPOIETIN-RELATED PROTEIN 4 (PTHR19143:SF261)	0	enzyme inhibitor activity(GO:0004857)	angiogenesis(GO:0001525);negative regulation of lipoprotein lipase activity(GO:0051005);triglyceride homeostasis(GO:0070328);negative regulation of endothelial cell apoptotic process(GO:2000352);negative regulation of apoptotic process(GO:0043066)	angiogenesis(GO:0001525);negative regulation of lipoprotein lipase activity(GO:0051005);triglyceride homeostasis(GO:0070328);negative regulation of endothelial cell apoptotic process(GO:2000352);negative regulation of apoptotic process(GO:0043066)	extracellular space(GO:0005615);extracellular exosome(GO:0070062)
ENSGALG00000013431	no	Retinal homeobox protein Rx1;RX1;ortholog	RETINAL HOMEOBOX PROTEIN RX (PTHR24329:SF483)	0	sequence-specific DNA binding(GO:0043565);RNA polymerase II core promoter proximal region sequence-specific DNA binding(GO:0000978);transcriptional activator activity, RNA polymerase II core promoter proximal region sequence-specific binding(GO:0001077);DNA binding(GO:0003677)	transcription, DNA-templated(GO:0006351);regulation of transcription, DNA-templated(GO:0006355);multicellular organism development(GO:0007275);transcription from RNA polymerase II promoter(GO:0006366);pattern specification process(GO:0007389);brain development(GO:0007420);hypothalamus development(GO:0021854);camera-type eye development(GO:0043010);positive regulation of transcription from RNA pol…	transcription, DNA-templated(GO:0006351);regulation of transcription, DNA-templated(GO:0006355);multicellular organism development(GO:0007275);transcription from RNA polymerase II promoter(GO:0006366);pattern specification process(GO:0007389);brain development(GO:0007420);hypothalamus development(GO:0021854);camera-type eye development(GO:0043010);positive regulation of transcription from RNA pol…	female pronucleus(GO:0001939);male pronucleus(GO:0001940);cytoplasm(GO:0005737);nucleus(GO:0005634)
ENSGALG00000024368	no	Uncharacterized protein;AMH;ortholog	MUELLERIAN-INHIBITING FACTOR (PTHR15009:SF5)	Gonadotropin-releasing hormone receptor pathway->MIS;;	hormone activity(GO:0005179);growth factor activity(GO:0008083);receptor binding(GO:0005102)	urogenital system development(GO:0001655);Mullerian duct regression(GO:0001880);cell-cell signaling(GO:0007267);gonad development(GO:0008406);positive regulation of gene expression(GO:0010628)	urogenital system development(GO:0001655);Mullerian duct regression(GO:0001880);cell-cell signaling(GO:0007267);gonad development(GO:0008406);positive regulation of gene expression(GO:0010628)	0
ENSGALG00000027497	no	Uncharacterized protein;CFD;ortholog	COMPLEMENT FACTOR D (PTHR24256:SF367)	0	serine-type endopeptidase activity(GO:0004252);peptidase activity(GO:0008233);serine-type peptidase activity(GO:0008236);hydrolase activity(GO:0016787)	proteolysis(GO:0006508)	proteolysis(GO:0006508)	protein farnesyltransferase complex(GO:0005965)
ENSGALG00000026955	no	Uncharacterized protein;DIRAS1;ortholog	GTP-BINDING PROTEIN DI-RAS1 (PTHR24070:SF295)	0	GTPase activity(GO:0003924);GTP binding(GO:0005525);nucleotide binding(GO:0000166)	small GTPase mediated signal transduction(GO:0007264);signal transduction(GO:0007165)	small GTPase mediated signal transduction(GO:0007264);signal transduction(GO:0007165)	extracellular space(GO:0005615);integral component of membrane(GO:0016021);membrane(GO:0016020)
ENSGALG00000003058	no	Uncharacterized protein;unassigned;ortholog	SUBFAMILY NOT NAMED (PTHR11036:SF123)	0	semaphorin receptor binding(GO:0030215);neuropilin binding(GO:0038191);chemorepellent activity(GO:0045499)	neural crest cell migration(GO:0001755);positive regulation of cell migration(GO:0030335);negative regulation of axon extension involved in axon guidance(GO:0048843);negative chemotaxis(GO:0050919);semaphorin-plexin signaling pathway(GO:0071526)	neural crest cell migration(GO:0001755);positive regulation of cell migration(GO:0030335);negative regulation of axon extension involved in axon guidance(GO:0048843);negative chemotaxis(GO:0050919);semaphorin-plexin signaling pathway(GO:0071526)	nucleus(GO:0005634)
ENSGALG00000024024	no	Uncharacterized protein (Fragment);TGFA;ortholog	PROTRANSFORMING GROWTH FACTOR ALPHA (PTHR10740:SF21)	EGF receptor signaling pathway->Epidermal growth factor;;	glycoprotein binding(GO:0001948);epidermal growth factor receptor binding(GO:0005154);growth factor activity(GO:0008083)	activation of MAPK activity(GO:0000187);angiogenesis(GO:0001525);epidermal growth factor receptor signaling pathway(GO:0007173);positive regulation of cell proliferation(GO:0008284);hepatocyte proliferation(GO:0072574)	activation of MAPK activity(GO:0000187);angiogenesis(GO:0001525);epidermal growth factor receptor signaling pathway(GO:0007173);positive regulation of cell proliferation(GO:0008284);hepatocyte proliferation(GO:0072574)	0
ENSGALG00000027712	no	Uncharacterized protein;LOC101750908;ortholog	SLAM FAMILY MEMBER 5 (PTHR12080:SF73)	0	0	0	0	intracellular(GO:0005622)
ENSGALG00000013239	no	Uncharacterized protein;unassigned;ortholog	SUBFAMILY NOT NAMED (PTHR23239:SF265)	0	structural molecule activity(GO:0005198)	G2/M transition of mitotic cell cycle(GO:0000086);nervous system development(GO:0007399);negative regulation of protein binding(GO:0032091);negative regulation of catalytic activity(GO:0043086);negative regulation of neuron apoptotic process(GO:0043524);cell projection morphogenesis(GO:0048858);stem cell proliferation(GO:0072089)	G2/M transition of mitotic cell cycle(GO:0000086);nervous system development(GO:0007399);negative regulation of protein binding(GO:0032091);negative regulation of catalytic activity(GO:0043086);negative regulation of neuron apoptotic process(GO:0043524);cell projection morphogenesis(GO:0048858);stem cell proliferation(GO:0072089)	mitochondrion(GO:0005739);ribosome(GO:0005840);intracellular(GO:0005622)
ENSGALG00000028795	no	Uncharacterized protein;unassigned;ortholog	CELL ADHESION MOLECULE 3 (PTHR23277:SF81)	0	0	0	0	0
ENSGALG00000024012	no	Uncharacterized protein;unassigned;ortholog	TUDOR AND KH DOMAIN-CONTAINING PROTEIN (PTHR22948:SF43)	0	RNA binding(GO:0003723);nucleic acid binding(GO:0003676)	male meiosis(GO:0007140);spermatogenesis(GO:0007283);fertilization(GO:0009566);piRNA metabolic process(GO:0034587);DNA methylation involved in gamete generation(GO:0043046)	male meiosis(GO:0007140);spermatogenesis(GO:0007283);fertilization(GO:0009566);piRNA metabolic process(GO:0034587);DNA methylation involved in gamete generation(GO:0043046)	extrinsic component of membrane(GO:0019898)
ENSGALG00000005991	no	Uncharacterized protein;FIGNL2;ortholog	FIDGETIN-LIKE PROTEIN 2-RELATED (PTHR23074:SF135)	0	ATP binding(GO:0005524);microtubule-severing ATPase activity(GO:0008568);nucleotide binding(GO:0000166)	regulation of double-strand break repair via homologous recombination(GO:0010569);cytoplasmic microtubule organization(GO:0031122)	regulation of double-strand break repair via homologous recombination(GO:0010569);cytoplasmic microtubule organization(GO:0031122)	extracellular exosome(GO:0070062)
ENSGALG00000006348	no	Uncharacterized protein;RAPGEF3;ortholog	RAP GUANINE NUCLEOTIDE EXCHANGE FACTOR 3 (PTHR23113:SF266)	0	Rap guanyl-nucleotide exchange factor activity(GO:0017034);protein domain specific binding(GO:0019904);guanyl-nucleotide exchange factor activity(GO:0005085)	Rap protein signal transduction(GO:0032486);positive regulation of peptidyl-serine phosphorylation(GO:0033138);negative regulation of syncytium formation by plasma membrane fusion(GO:0034242);positive regulation of GTPase activity(GO:0043547);positive regulation of angiogenesis(GO:0045766);positive regulation of protein export from nucleus(GO:0046827);positive regulation of stress fiber assembly(…	Rap protein signal transduction(GO:0032486);positive regulation of peptidyl-serine phosphorylation(GO:0033138);negative regulation of syncytium formation by plasma membrane fusion(GO:0034242);positive regulation of GTPase activity(GO:0043547);positive regulation of angiogenesis(GO:0045766);positive regulation of protein export from nucleus(GO:0046827);positive regulation of stress fiber assembly(…	nucleus(GO:0005634);cytoplasm(GO:0005737);integral component of plasma membrane(GO:0005887);external side of plasma membrane(GO:0009897);CD95 death-inducing signaling complex(GO:0031265);membrane raft(GO:0045121);extracellular exosome(GO:0070062);extracellular region(GO:0005576);plasma membrane(GO:0005886);cell surface(GO:0009986);membrane(GO:0016020);death-inducing signaling complex(GO:0031264)
ENSGALG00000028182	no	Uncharacterized protein;LOC101748100;ortholog	0	0	0	0	0	0
ENSGALG00000019831	no	Uncharacterized protein (Fragment);LTB4R1;ortholog	LEUKOTRIENE B4 RECEPTOR 1 (PTHR24230:SF97)	0	leukotriene B4 receptor activity(GO:0001632);G-protein coupled peptide receptor activity(GO:0008528);signal transducer activity(GO:0004871);G-protein coupled receptor activity(GO:0004930);leukotriene receptor activity(GO:0004974)	inflammatory response(GO:0006954);phospholipase C-activating G-protein coupled receptor signaling pathway(GO:0007200);neuropeptide signaling pathway(GO:0007218);keratinocyte migration(GO:0051546);leukotriene signaling pathway(GO:0061737);signal transduction(GO:0007165);G-protein coupled receptor signaling pathway(GO:0007186)	inflammatory response(GO:0006954);phospholipase C-activating G-protein coupled receptor signaling pathway(GO:0007200);neuropeptide signaling pathway(GO:0007218);keratinocyte migration(GO:0051546);leukotriene signaling pathway(GO:0061737);signal transduction(GO:0007165);G-protein coupled receptor signaling pathway(GO:0007186)	intracellular(GO:0005622)
ENSGALG00000000136	no	Uncharacterized protein;B-NK;ortholog	C-TYPE LECTIN-LIKE DOMAIN FAMILY 1 (PTHR22800:SF218)	0	0	0	0	U5 snRNP(GO:0005682);U7 snRNP(GO:0005683);U1 snRNP(GO:0005685);U2 snRNP(GO:0005686);U4 snRNP(GO:0005687);U12-type spliceosomal complex(GO:0005689);telomerase holoenzyme complex(GO:0005697);cytosol(GO:0005829);methylosome(GO:0034709);pICln-Sm protein complex(GO:0034715);SMN-Sm protein complex(GO:0034719);U4/U6 x U5 tri-snRNP complex(GO:0046540);extracellular exosome(GO:0070062);precatalytic splice…
ENSGALG00000028195	no	Uncharacterized protein (Fragment);CSAD;ortholog	CYSTEINE SULFINIC ACID DECARBOXYLASE (PTHR11999:SF124)	0	0	0	0	0
ENSGALG00000027848	no	ATP-dependent 6-phosphofructokinase;PFKM;ortholog	ATP-DEPENDENT 6-PHOSPHOFRUCTOKINASE, MUSCLE TYPE (PTHR13697:SF38)	Glycolysis->Phosphofructokinase-1;;	6-phosphofructokinase activity(GO:0003872);ATP binding(GO:0005524);protein C-terminus binding(GO:0008022);kinase binding(GO:0019900);protein homodimerization activity(GO:0042803);metal ion binding(GO:0046872);fructose binding(GO:0070061);nucleotide binding(GO:0000166);catalytic activity(GO:0003824);phosphofructokinase activity(GO:0008443);kinase activity(GO:0016301);transferase activity(GO:001674…	glycogen catabolic process(GO:0005980);fructose 6-phosphate metabolic process(GO:0006002);positive regulation of insulin secretion(GO:0032024);glucose homeostasis(GO:0042593);muscle cell cellular homeostasis(GO:0046716);carbohydrate phosphorylation(GO:0046835);protein oligomerization(GO:0051259);canonical glycolysis(GO:0061621);glycolysis from storage polysaccharide through glucose-1-phosphate(GO…	glycogen catabolic process(GO:0005980);fructose 6-phosphate metabolic process(GO:0006002);positive regulation of insulin secretion(GO:0032024);glucose homeostasis(GO:0042593);muscle cell cellular homeostasis(GO:0046716);carbohydrate phosphorylation(GO:0046835);protein oligomerization(GO:0051259);canonical glycolysis(GO:0061621);glycolysis from storage polysaccharide through glucose-1-phosphate(GO…	0
ENSGALG00000026191	no	Uncharacterized protein;TCHP;ortholog	TRICHOPLEIN KERATIN FILAMENT-BINDING PROTEIN (PTHR31183:SF3)	0	0	apoptotic process(GO:0006915);negative regulation of cell growth(GO:0030308);negative regulation of cilium assembly(GO:1902018)	apoptotic process(GO:0006915);negative regulation of cell growth(GO:0030308);negative regulation of cilium assembly(GO:1902018)	integral component of Golgi membrane(GO:0030173);Golgi apparatus(GO:0005794);membrane(GO:0016020);integral component of membrane(GO:0016021)
ENSGALG00000027294	no	Uncharacterized protein;LOC100859014;ortholog	NUCLEAR RECEPTOR SUBFAMILY 2 GROUP F MEMBER 6 (PTHR24083:SF146)	0	RNA polymerase II distal enhancer sequence-specific DNA binding(GO:0000980);transcriptional repressor activity, RNA polymerase II transcription regulatory region sequence-specific binding(GO:0001227);steroid hormone receptor activity(GO:0003707);RNA polymerase II transcription factor activity, ligand-activated sequence-specific DNA binding(GO:0004879);DNA binding(GO:0003677);transcription factor …	negative regulation of transcription from RNA polymerase II promoter(GO:0000122);transcription, DNA-templated(GO:0006351);intracellular receptor signaling pathway(GO:0030522);entrainment of circadian clock by photoperiod(GO:0043153);steroid hormone mediated signaling pathway(GO:0043401);neuron development(GO:0048666);detection of temperature stimulus involved in sensory perception of pain(GO:0050…	negative regulation of transcription from RNA polymerase II promoter(GO:0000122);transcription, DNA-templated(GO:0006351);intracellular receptor signaling pathway(GO:0030522);entrainment of circadian clock by photoperiod(GO:0043153);steroid hormone mediated signaling pathway(GO:0043401);neuron development(GO:0048666);detection of temperature stimulus involved in sensory perception of pain(GO:0050…	mitochondrion(GO:0005739)
ENSGALG00000026052	no	Uncharacterized protein;Gga.28410;ortholog	OSTEOCLAST-ASSOCIATED IMMUNOGLOBULIN-LIKE RECEPTOR (PTHR11738:SF149)	0	0	0	0	0
ENSGALG00000013482	no	Uncharacterized protein;LOC777017;ortholog	0	0	0	0	0	0
ENSGALG00000027459	no	Uncharacterized protein;LRFN3;ortholog	LEUCINE-RICH REPEAT AND FIBRONECTIN TYPE-III DOMAIN-CONTAINING PROTEIN 3 (PTHR24373:SF214)	0	0	axonogenesis(GO:0007409)	axonogenesis(GO:0007409)	0
ENSGALG00000024328	no	Uncharacterized protein;FSTL3;ortholog	FOLLISTATIN-RELATED PROTEIN 3 (PTHR10913:SF60)	0	fibronectin binding(GO:0001968);activin binding(GO:0048185)	hematopoietic progenitor cell differentiation(GO:0002244);positive regulation of cell-cell adhesion(GO:0022409);negative regulation of BMP signaling pathway(GO:0030514);negative regulation of activin receptor signaling pathway(GO:0032926);negative regulation of osteoclast differentiation(GO:0045671);positive regulation of transcription from RNA polymerase II promoter(GO:0045944);heart development…	hematopoietic progenitor cell differentiation(GO:0002244);positive regulation of cell-cell adhesion(GO:0022409);negative regulation of BMP signaling pathway(GO:0030514);negative regulation of activin receptor signaling pathway(GO:0032926);negative regulation of osteoclast differentiation(GO:0045671);positive regulation of transcription from RNA polymerase II promoter(GO:0045944);heart development…	nucleoplasm(GO:0005654);cytoplasm(GO:0005737)
ENSGALG00000025791	no	Sodium/hydrogen exchanger;100857416;ortholog	SODIUM/HYDROGEN EXCHANGER 5 (PTHR10110:SF150)	0	sodium:proton antiporter activity(GO:0015385);antiporter activity(GO:0015297);solute:proton antiporter activity(GO:0015299)	regulation of pH(GO:0006885);sodium ion transmembrane transport(GO:0035725);hydrogen ion transmembrane transport(GO:1902600);transport(GO:0006810);ion transport(GO:0006811);cation transport(GO:0006812);sodium ion transport(GO:0006814);transmembrane transport(GO:0055085)	regulation of pH(GO:0006885);sodium ion transmembrane transport(GO:0035725);hydrogen ion transmembrane transport(GO:1902600);transport(GO:0006810);ion transport(GO:0006811);cation transport(GO:0006812);sodium ion transport(GO:0006814);transmembrane transport(GO:0055085)	integral component of membrane(GO:0016021);membrane(GO:0016020)
ENSGALG00000025905	no	Uncharacterized protein;LOC101750112;ortholog	POLYKETIDE SYNTHASE 3-RELATED (PTHR11712:SF304)	0	catalytic activity(GO:0003824)	metabolic process(GO:0008152)	metabolic process(GO:0008152)	0
ENSGALG00000026076	no	Uncharacterized protein;LOC100858909;ortholog	TRNA (URACIL(54)-C(5))-METHYLTRANSFERASE HOMOLOG (PTHR11061:SF38)	0	RNA methyltransferase activity(GO:0008173)	RNA methylation(GO:0001510);RNA processing(GO:0006396)	RNA methylation(GO:0001510);RNA processing(GO:0006396)	proteinaceous extracellular matrix(GO:0005578);extracellular space(GO:0005615);extracellular exosome(GO:0070062);extracellular matrix(GO:0031012)
ENSGALG00000026162	no	Uncharacterized protein;unassigned;ortholog	SERINE/THREONINE-PROTEIN KINASE SIK3 (PTHR22971:SF6)	0	0	0	0	intracellular(GO:0005622);membrane(GO:0016020)
ENSGALG00000014634	no	#N/A	#N/A	#N/A	#N/A	#N/A	#N/A	#N/A
ENSGALG00000022191	no	Uncharacterized protein (Fragment);unassigned;ortholog	6-PHOSPHOFRUCTO-2-KINASE/FRUCTOSE-2,6-BISPHOSPHATASE 1 (PTHR10606:SF51)	0	6-phosphofructo-2-kinase activity(GO:0003873);ATP binding(GO:0005524);catalytic activity(GO:0003824)	fructose metabolic process(GO:0006000);fructose 2,6-bisphosphate metabolic process(GO:0006003);carbohydrate phosphorylation(GO:0046835);metabolic process(GO:0008152)	fructose metabolic process(GO:0006000);fructose 2,6-bisphosphate metabolic process(GO:0006003);carbohydrate phosphorylation(GO:0046835);metabolic process(GO:0008152)	mitochondrial ribosome(GO:0005761);small ribosomal subunit(GO:0015935);intracellular(GO:0005622);mitochondrion(GO:0005739);ribosome(GO:0005840)
ENSGALG00000007463	no	Hemoglobin subunit alpha-D;HBAD;ortholog	HEMOGLOBIN SUBUNIT ZETA (PTHR11442:SF71)	0	oxygen transporter activity(GO:0005344);iron ion binding(GO:0005506);oxygen binding(GO:0019825);heme binding(GO:0020037);metal ion binding(GO:0046872)	oxygen transport(GO:0015671);transport(GO:0006810)	oxygen transport(GO:0015671);transport(GO:0006810)	mitochondrial inner membrane(GO:0005743);integral component of membrane(GO:0016021);cytochrome complex(GO:0070069);mitochondrion(GO:0005739);membrane(GO:0016020)
ENSGALG00000028589	no	Uncharacterized protein;DMTN;ortholog	DEMATIN (PTHR24213:SF20)	0	0	0	0	0
ENSGALG00000026062	no	#N/A	#N/A	#N/A	#N/A	#N/A	#N/A	#N/A
ENSGALG00000026616	no	Uncharacterized protein;unassigned;ortholog	KERATIN, TYPE II CYTOSKELETAL 7 (PTHR23239:SF234)	0	structural molecule activity(GO:0005198)	0	0	nucleolus(GO:0005730);cytosolic large ribosomal subunit(GO:0022625);extracellular exosome(GO:0070062);intracellular(GO:0005622);cytoplasm(GO:0005737);ribosome(GO:0005840)
ENSGALG00000026314	no	Uncharacterized protein (Fragment);LOC429723;ortholog	SMALL CONDUCTANCE CALCIUM-ACTIVATED POTASSIUM CHANNEL PROTEIN 3 (PTHR10153:SF44)	0	calmodulin binding(GO:0005516);small conductance calcium-activated potassium channel activity(GO:0016286);calcium-activated potassium channel activity(GO:0015269)	potassium ion transmembrane transport(GO:0071805);potassium ion transport(GO:0006813)	potassium ion transmembrane transport(GO:0071805);potassium ion transport(GO:0006813)	integral component of membrane(GO:0016021);membrane(GO:0016020)
ENSGALG00000022278	no	Uncharacterized protein;MYO5BL;ortholog	0	0	motor activity(GO:0003774);ATP binding(GO:0005524);actin filament binding(GO:0051015)	0	0	nucleoplasm(GO:0005654);cytoplasm(GO:0005737);proteasome regulatory particle, lid subcomplex(GO:0008541);membrane(GO:0016020);extracellular exosome(GO:0070062);proteasome complex(GO:0000502);nucleus(GO:0005634);proteasome regulatory particle(GO:0005838);proteasome accessory complex(GO:0022624)
ENSGALG00000028820	no	Uncharacterized protein;unassigned;ortholog	0	0	0	0	0	0
ENSGALG00000027547	no	#N/A	#N/A	#N/A	#N/A	#N/A	#N/A	#N/A
ENSGALG00000027041	no	#N/A	#N/A	#N/A	#N/A	#N/A	#N/A	#N/A
ENSGALG00000028171	no	Uncharacterized protein;LOC101748756;ortholog	RYANODINE RECEPTOR 2 (PTHR13715:SF87)	0	0	0	0	0
ENSGALG00000028200	no	Uncharacterized protein;LOC101750455;ortholog	DIHYDROPYRIMIDINASE-RELATED PROTEIN 5 (PTHR11647:SF85)	0	0	0	0	0
ENSGALG00000002607	no	Uncharacterized protein (Fragment);LOC100857536;ortholog	C-TYPE LECTIN DOMAIN FAMILY 5 MEMBER A (PTHR22800:SF190)	0	0	0	0	intracellular(GO:0005622)
ENSGALG00000028213	no	Uncharacterized protein;unassigned;ortholog	0	0	0	0	0	0
ENSGALG00000026798	no	Uncharacterized protein (Fragment);unassigned;ortholog	0	0	microtubule motor activity(GO:0003777);ATP binding(GO:0005524);microtubule binding(GO:0008017)	microtubule-based movement(GO:0007018);mitotic metaphase plate congression(GO:0007080);mitotic spindle assembly(GO:0090307)	microtubule-based movement(GO:0007018);mitotic metaphase plate congression(GO:0007080);mitotic spindle assembly(GO:0090307)	cytoplasmic mRNA processing body(GO:0000932);CCR4-NOT complex(GO:0030014);intracellular membrane-bounded organelle(GO:0043231)
