# Supplementary material for: Transcriptome Profile of the Chicken Thrombocyte: New Implications as an Advanced Immune Effector Cell
Source: PLoS One. 2016 Oct 6;11(10):e0163890. doi: 10.1371/journal.pone.0163890 (PMC5053482; doi:10.1371/journal.pone.0163890)
Supplement: S5 Table — (XLSX) [file pone.0163890.s006.xlsx]

## Sheet: Sheet1
Genes upregulated with at least 1 fold change in LPS treated cells relative to control.
Gene		Biological Process	Protein Class	Pathway	logFC	logCPM	LR	PValue	FDR
ENSGALG00000010915	IL6	cytokine activity(GO:0005125);interleukin-6 receptor binding(GO:0005138);growth factor activity(GO:0008083)	INTERLEUKIN-6 (PTHR11457:SF0)	interleukin superfamily(PC00207)	9.63317	4.56106	158.535	2.36e-36	8.69e-33
ENSGALG00000026420	CSF3	cytokine activity(GO:0005125);growth factor activity(GO:0008083);enzyme binding(GO:0019899)	GRANULOCYTE COLONY-STIMULATING FACTOR (PTHR10511:SF2)	cytokine(PC00207)	9.31275	1.33147	46.2641	1.03e-11	3e-09
ENSGALG00000005616	ARSI	sulfuric ester hydrolase activity(GO:0008484);catalytic activity(GO:0003824)	ARYLSULFATASE I (PTHR10342:SF68)	hydrolase(PC00121)	7.49408	3.27921	93.4048	4.26e-22	5.22e-19
ENSGALG00000011668	k60	interleukin-8 receptor binding(GO:0005153);chemokine activity(GO:0008009);CXCR chemokine receptor binding(GO:0045236);cytokine activity(GO:0005125)	INTERLEUKIN-8 (PTHR10179:SF15)	chemokine(PC00207)	7.24712	6.25051	114.835	8.55e-27	1.57e-23
ENSGALG00000005619	F3	protease binding(GO:0002020);cytokine receptor activity(GO:0004896);phospholipid binding(GO:0005543)	TISSUE FACTOR (PTHR20859:SF22)	type I cytokine receptor(PC00197);type II cytokine receptor(PC00084);defense/immunity protein(PC00231)	7.11913	2.58284	51.1187	8.69e-13	2.91e-10
ENSGALG00000026098	IL8	cytokine activity(GO:0005125);interleukin-8 receptor binding(GO:0005153);chemokine activity(GO:0008009);growth factor activity(GO:0008083)	INTERLEUKIN-8 (PTHR10179:SF45)	chemokine(PC00207)	6.73572	7.60086	135.251	2.91e-31	6.42e-28
ENSGALG00000006106	TNFRSF6B	0	TUMOR NECROSIS FACTOR RECEPTOR SUPERFAMILY MEMBER 6B (PTHR23097:SF116)	tumor necrosis factor receptor(PC00197)	6.57736	2.67934	81.7358	1.56e-19	1.14e-16
ENSGALG00000000534	il-1beta	#N/A	#N/A	#N/A	6.54221	9.01989	214.621	1.35e-48	1.49e-44
ENSGALG00000021025	Uncharacterized	lipid binding(GO:0008289)	SUBFAMILY NOT NAMED (PTHR10504:SF91)	transfer/carrier protein(PC00219);antibacterial response protein(PC00090)	5.95042	4.88888	67.243	2.4e-16	1.32e-13
ENSGALG00000016919	IRG1	2-methylcitrate dehydratase activity(GO:0047547);aconitate decarboxylase activity(GO:0047613)	CIS-ACONITATE DECARBOXYLASE (PTHR16943:SF11)	0	5.94903	9.47802	80.503	2.9e-19	2e-16
ENSGALG00000022713	FAM181B	0	PROTEIN FAM181B (PTHR33766:SF2)	0	5.61594	1.25768	27.1547	1.88e-07	2.16e-05
ENSGALG00000012327	INHBA	#N/A	#N/A	#N/A	5.21117	0.163425	23.1191	1.52e-06	0.000145993
ENSGALG00000016511	ADGRG2	G-protein coupled receptor activity(GO:0004930);transmembrane signaling receptor activity(GO:0004888)	G-PROTEIN COUPLED RECEPTOR 64 (PTHR12011:SF264)	G-protein coupled receptor(PC00197);antibacterial response protein(PC00021)	5.12622	0.770587	25.6255	4.15e-07	4.35e-05
ENSGALG00000023472	Sulfotransferase	sulfotransferase activity(GO:0008146);transferase activity(GO:0016740)	PROTEIN SULT5A1 (PTHR11783:SF56)	transferase(PC00220)	5.12552	3.45244	86.61	1.32e-20	1.12e-17
ENSGALG00000004340	OCSTAMP	0	OSTEOCLAST STIMULATORY TRANSMEMBRANE PROTEIN (PTHR21041:SF3)	0	5.06641	2.46363	20.0045	7.73e-06	0.000604169
ENSGALG00000001409	IL12B	cytokine activity(GO:0005125);interleukin-12 receptor binding(GO:0005143);growth factor activity(GO:0008083);interleukin-12 alpha subunit binding(GO:0042164);protein homodimerization activity(GO:0042803);interleukin-23 receptor binding(GO:0045519);protein heterodimerization activity(GO:0046982);cytokine receptor binding(GO:0005126);identical protein binding(GO:0042802)	INTERLEUKIN-12 SUBUNIT BETA (PTHR11321:SF0)	interleukin superfamily(PC00207)	4.97937	3.37508	25.628	4.14e-07	4.35e-05
ENSGALG00000003003	CCL20	chemokine activity(GO:0008009);CCR chemokine receptor binding(GO:0048020);cytokine activity(GO:0005125)	C-C MOTIF CHEMOKINE 20 (PTHR12015:SF108)	chemokine(PC00207)	4.8086	6.81008	144.3	3.05e-33	8.42e-30
ENSGALG00000006210	Id1	protein dimerization activity(GO:0046983)	DNA-BINDING PROTEIN INHIBITOR ID-1 (PTHR11723:SF4)	transcription factor(PC00218)	4.62013	2.24954	36.8642	1.27e-09	2.49e-07
ENSGALG00000023694	Uncharacterized	0	MITOCHONDRIAL FISSION FACTOR (PTHR16501:SF6)	0	4.59883	1.70008	11.1436	0.000843215	0.0336858
ENSGALG00000000619	ANGPTL4	#N/A	#N/A	#N/A	4.54664	1.02696	27.6687	1.44e-07	1.73e-05
ENSGALG00000005991	Uncharacterized	ATP binding(GO:0005524);microtubule-severing ATPase activity(GO:0008568);nucleotide binding(GO:0000166)	FIDGETIN-LIKE PROTEIN 2-RELATED (PTHR23074:SF33)	non-motor microtubule binding protein(PC00085)	4.44382	0.919828	10.0568	0.00151788	0.0547138
ENSGALG00000026263	RGS8	0	REGULATOR OF G-PROTEIN SIGNALING 8 (PTHR10845:SF147)	G-protein modulator(PC00095)	4.19113	1.54534	14.1358	0.000170075	0.00872206
ENSGALG00000006352	CH25H	#N/A	#N/A	#N/A	4.11609	2.21545	31.1712	2.36e-08	3.47e-06
ENSGALG00000011446	TNFAIP2	SNARE binding(GO:0000149)	TUMOR NECROSIS FACTOR ALPHA-INDUCED PROTEIN 2 (PTHR21292:SF4)	membrane traffic protein(PC00150)	4.11107	2.3607	24.6976	6.71e-07	6.78e-05
ENSGALG00000002329	CCL1	chemokine activity(GO:0008009);CCR chemokine receptor binding(GO:0048020)	C-C MOTIF CHEMOKINE 3-RELATED (PTHR12015:SF91)	chemokine(PC00207)	4.10629	0.200886	14.7799	0.000120818	0.00659473
ENSGALG00000007174	ChTL1A	cytokine activity(GO:0005125);tumor necrosis factor receptor binding(GO:0005164)	TUMOR NECROSIS FACTOR LIGAND SUPERFAMILY MEMBER 15 (PTHR11471:SF24)	tumor necrosis factor family member(PC00207)	4.0526	1.80795	30.8961	2.72e-08	3.9e-06
ENSGALG00000014182	7	G-protein coupled adenosine receptor activity(GO:0001609);signal transducer activity(GO:0004871);G-protein coupled receptor activity(GO:0004930)	ADENOSINE RECEPTOR A2B (PTHR24246:SF18)	G-protein coupled receptor(PC00197)	4.04194	4.34315	54.476	1.57e-13	6.2e-11
ENSGALG00000016286	CXorf21	0	SUBFAMILY NOT NAMED (PTHR14889:SF3)	0	4.02158	6.15859	86.4491	1.43e-20	1.13e-17
ENSGALG00000008827	FERMT1	0	FERMITIN FAMILY HOMOLOG 1 (PTHR16160:SF12)	0	3.99626	5.51078	75.1556	4.35e-18	2.52e-15
ENSGALG00000004257	TSPAN15	enzyme binding(GO:0019899)	TETRASPANIN-15 (PTHR19282:SF159)	membrane-bound signaling molecule(PC00207);receptor(PC00152);cell adhesion molecule(PC00197)	3.98524	0.208749	11.2771	0.000784701	0.0319266
ENSGALG00000025905	Uncharacterized	catalytic activity(GO:0003824)	0	0	3.95776	1.2337	18.9117	1.37e-05	0.00101997
ENSGALG00000000951	CCL4	#N/A	#N/A	#N/A	3.93529	6.91937	87.7753	7.33e-21	6.74e-18
ENSGALG00000002893	STC2	hormone activity(GO:0005179);enzyme binding(GO:0019899);heme binding(GO:0020037);protein homodimerization activity(GO:0042803)	STANNIOCALCIN-2 (PTHR11245:SF2)	peptide hormone(PC00207)	3.9182	-0.256809	8.9631	0.00275487	0.0904025
ENSGALG00000004414	LUZP2	0	LEUCINE ZIPPER PROTEIN 2 (PTHR22414:SF0)	0	3.87755	2.67532	16.457	4.98e-05	0.00320891
ENSGALG00000006609	EPHB1	#N/A	#N/A	#N/A	3.82305	0.702545	22.7259	1.87e-06	0.000170252
ENSGALG00000005069	heme	#N/A	#N/A	#N/A	3.82086	7.87153	90.2556	2.09e-21	2.31e-18
ENSGALG00000026313	RND3	GTP binding(GO:0005525);nucleotide binding(GO:0000166)	RHO-RELATED GTP-BINDING PROTEIN RHOE (PTHR24072:SF24)	small GTPase(PC00095)	3.78659	1.34975	29.6459	5.19e-08	7.15e-06
ENSGALG00000009948	HHIP	zinc ion binding(GO:0008270);oxidoreductase activity, acting on the CH-OH group of donors, quinone or similar compound as acceptor(GO:0016901);quinone binding(GO:0048038);hedgehog family protein binding(GO:0097108);catalytic activity(GO:0003824)	HEDGEHOG-INTERACTING PROTEIN (PTHR19328:SF27)	0	3.7332	1.91947	25.5867	4.23e-07	4.4e-05
ENSGALG00000004599	EDA2R	receptor activity(GO:0004872)	TUMOR NECROSIS FACTOR RECEPTOR SUPERFAMILY MEMBER 27 (PTHR12120:SF8)	0	3.6842	0.696165	12.9705	0.000316436	0.0144773
ENSGALG00000017205	ENDOD1	nucleic acid binding(GO:0003676);hydrolase activity(GO:0016787);metal ion binding(GO:0046872)	ENDONUCLEASE DOMAIN-CONTAINING 1 PROTEIN (PTHR21472:SF8)	0	3.63276	1.227	22.1984	2.46e-06	0.000215166
ENSGALG00000020316	IL13RA2	0	INTERLEUKIN-13 RECEPTOR SUBUNIT ALPHA-1 (PTHR23036:SF89)	cytokine(PC00207);type I cytokine receptor(PC00083);defense/immunity protein(PC00197)	3.62579	5.55654	63.08	1.98e-15	9.51e-13
ENSGALG00000023933	G0S2	0	G0/G1 SWITCH PROTEIN 2 (PTHR15570:SF2)	0	3.54211	4.13262	75.5275	3.6e-18	2.21e-15
ENSGALG00000004376	IRK1	inward rectifier potassium channel activity(GO:0005242);phosphatidylinositol-4,5-bisphosphate binding(GO:0005546);identical protein binding(GO:0042802);voltage-gated potassium channel activity involved in cardiac muscle cell action potential repolarization(GO:0086008);voltage-gated ion channel activity(GO:0005244)	INWARD RECTIFIER POTASSIUM CHANNEL 2 (PTHR11767:SF43)	0	3.53532	1.00011	17.1901	3.38e-05	0.00224638
ENSGALG00000009787	CLRN3	0	CLARIN-3 (PTHR31548:SF3)	0	3.5185	0.599511	12.9073	0.000327306	0.0149127
ENSGALG00000016324	GSTA3	glutathione transferase activity(GO:0004364);transferase activity(GO:0016740)	GLUTATHIONE S-TRANSFERASE A4 (PTHR11571:SF101)	0	3.41681	1.61368	16.2046	5.69e-05	0.00356188
ENSGALG00000011235	GALNT15	transferase activity, transferring glycosyl groups(GO:0016757);carbohydrate binding(GO:0030246);metal ion binding(GO:0046872);transferase activity(GO:0016740)	POLYPEPTIDE N-ACETYLGALACTOSAMINYLTRANSFERASE 15 (PTHR11675:SF36)	glycosyltransferase(PC00220)	3.35958	-0.294921	6.22186	0.0126183	0.278204
ENSGALG00000022817	GAL7	0	GALLINACIN-6-RELATED (PTHR20515:SF6)	antibacterial response protein(PC00090)	3.31561	2.24394	8.85817	0.0029178	0.0954648
ENSGALG00000024335	Uncharacterized	nucleic acid binding(GO:0003676);metal ion binding(GO:0046872)	ZINC FINGER PROTEIN SQUEEZE (PTHR24409:SF18)	KRAB box transcription factor(PC00218)	3.26736	-0.0827387	7.13254	0.00756975	0.189691
ENSGALG00000015290	LIX1	0	PROTEIN LIMB EXPRESSION 1 HOMOLOG (PTHR31139:SF5)	0	3.26484	0.882552	10.1616	0.001434	0.0521824
ENSGALG00000016394	HAS2	#N/A	#N/A	#N/A	3.24786	-0.0650809	7.43114	0.00641048	0.16628
ENSGALG00000000956	CCL4	#N/A	#N/A	#N/A	3.22936	7.11133	18.4626	1.73e-05	0.00123257
ENSGALG00000002008	RNF157	#N/A	#N/A	#N/A	3.21472	2.64194	29.6061	5.29e-08	7.21e-06
ENSGALG00000023791	Uncharacterized	0	0	0	3.19647	-0.649368	2.33527	0.126473	0.99907
ENSGALG00000013033	Uncharacterized	hydrolase activity(GO:0016787)	CARBOXYMETHYLENEBUTENOLIDASE HOMOLOG (PTHR17630:SF44)	hydrolase(PC00121)	3.19555	5.10502	55.5233	9.24e-14	3.77e-11
ENSGALG00000005666	ADM	hormone activity(GO:0005179)	ADM (PTHR23414:SF3)	peptide hormone(PC00207)	3.16872	1.77187	12.7145	0.000362825	0.0161964
ENSGALG00000010457	SAMD15	0	0	0	3.16179	-0.182711	5.0184	0.0250793	0.441027
ENSGALG00000027743	SLC4A1	inorganic anion exchanger activity(GO:0005452);bicarbonate transmembrane transporter activity(GO:0015106);chloride transmembrane transporter activity(GO:0015108);ankyrin binding(GO:0030506);protein homodimerization activity(GO:0042803);anion:anion antiporter activity(GO:0015301)	BAND 3 ANION TRANSPORT PROTEIN (PTHR11453:SF12)	transporter(PC00227)	3.12269	3.05241	10.0342	0.00153663	0.0550611
ENSGALG00000016715	MEP1A	metalloendopeptidase activity(GO:0004222);zinc ion binding(GO:0008270);peptidase activity(GO:0008233);metallopeptidase activity(GO:0008237);hydrolase activity(GO:0016787);metal ion binding(GO:0046872)	MEPRIN A SUBUNIT ALPHA (PTHR10127:SF311)	transporter(PC00227);apolipoprotein(PC00219);membrane-bound signaling molecule(PC00052);receptor(PC00207);metalloprotease(PC00152);serine protease(PC00197);oxidase(PC00190);metalloprotease(PC00153);serine protease(PC00203);extracellular matrix protein(PC00176);enzyme modulator(PC00175);cell adhesion molecule(PC00121)	3.12169	-0.0991745	5.76844	0.0163165	0.335646
ENSGALG00000004568	CELA2A	serine-type endopeptidase activity(GO:0004252);peptidase activity(GO:0008233);serine-type peptidase activity(GO:0008236);hydrolase activity(GO:0016787)	CHYMOTRYPSIN-LIKE ELASTASE FAMILY MEMBER 2B (PTHR24257:SF19)	serine protease(PC00190);serine protease(PC00203)	3.10535	0.613165	8.608	0.0033469	0.105461
ENSGALG00000016669	GAL2	0	BETA-DEFENSIN 103 (PTHR20515:SF0)	antibacterial response protein(PC00090)	3.0747	2.12557	9.28316	0.00231271	0.0789471
ENSGALG00000009029	TSPAN12	0	TETRASPANIN-12 (PTHR19282:SF26)	membrane-bound signaling molecule(PC00207);receptor(PC00152);cell adhesion molecule(PC00197)	3.06253	4.1154	23.472	1.27e-06	0.000124778
ENSGALG00000011411	Uncharacterized	0	SUBFAMILY NOT NAMED (PTHR23266:SF104)	0	3.02468	0.856341	2.69142	0.10089	0.957361
ENSGALG00000027973	CATHL1	0	CATHELICIDIN-1-RELATED (PTHR10206:SF3)	protease inhibitor(PC00095);antibacterial response protein(PC00191)	2.90322	0.932324	5.3578	0.0206298	0.385533
ENSGALG00000005256	EPHA4	protein kinase activity(GO:0004672);GPI-linked ephrin receptor activity(GO:0005004);transmembrane-ephrin receptor activity(GO:0005005);ATP binding(GO:0005524);PH domain binding(GO:0042731);identical protein binding(GO:0042802);ephrin receptor binding(GO:0046875);DH domain binding(GO:0097161);nucleotide binding(GO:0000166);protein tyrosine kinase activity(GO:0004713);transmembrane receptor protein…	EPHRIN TYPE-A RECEPTOR 4 (PTHR24416:SF337)	0	2.90129	1.67821	13.6004	0.000226143	0.011033
ENSGALG00000004464	SDK2	#N/A	#N/A	#N/A	2.87763	-0.435241	5.61095	0.0178486	0.354645
ENSGALG00000016592	PRPS2	magnesium ion binding(GO:0000287);ribose phosphate diphosphokinase activity(GO:0004749);ATP binding(GO:0005524);kinase activity(GO:0016301);protein homodimerization activity(GO:0042803);nucleotide binding(GO:0000166);transferase activity(GO:0016740);identical protein binding(GO:0042802);metal ion binding(GO:0046872)	RIBOSE-PHOSPHATE PYROPHOSPHOKINASE 2 (PTHR10210:SF59)	carbohydrate kinase(PC00220);nucleotide kinase(PC00137);ligase(PC00065);carbohydrate kinase(PC00172);nucleotide kinase(PC00142)	2.86842	3.257	11.3123	0.000769946	0.0314423
ENSGALG00000007468	HBAA	oxygen transporter activity(GO:0005344);iron ion binding(GO:0005506);oxygen binding(GO:0019825);heme binding(GO:0020037);metal ion binding(GO:0046872)	HEMOGLOBIN SUBUNIT ALPHA (PTHR11442:SF48)	transfer/carrier protein(PC00219)	2.86193	4.8878	10.8819	0.00097108	0.0375116
ENSGALG00000025824	Uncharacterized	0	SUBFAMILY NOT NAMED (PTHR11738:SF115)	immunoglobulin receptor superfamily(PC00197);immunoglobulin receptor superfamily(PC00084)	2.85282	0.283113	5.17055	0.0229729	0.414565
ENSGALG00000013370	Sema3F	chemorepellent activity(GO:0045499)	SEMAPHORIN-3F (PTHR11036:SF27)	membrane-bound signaling molecule(PC00207)	2.83044	3.58405	16.124	5.93e-05	0.00365445
ENSGALG00000005776	#REF!	oxidoreductase activity, acting on the CH-CH group of donors(GO:0016627)	SUBFAMILY NOT NAMED (PTHR10556:SF33)	dehydrogenase(PC00176)	2.81915	0.0861836	7.63513	0.00572424	0.15429
ENSGALG00000003203	Uncharacterized	#N/A	#N/A	#N/A	2.79998	0.499014	9.19655	0.00242472	0.081509
ENSGALG00000000081	IL4I1	#N/A	#N/A	#N/A	2.79921	5.20717	32.4406	1.23e-08	1.94e-06
ENSGALG00000028269	#REF!	3',5'-cyclic-nucleotide phosphodiesterase activity(GO:0004114);phosphoric diester hydrolase activity(GO:0008081)	CAMP-SPECIFIC 3',5'-CYCLIC PHOSPHODIESTERASE 4D (PTHR11347:SF91)	phosphodiesterase(PC00121)	2.75649	3.14235	41.77	1.03e-10	2.76e-08
ENSGALG00000023622	Worthington	0	AVIDIN-RELATED (PTHR34399:SF1)	0	2.74931	5.26549	60.5346	7.23e-15	3.32e-12
ENSGALG00000017017	SERPINE3	serine-type endopeptidase inhibitor activity(GO:0004867)	SERPIN E3 (PTHR11461:SF129)	serine protease inhibitor(PC00095)	2.74116	0.154691	5.31015	0.0212015	0.392888
ENSGALG00000014815	EMILIN2	0	EMILIN-2 (PTHR15427:SF5)	extracellular matrix glycoprotein(PC00102)	2.74114	3.17363	23.0691	1.56e-06	0.000147278
ENSGALG00000003258	DNAAF1	#N/A	#N/A	#N/A	2.72496	0.132385	6.68667	0.00971364	0.227294
ENSGALG00000014108	SLC10A4	bile acid:sodium symporter activity(GO:0008508)	SODIUM/BILE ACID COTRANSPORTER 4 (PTHR10361:SF28)	cation transporter(PC00227)	2.70829	1.569	9.22115	0.00239236	0.0806671
ENSGALG00000027716	Serum	0	SERUM AMYLOID A PROTEIN (PTHR23424:SF0)	transporter(PC00227);apolipoprotein(PC00219);defense/immunity protein(PC00052)	2.70512	0.450315	10.6054	0.00112757	0.0425772
ENSGALG00000019696	CATHL2	0	MYELOID BACTENECIN (F1) (PTHR10206:SF0)	protease inhibitor(PC00095);antibacterial response protein(PC00191)	2.69663	0.896916	4.71924	0.029827	0.485779
ENSGALG00000016782	IL1R2	interleukin-1, Type II, blocking receptor activity(GO:0004910);interleukin-1 receptor activity(GO:0004908)	INTERLEUKIN-1 RECEPTOR TYPE 2 (PTHR11890:SF3)	type I cytokine receptor(PC00197)	2.69629	7.44573	38.1152	6.67e-10	1.48e-07
ENSGALG00000011449	Uncharacterized	SNARE binding(GO:0000149)	EXOCYST COMPLEX COMPONENT 3-LIKE PROTEIN (PTHR21292:SF12)	membrane traffic protein(PC00150)	2.69395	5.29101	53.7419	2.29e-13	8.69e-11
ENSGALG00000006644	#REF!	catalytic activity(GO:0003824);enzyme binding(GO:0019899);protein homodimerization activity(GO:0042803)	LONG-CHAIN-FATTY-ACID--COA LIGASE 6 (PTHR24096:SF239)	ligase(PC00142)	2.67898	0.784518	14.303	0.000155614	0.00805538
ENSGALG00000027419	Uncharacterized	0	SUBFAMILY NOT NAMED (PTHR23277:SF66)	receptor(PC00197);defense/immunity protein(PC00090)	2.66089	5.03865	14.4362	0.000144985	0.00764885
ENSGALG00000002647	PLS1	#N/A	#N/A	#N/A	2.64275	1.62548	14.1104	0.00017239	0.00879352
ENSGALG00000003212	TSPO2	#N/A	#N/A	#N/A	2.61725	4.91421	15.2922	9.21e-05	0.00537285
ENSGALG00000019003	Uncharacterized	protein kinase activity(GO:0004672);ATP binding(GO:0005524)	TYROSINE-PROTEIN KINASE SGK223 (PTHR22972:SF3)	0	2.61529	-0.0353312	5.77082	0.0162944	0.335646
ENSGALG00000022324	MAS-related	G-protein coupled receptor activity(GO:0004930)	PROTO-ONCOGENE MAS (PTHR11334:SF30)	0	2.59513	3.14051	22.6202	1.97e-06	0.000175898
ENSGALG00000001874	Uncharacterized	#N/A	#N/A	#N/A	2.59098	1.87613	13.4111	0.000250146	0.0120442
ENSGALG00000006323	LECT2	identical protein binding(GO:0042802)	LEUKOCYTE CELL-DERIVED CHEMOTAXIN-2 (PTHR11329:SF0)	chemokine(PC00207)	2.58646	4.40813	6.43142	0.0112119	0.254367
ENSGALG00000023921	UPK3B	0	UROPLAKIN-3B (PTHR15446:SF15)	0	2.57607	2.5988	28.6393	8.72e-08	1.09e-05
ENSGALG00000022815	GAL1	0	GALLINACIN-1-RELATED (PTHR20515:SF5)	antibacterial response protein(PC00090)	2.57348	2.94785	7.47453	0.0062578	0.163528
ENSGALG00000005662	AMPD3	AMP deaminase activity(GO:0003876);deaminase activity(GO:0019239)	AMP DEAMINASE 3 (PTHR11359:SF2)	deaminase(PC00121)	2.55622	2.87079	28.4287	9.72e-08	1.2e-05
ENSGALG00000006783	PLOD2	iron ion binding(GO:0005506);procollagen-lysine 5-dioxygenase activity(GO:0008475);L-ascorbic acid binding(GO:0031418);oxidoreductase activity(GO:0016491);oxidoreductase activity, acting on paired donors, with incorporation or reduction of molecular oxygen(GO:0016705);oxidoreductase activity, acting on paired donors, with incorporation or reduction of molecular oxygen, 2-oxoglutarate as one donor…	PROCOLLAGEN-LYSINE,2-OXOGLUTARATE 5-DIOXYGENASE 2 (PTHR10730:SF6)	oxygenase(PC00176)	2.55527	5.40214	33.6492	6.6e-09	1.09e-06
ENSGALG00000010628	ACSL1	long-chain fatty acid-CoA ligase activity(GO:0004467);catalytic activity(GO:0003824)	LONG-CHAIN-FATTY-ACID--COA LIGASE 1 (PTHR24096:SF209)	ligase(PC00142)	2.53381	6.74909	56.8594	4.68e-14	1.99e-11
ENSGALG00000014971	SLC2A9	sugar:proton symporter activity(GO:0005351);glucose transmembrane transporter activity(GO:0005355);transporter activity(GO:0005215);transmembrane transporter activity(GO:0022857);substrate-specific transmembrane transporter activity(GO:0022891)	SOLUTE CARRIER FAMILY 2, FACILITATED GLUCOSE TRANSPORTER MEMBER 9 (PTHR23503:SF35)	0	2.53374	2.14571	14.6595	0.000128784	0.00692669
ENSGALG00000015899	RIPK2	protein serine/threonine kinase activity(GO:0004674);ATP binding(GO:0005524);LIM domain binding(GO:0030274);protein homodimerization activity(GO:0042803);CARD domain binding(GO:0050700);nucleotide binding(GO:0000166);protein kinase activity(GO:0004672)	RECEPTOR-INTERACTING SERINE/THREONINE-PROTEIN KINASE 2 (PTHR23257:SF461)	non-receptor serine/threonine protein kinase(PC00220);non-receptor tyrosine protein kinase(PC00137);non-receptor serine/threonine protein kinase(PC00193);non-receptor tyrosine protein kinase(PC00167)	2.53131	4.75075	41.575	1.13e-10	2.98e-08
ENSGALG00000011136	CAPN9	calcium-dependent cysteine-type endopeptidase activity(GO:0004198);calcium ion binding(GO:0005509);peptidase activity(GO:0008233);cysteine-type peptidase activity(GO:0008234);hydrolase activity(GO:0016787)	CALPAIN-9 (PTHR10183:SF311)	cysteine protease(PC00190);cysteine protease(PC00081);annexin(PC00121);calmodulin(PC00190)	2.52595	0.566522	5.48501	0.0191802	0.367792
ENSGALG00000024507	#N/A	#N/A	#N/A	#N/A	2.52249	0.744088	9.25352	0.00235043	0.0797176
ENSGALG00000005680	PSD	ARF guanyl-nucleotide exchange factor activity(GO:0005086)	PH AND SEC7 DOMAIN-CONTAINING PROTEIN 1 (PTHR10663:SF115)	guanyl-nucleotide exchange factor(PC00095)	2.51695	2.10906	10.4785	0.00120771	0.0452932
ENSGALG00000028273	HBG2	oxygen transporter activity(GO:0005344);iron ion binding(GO:0005506);oxygen binding(GO:0019825);heme binding(GO:0020037);hemoglobin binding(GO:0030492);metal ion binding(GO:0046872)	HEMOGLOBIN SUBUNIT GAMMA-2 (PTHR11442:SF7)	transfer/carrier protein(PC00219)	2.50674	9.26907	9.34154	0.00224017	0.0774297
ENSGALG00000007096	Uncharacterized	ubiquinol-cytochrome-c reductase activity(GO:0008121)	CYTOCHROME B-C1 COMPLEX SUBUNIT 8 (PTHR12119:SF2)	0	2.45362	-0.0513501	4.98582	0.0255558	0.445583
ENSGALG00000028589	DMTN	receptor binding(GO:0005102);spectrin binding(GO:0030507);protein self-association(GO:0043621)	DEMATIN (PTHR24213:SF17)	structural protein(PC00211);non-motor actin binding protein(PC00085)	2.43267	0.914993	5.05232	0.024593	0.434372
ENSGALG00000023364	CDC42EP4	GTPase activator activity(GO:0005096);GTP-Rho binding(GO:0017049);poly(A) RNA binding(GO:0044822)	CDC42 EFFECTOR PROTEIN 4 (PTHR15344:SF14)	0	2.41808	4.98074	49.2565	2.25e-12	6.88e-10
ENSGALG00000024328	FSTL3	fibronectin binding(GO:0001968);activin binding(GO:0048185)	FOLLISTATIN-RELATED PROTEIN 3 (PTHR10913:SF16)	enzyme modulator(PC00095)	2.37303	0.22999	8.26505	0.00404156	0.122088
ENSGALG00000002897	SLC16A14	#N/A	#N/A	#N/A	2.37058	-0.354599	1.27857	0.258165	0.99907
ENSGALG00000017269	Ubiquitin	cysteine-type endopeptidase activity(GO:0004197);ubiquitin-specific protease activity(GO:0004843);peptidase activity(GO:0008233);cysteine-type peptidase activity(GO:0008234);hydrolase activity(GO:0016787);ubiquitinyl hydrolase activity(GO:0036459)	0	0	2.3591	0.757692	8.74237	0.00310901	0.0999415
ENSGALG00000019768	ACSF2	catalytic activity(GO:0003824)	ACYL-COA SYNTHETASE FAMILY MEMBER 2, MITOCHONDRIAL (PTHR24095:SF181)	dehydrogenase(PC00176);ligase(PC00092)	2.3553	5.19106	38.0049	7.06e-10	1.53e-07
ENSGALG00000010090	FAM160A1	0	PROTEIN FAM160A1 (PTHR21705:SF6)	0	2.33659	1.54999	12.6608	0.000373394	0.0165343
ENSGALG00000027497	CFD	serine-type endopeptidase activity(GO:0004252);peptidase activity(GO:0008233);serine-type peptidase activity(GO:0008236);hydrolase activity(GO:0016787)	INACTIVE SERINE PROTEASE 54 (PTHR24256:SF208)	peptide hormone(PC00207);receptor(PC00179);serine protease(PC00197);serine protease(PC00190);protease inhibitor(PC00203);annexin(PC00121);calmodulin(PC00190)	2.31517	0.567453	7.10035	0.0077069	0.191302
ENSGALG00000016803	ST6GAL2	#N/A	#N/A	#N/A	2.31271	2.26695	8.60759	0.00334766	0.105461
ENSGALG00000016761	LYG2	lysozyme activity(GO:0003796)	SUBFAMILY NOT NAMED (PTHR31698:SF2)	0	2.29652	2.19781	5.65041	0.0174513	0.349852
ENSGALG00000008182	CHAC2	0	CATION TRANSPORT REGULATOR-LIKE PROTEIN 2 (PTHR12192:SF2)	0	2.29558	1.85878	11.3395	0.000758759	0.0311006
ENSGALG00000001004	Uncharacterized	#N/A	#N/A	#N/A	2.28046	1.66293	10.2491	0.00136752	0.0499282
ENSGALG00000007463	HBAD	oxygen transporter activity(GO:0005344);iron ion binding(GO:0005506);oxygen binding(GO:0019825);heme binding(GO:0020037);metal ion binding(GO:0046872)	HEMOGLOBIN SUBUNIT ALPHA-D (PTHR11442:SF37)	transfer/carrier protein(PC00219)	2.27175	1.26099	4.90208	0.0268244	0.459978
ENSGALG00000009415	SMOC1	calcium ion binding(GO:0005509)	SPARC-RELATED MODULAR CALCIUM-BINDING PROTEIN 1 (PTHR12352:SF13)	calcium-binding protein(PC00060)	2.26775	1.08883	6.74808	0.00938486	0.221106
ENSGALG00000004849	WSCD2	#N/A	#N/A	#N/A	2.26272	1.20553	8.97382	0.00273875	0.0901418
ENSGALG00000000217	PPFIA4	#N/A	#N/A	#N/A	2.25379	0.00300028	3.88082	0.0488407	0.652748
ENSGALG00000010101	KLF2	nucleic acid binding(GO:0003676);metal ion binding(GO:0046872)	0	0	2.25055	3.29558	13.7296	0.000211105	0.0104379
ENSGALG00000004213	ABL2	#N/A	#N/A	#N/A	2.23837	0.331083	4.88753	0.0270514	0.461716
ENSGALG00000007025	CPNE8	0	COPINE-8 (PTHR10857:SF9)	membrane traffic protein(PC00150)	2.22284	3.27653	14.3855	0.000148945	0.00779456
ENSGALG00000000507	CPNE7	#N/A	#N/A	#N/A	2.21749	2.00343	16.1875	5.74e-05	0.00357393
ENSGALG00000026661	MSRB3	zinc ion binding(GO:0008270);peptide-methionine (R)-S-oxide reductase activity(GO:0033743);oxidoreductase activity, acting on a sulfur group of donors, disulfide as acceptor(GO:0016671)	METHIONINE-R-SULFOXIDE REDUCTASE B3 (PTHR10173:SF18)	reductase(PC00176)	2.2032	3.9033	3.60877	0.0574756	0.717697
ENSGALG00000023847	HAP1	0	HUNTINGTIN-ASSOCIATED PROTEIN 1 (PTHR15751:SF14)	membrane traffic protein(PC00150)	2.20224	-0.1185	4.46727	0.0345501	0.537306
ENSGALG00000007129	ALDH6	retinal dehydrogenase activity(GO:0001758);aldehyde dehydrogenase (NAD) activity(GO:0004029);aldehyde dehydrogenase [NAD(P)+] activity(GO:0004030);protein homodimerization activity(GO:0042803);thyroid hormone binding(GO:0070324);NAD+ binding(GO:0070403);oxidoreductase activity(GO:0016491);oxidoreductase activity, acting on the aldehyde or oxo group of donors, NAD or NADP as acceptor(GO:0016620)	ALDEHYDE DEHYDROGENASE FAMILY 1 MEMBER A3 (PTHR11699:SF209)	dehydrogenase(PC00176)	2.19351	0.432355	4.42857	0.0353422	0.541463
ENSGALG00000023347	Uncharacterized	hedgehog receptor activity(GO:0008158)	PATCHED DOMAIN-CONTAINING PROTEIN 3 (PTHR10796:SF60)	receptor(PC00197)	2.18944	3.22922	20.9706	4.66e-06	0.000388317
ENSGALG00000014225	KCTD8	0	BTB/POZ DOMAIN-CONTAINING PROTEIN KCTD8 (PTHR14499:SF68)	enzyme modulator(PC00095)	2.18785	0.231473	3.57319	0.0587196	0.724208
ENSGALG00000012023	DACT1	beta-catenin binding(GO:0008013);protein kinase A binding(GO:0051018)	DAPPER HOMOLOG 1 (PTHR15919:SF12)	0	2.18138	0.131245	3.73295	0.053349	0.689597
ENSGALG00000015110	FAM189A2	0	PROTEIN FAM189A2 (PTHR17615:SF8)	0	2.16963	2.53284	16.6569	4.48e-05	0.00292204
ENSGALG00000026474	Uncharacterized	0	LINKER FOR ACTIVATION OF T-CELLS FAMILY MEMBER 2 (PTHR15646:SF5)	0	2.16927	0.637009	4.24584	0.0393467	0.57538
ENSGALG00000028502	Uncharacterized	cytokine activity(GO:0005125);tumor necrosis factor receptor binding(GO:0005164)	TUMOR NECROSIS FACTOR LIGAND SUPERFAMILY MEMBER 13B (PTHR15151:SF2)	0	2.16093	0.469416	5.28633	0.0214934	0.396299
ENSGALG00000011172	MYO10	motor activity(GO:0003774);ATP binding(GO:0005524);nucleotide binding(GO:0000166)	SUBFAMILY NOT NAMED (PTHR13140:SF365)	G-protein modulator(PC00095);actin binding motor protein(PC00022);cell junction protein(PC00085)	2.15941	1.64419	12.7216	0.000361465	0.0161964
ENSGALG00000008043	CORO2B	actin filament binding(GO:0051015)	CORONIN-2B (PTHR10856:SF17)	non-motor actin binding protein(PC00085)	2.15351	0.677145	6.8387	0.00892035	0.212891
ENSGALG00000027786	SOCS3	#N/A	#N/A	#N/A	2.14524	4.21959	37.2818	1.02e-09	2.09e-07
ENSGALG00000003323	OSGIN1	#N/A	#N/A	#N/A	2.14404	1.36746	5.07473	0.0242771	0.431045
ENSGALG00000009626	THBS1	phosphatidylserine binding(GO:0001786);fibronectin binding(GO:0001968);integrin binding(GO:0005178);calcium ion binding(GO:0005509);heparin binding(GO:0008201);fibroblast growth factor binding(GO:0017134);low-density lipoprotein particle binding(GO:0030169);laminin binding(GO:0043236);fibrinogen binding(GO:0070051);collagen V binding(GO:0070052);extracellular matrix binding(GO:0050840)	THROMBOSPONDIN-1 (PTHR10199:SF78)	0	2.14191	0.286587	5.20464	0.0225267	0.411225
ENSGALG00000006656	FRMD4A	#N/A	#N/A	#N/A	2.13039	0.569557	6.0553	0.0138646	0.297192
ENSGALG00000008918	LAMP5	#N/A	#N/A	#N/A	2.12893	2.76508	16.9125	3.91e-05	0.00256902
ENSGALG00000003589	VTN	#N/A	#N/A	#N/A	2.12881	0.115254	3.4447	0.0634549	0.755565
ENSGALG00000007719	SHANK2	ionotropic glutamate receptor binding(GO:0035255)	SH3 AND MULTIPLE ANKYRIN REPEAT DOMAINS PROTEIN 2 (PTHR24135:SF17)	0	2.11838	0.055514	4.251	0.0392273	0.574874
ENSGALG00000024024	TGFA	glycoprotein binding(GO:0001948);epidermal growth factor receptor binding(GO:0005154);growth factor activity(GO:0008083)	PROTRANSFORMING GROWTH FACTOR ALPHA (PTHR10740:SF1)	cytokine(PC00207);growth factor(PC00083)	2.1145	0.088206	4.37478	0.0364745	0.55395
ENSGALG00000004527	UNC13C	#N/A	#N/A	#N/A	2.10503	2.58184	7.10139	0.00770242	0.191302
ENSGALG00000005608	Slc9a3r2	#N/A	#N/A	#N/A	2.10237	0.980951	7.18359	0.00735735	0.185634
ENSGALG00000027054	ACKR1	C-C chemokine binding(GO:0019957);chemokine binding(GO:0019956)	DUFFY ANTIGEN/CHEMOKINE RECEPTOR (PTHR14181:SF1)	0	2.1004	-0.281102	3.3505	0.0671847	0.778128
ENSGALG00000015142	DSG2	calcium ion binding(GO:0005509);cell adhesion molecule binding(GO:0050839)	DESMOGLEIN-2 (PTHR24025:SF1)	cell junction protein(PC00070);cadherin(PC00069)	2.08394	0.124563	4.00657	0.0453233	0.623606
ENSGALG00000012998	WNT5B	frizzled binding(GO:0005109);receptor binding(GO:0005102)	PROTEIN WNT-5B (PTHR12027:SF87)	signaling molecule(PC00207)	2.06336	1.05182	6.86786	0.00877594	0.210686
ENSGALG00000028268	Uncharacterized	peptide antigen binding(GO:0042605)	SUBFAMILY NOT NAMED (PTHR16675:SF177)	immunoglobulin receptor superfamily(PC00197);immunoglobulin receptor superfamily(PC00084);major histocompatibility complex antigen(PC00124)	2.05246	4.45876	4.779	0.0288088	0.475736
ENSGALG00000015026	TRAF3IP2	0	ADAPTER PROTEIN CIKS (PTHR34257:SF2)	0	2.05213	4.23942	31.939	1.59e-08	2.4e-06
ENSGALG00000002371	RUSC2	#N/A	#N/A	#N/A	2.03572	2.20301	16.434	5.04e-05	0.00322917
ENSGALG00000026215	CCDC177	0	COILED-COIL DOMAIN-CONTAINING PROTEIN 177 (PTHR33663:SF1)	0	2.01533	1.0523	2.54487	0.110653	0.990522
ENSGALG00000011046	SNX10	1-phosphatidylinositol binding(GO:0005545);phosphatidylinositol binding(GO:0035091);ATPase binding(GO:0051117)	SORTING NEXIN-10 (PTHR10555:SF128)	membrane trafficking regulatory protein(PC00150)	2.00269	8.1082	26.0005	3.41e-07	3.76e-05
ENSGALG00000011219	GIPR	glucagon receptor activity(GO:0004967);signal transducer activity(GO:0004871);transmembrane signaling receptor activity(GO:0004888);G-protein coupled receptor activity(GO:0004930)	GLUCAGON RECEPTOR (PTHR12011:SF323)	G-protein coupled receptor(PC00197);antibacterial response protein(PC00021)	1.99696	-0.234024	3.60558	0.0575861	0.718263
ENSGALG00000006074	SOX6	#N/A	#N/A	#N/A	1.98663	0.334842	2.6209	0.105465	0.973827
ENSGALG00000004074	KCNS1	#N/A	#N/A	#N/A	1.97064	1.90041	7.89944	0.004945	0.141253
ENSGALG00000011339	IGFBP7	insulin-like growth factor binding(GO:0005520)	INSULIN-LIKE GROWTH FACTOR-BINDING PROTEIN 7 (PTHR14186:SF15)	0	1.96638	0.985521	5.18164	0.0228267	0.41328
ENSGALG00000012816	SLC22A23	organic anion transmembrane transporter activity(GO:0008514);transporter activity(GO:0005215);transmembrane transporter activity(GO:0022857)	SOLUTE CARRIER FAMILY 22 MEMBER 23 (PTHR24064:SF192)	carbohydrate transporter(PC00227);cation transporter(PC00067);transfer/carrier protein(PC00068)	1.95122	0.626334	4.04416	0.0443243	0.616292
ENSGALG00000006032	IL13RA1	#N/A	#N/A	#N/A	1.9388	4.37501	27.7785	1.36e-07	1.67e-05
ENSGALG00000006337	k123	#N/A	#N/A	#N/A	1.92604	7.698	20.4275	6.19e-06	0.000498452
ENSGALG00000016196	Cystathionine	cystathionine beta-synthase activity(GO:0004122);heme binding(GO:0020037);pyridoxal phosphate binding(GO:0030170);lyase activity(GO:0016829)	CYSTATHIONINE BETA-SYNTHASE (PTHR10314:SF8)	dehydratase(PC00144);epimerase/racemase(PC00091);deaminase(PC00135)	1.9184	1.7129	6.70754	0.00960063	0.225227
ENSGALG00000001320	CYP1A1	#N/A	#N/A	#N/A	1.90997	3.47195	19.9538	7.93e-06	0.000616017
ENSGALG00000028213	Uncharacterized	0	0	0	1.90851	0.9245	5.66319	0.0173246	0.349215
ENSGALG00000005031	DRP2	#N/A	#N/A	#N/A	1.9049	2.54004	8.71581	0.00315462	0.10082
ENSGALG00000027712	Uncharacterized	receptor activity(GO:0004872)	SUBFAMILY NOT NAMED (PTHR12080:SF45)	protein kinase(PC00220);signaling molecule(PC00137);immunoglobulin receptor superfamily(PC00193);protein kinase(PC00207);immunoglobulin receptor superfamily(PC00197);cell adhesion molecule(PC00084)	1.90445	0.228205	4.51694	0.0335609	0.525628
ENSGALG00000027568	Uncharacterized	0	PROTEIN SHISA-6 HOMOLOG (PTHR31774:SF0)	0	1.90254	0.997123	6.57818	0.0103236	0.236159
ENSGALG00000026798	KIFC1	microtubule motor activity(GO:0003777);ATP binding(GO:0005524);microtubule binding(GO:0008017)	0	0	1.89011	1.14871	7.28495	0.00695347	0.177886
ENSGALG00000004256	DHRS3	#N/A	#N/A	#N/A	1.88908	1.34553	7.79561	0.00523733	0.146398
ENSGALG00000008166	TLR15	#N/A	#N/A	#N/A	1.88772	6.42553	27.1637	1.87e-07	2.16e-05
ENSGALG00000026314	KCNN1	calmodulin binding(GO:0005516);small conductance calcium-activated potassium channel activity(GO:0016286);calcium-activated potassium channel activity(GO:0015269)	SMALL CONDUCTANCE CALCIUM-ACTIVATED POTASSIUM CHANNEL PROTEIN 1 (PTHR10153:SF38)	voltage-gated potassium channel(PC00227);voltage-gated ion channel(PC00133)	1.88405	0.508117	5.60753	0.0178834	0.354645
ENSGALG00000002766	MLKL	#N/A	#N/A	#N/A	1.87893	1.56469	5.6189	0.0177678	0.354645
ENSGALG00000007118	Sodium/hydrogen	#N/A	#N/A	#N/A	1.87686	1.08751	6.46539	0.0109995	0.250064
ENSGALG00000005733	WNT8b	#N/A	#N/A	#N/A	1.84905	-0.0198396	2.21965	0.136264	0.99907
ENSGALG00000007015	CD40	#N/A	#N/A	#N/A	1.84833	5.7242	50.3732	1.27e-12	4.12e-10
ENSGALG00000007123	Uncharacterized	#N/A	#N/A	#N/A	1.84801	4.15073	15.0878	0.000102625	0.00580615
ENSGALG00000008997	STEAP4	#N/A	#N/A	#N/A	1.8473	0.616807	3.16334	0.0753088	0.821806
ENSGALG00000003594	chAnk1	#N/A	#N/A	#N/A	1.8412	4.50234	9.11533	0.00253477	0.0844361
ENSGALG00000010377	GPR87	G-protein coupled purinergic nucleotide receptor activity(GO:0045028);signal transducer activity(GO:0004871);G-protein coupled receptor activity(GO:0004930)	G-PROTEIN COUPLED RECEPTOR 87 (PTHR24233:SF8)	G-protein coupled receptor(PC00197)	1.83449	-0.197984	3.18741	0.0742074	0.816577
ENSGALG00000004251	ARR3	#N/A	#N/A	#N/A	1.83328	1.83436	6.86506	0.00878972	0.210686
ENSGALG00000025240	#N/A	#N/A	#N/A	#N/A	1.83227	-0.0791119	3.19877	0.0736937	0.812656
ENSGALG00000005259	VIPR1	#N/A	#N/A	#N/A	1.83211	0.126375	2.16707	0.140995	0.99907
ENSGALG00000016710	CYP39A1	iron ion binding(GO:0005506);steroid 7-alpha-hydroxylase activity(GO:0008387);oxysterol 7-alpha-hydroxylase activity(GO:0008396);heme binding(GO:0020037);monooxygenase activity(GO:0004497);oxidoreductase activity(GO:0016491);oxidoreductase activity, acting on paired donors, with incorporation or reduction of molecular oxygen(GO:0016705);metal ion binding(GO:0046872)	24-HYDROXYCHOLESTEROL 7-ALPHA-HYDROXYLASE (PTHR24304:SF2)	oxygenase(PC00176)	1.8317	1.90511	5.56766	0.0182952	0.359577
ENSGALG00000009537	PPM1L	protein serine/threonine phosphatase activity(GO:0004722);metal ion binding(GO:0046872);catalytic activity(GO:0003824);phosphoprotein phosphatase activity(GO:0004721);hydrolase activity(GO:0016787);cation binding(GO:0043169)	PROTEIN PHOSPHATASE 1L (PTHR13832:SF321)	protein phosphatase(PC00181);protein phosphatase(PC00195);kinase inhibitor(PC00121)	1.83109	2.33529	3.9619	0.046541	0.633533
ENSGALG00000026534	ZNF469	metal ion binding(GO:0046872)	ZINC FINGER PROTEIN 469 (PTHR21465:SF2)	0	1.83018	0.272299	3.83914	0.0500693	0.662625
ENSGALG00000004860	RASD1	#N/A	#N/A	#N/A	1.82755	1.36571	7.09712	0.00772078	0.191302
ENSGALG00000006110	PLK1	#N/A	#N/A	#N/A	1.81447	1.23939	4.61037	0.0317792	0.510783
ENSGALG00000001020	KIFC3	#N/A	#N/A	#N/A	1.81118	2.81597	14.8903	0.000113945	0.0062818
ENSGALG00000013417	LPAR2	PDZ domain binding(GO:0030165);lysophosphatidic acid receptor activity(GO:0070915);signal transducer activity(GO:0004871);G-protein coupled receptor activity(GO:0004930)	LYSOPHOSPHATIDIC ACID RECEPTOR 2 (PTHR22750:SF38)	G-protein coupled receptor(PC00197)	1.80128	0.241687	2.42808	0.119179	0.99907
ENSGALG00000003590	C17orf58	#N/A	#N/A	#N/A	1.80078	0.622	4.20342	0.0403425	0.584156
ENSGALG00000026674	CIB2	integrin binding(GO:0005178);calcium ion binding(GO:0005509);protein complex binding(GO:0032403)	CALCIUM AND INTEGRIN-BINDING FAMILY MEMBER 2 (PTHR23056:SF22)	protein phosphatase(PC00181);protein phosphatase(PC00195);calmodulin(PC00121)	1.79227	0.278488	4.42966	0.0353195	0.541463
ENSGALG00000005297	HHATL	#N/A	#N/A	#N/A	1.79226	0.654005	4.02632	0.0447956	0.621278
ENSGALG00000001453	FAM110D	#N/A	#N/A	#N/A	1.79141	1.1419	6.22113	0.0126235	0.278204
ENSGALG00000010929	SPARCL1	calcium ion binding(GO:0005509)	SPARC-LIKE PROTEIN 1 (PTHR13866:SF16)	growth factor(PC00207);extracellular matrix glycoprotein(PC00112);cell adhesion molecule(PC00102)	1.78902	0.117159	3.54811	0.0596132	0.730327
ENSGALG00000015528	#REF!	RNA binding(GO:0003723);microtubule binding(GO:0008017);kinesin binding(GO:0019894);kinase binding(GO:0019900);GABA receptor binding(GO:0050811)	JANUS KINASE AND MICROTUBULE-INTERACTING PROTEIN 1 (PTHR18935:SF6)	0	1.78818	4.91807	11.7089	0.000622032	0.0259792
ENSGALG00000011604	SLC4A4	inorganic anion exchanger activity(GO:0005452);sodium:bicarbonate symporter activity(GO:0008510);transporter activity(GO:0005215);anion transmembrane transporter activity(GO:0008509)	ELECTROGENIC SODIUM BICARBONATE COTRANSPORTER 1 (PTHR11453:SF10)	transporter(PC00227)	1.78783	2.04248	4.74745	0.0293418	0.481432
ENSGALG00000015568	SH3TC1	0	SH3 DOMAIN AND TETRATRICOPEPTIDE REPEAT-CONTAINING PROTEIN 1 (PTHR22647:SF3)	0	1.77408	4.15791	9.43637	0.00212724	0.0739904
ENSGALG00000012216	BMPR1B	#N/A	#N/A	#N/A	1.77394	1.05933	3.23713	0.0719868	0.805788
ENSGALG00000010490	DPYSL4	hydrolase activity, acting on carbon-nitrogen (but not peptide) bonds(GO:0016810);hydrolase activity(GO:0016787)	DIHYDROPYRIMIDINASE-RELATED PROTEIN 4 (PTHR11647:SF55)	hydrolase(PC00121)	1.76557	0.788204	5.5172	0.0188304	0.364892
ENSGALG00000028162	Uncharacterized	0	0	0	1.75533	1.69293	9.01424	0.00267884	0.0886994
ENSGALG00000003412	Uncharacterized	#N/A	#N/A	#N/A	1.75277	7.44863	34.1808	5.02e-09	8.52e-07
ENSGALG00000008763	SSX2IP	#N/A	#N/A	#N/A	1.7512	0.742283	4.21702	0.0400205	0.581395
ENSGALG00000009963	Worthington	#N/A	#N/A	#N/A	1.75036	2.24414	8.42892	0.00369299	0.114701
ENSGALG00000026033	SYT2	calcium-dependent phospholipid binding(GO:0005544)	SYNAPTOTAGMIN-2 (PTHR10024:SF223)	membrane trafficking regulatory protein(PC00150)	1.74594	0.335781	2.70252	0.10019	0.954818
ENSGALG00000006805	Uncharacterized	#N/A	#N/A	#N/A	1.74014	7.62788	25.9259	3.55e-07	3.84e-05
ENSGALG00000006673	POU2F3	#N/A	#N/A	#N/A	1.73764	1.79138	6.59302	0.010238	0.236142
ENSGALG00000021325	Uncharacterized	MAP kinase kinase kinase activity(GO:0004709);ATP binding(GO:0005524);protein kinase activity(GO:0004672)	MITOGEN-ACTIVATED PROTEIN KINASE KINASE KINASE 7 (PTHR26392:SF74)	non-receptor serine/threonine protein kinase(PC00220);non-receptor serine/threonine protein kinase(PC00137)	1.73542	4.50595	18.8144	1.44e-05	0.00106613
ENSGALG00000006204	CHST13	#N/A	#N/A	#N/A	1.73345	6.3459	38.7717	4.76e-10	1.14e-07
ENSGALG00000007240	TRAIL-LIKE	#N/A	#N/A	#N/A	1.72443	0.71278	3.17263	0.0748818	0.820722
ENSGALG00000016690	Uncharacterized	iron ion binding(GO:0005506);steroid hydroxylase activity(GO:0008395);oxidoreductase activity, acting on paired donors, with incorporation or reduction of molecular oxygen, reduced flavin or flavoprotein as one donor, and incorporation of one atom of oxygen(GO:0016712);oxygen binding(GO:0019825);heme binding(GO:0020037);monooxygenase activity(GO:0004497);oxidoreductase activity(GO:0016491);oxidor…	SUBFAMILY NOT NAMED (PTHR24300:SF101)	0	1.72223	0.293312	2.64019	0.104191	0.968617
ENSGALG00000028795	CADM3	protein homodimerization activity(GO:0042803)	CELL ADHESION MOLECULE 3 (PTHR23277:SF57)	receptor(PC00197);defense/immunity protein(PC00090)	1.72075	0.548399	2.81532	0.0933685	0.920059
ENSGALG00000016685	ASMT	#N/A	#N/A	#N/A	1.71387	-0.0066545	2.81915	0.0931457	0.920059
ENSGALG00000009151	Uncharacterized	#N/A	#N/A	#N/A	1.70842	0.449778	3.53899	0.0599418	0.732119
ENSGALG00000026162	Uncharacterized	0	0	0	1.70779	0.368566	4.30213	0.0380647	0.566376
ENSGALG00000008118	RFTN2	#N/A	#N/A	#N/A	1.70284	3.32565	8.07249	0.00449424	0.132496
ENSGALG00000005693	INOS	#N/A	#N/A	#N/A	1.69651	6.08496	41.0111	1.51e-10	3.88e-08
ENSGALG00000025464	#N/A	#N/A	#N/A	#N/A	1.6947	1.11487	4.81695	0.0281811	0.470796
ENSGALG00000026366	TTN	protein kinase activity(GO:0004672);ATP binding(GO:0005524)	TITIN (PTHR13817:SF10)	extracellular matrix protein(PC00102);cell adhesion molecule(PC00069)	1.69456	-0.0221498	2.28659	0.130496	0.99907
ENSGALG00000016937	DIAPH3	actin binding(GO:0003779);Rho GTPase binding(GO:0017048)	PROTEIN DIAPHANOUS HOMOLOG 3 (PTHR23213:SF198)	non-motor actin binding protein(PC00085)	1.68362	0.681264	4.80216	0.028424	0.472705
ENSGALG00000024047	MYCL	transcription factor activity, sequence-specific DNA binding(GO:0003700);protein dimerization activity(GO:0046983)	PROTEIN L-MYC-RELATED (PTHR11514:SF1)	basic helix-loop-helix transcription factor(PC00218);nucleic acid binding(PC00055)	1.68084	0.45152	3.58345	0.0583577	0.722169
ENSGALG00000027946	NOS3	nitric-oxide synthase activity(GO:0004517);iron ion binding(GO:0005506);calmodulin binding(GO:0005516);FMN binding(GO:0010181);oxidoreductase activity(GO:0016491);heme binding(GO:0020037);flavin adenine dinucleotide binding(GO:0050660);NADP binding(GO:0050661);actin monomer binding(GO:0003785);tetrahydrobiopterin binding(GO:0034617);arginine binding(GO:0034618);scaffold protein binding(GO:0097110)	0	0	1.67305	1.13709	5.86117	0.0154785	0.323907
ENSGALG00000013925	KIT	#N/A	#N/A	#N/A	1.66609	2.66368	5.65292	0.0174264	0.349852
ENSGALG00000004293	Uncharacterized	#N/A	#N/A	#N/A	1.64528	0.407804	2.66876	0.102335	0.96106
ENSGALG00000015145	TMC1	voltage-gated calcium channel activity(GO:0005245)	TRANSMEMBRANE CHANNEL-LIKE PROTEIN 1 (PTHR23302:SF18)	ion channel(PC00227)	1.64082	0.127069	2.15838	0.141795	0.99907
ENSGALG00000027133	CD83	0	CD83 ANTIGEN (PTHR15193:SF1)	0	1.6294	9.51974	22.3767	2.24e-06	0.000197649
ENSGALG00000014649	MBLAC2	hydrolase activity(GO:0016787);metal ion binding(GO:0046872)	METALLO-BETA-LACTAMASE DOMAIN-CONTAINING PROTEIN 2 (PTHR11935:SF106)	hydrolase(PC00121)	1.61586	3.77271	7.56264	0.00595905	0.158706
ENSGALG00000007508	HPSE2	#N/A	#N/A	#N/A	1.61288	0.314127	3.74176	0.0530686	0.689204
ENSGALG00000005767	TRAF7	#N/A	#N/A	#N/A	1.61242	7.21727	31.9503	1.58e-08	2.4e-06
ENSGALG00000025450	#N/A	#N/A	#N/A	#N/A	1.61133	0.886608	3.31318	0.0687265	0.782021
ENSGALG00000001109	GTSF1	#N/A	#N/A	#N/A	1.60873	1.71961	5.53675	0.0186212	0.363334
ENSGALG00000006859	SV2B	#N/A	#N/A	#N/A	1.60593	3.58467	17.3823	3.06e-05	0.00205501
ENSGALG00000010440	MKNK1	#N/A	#N/A	#N/A	1.6041	4.46328	10.3604	0.0012875	0.0478576
ENSGALG00000014966	HGD	homogentisate 1,2-dioxygenase activity(GO:0004411)	HOMOGENTISATE 1,2-DIOXYGENASE (PTHR11056:SF0)	oxygenase(PC00176)	1.60332	0.113513	2.61389	0.105931	0.973827
ENSGALG00000029177	IL17RE	0	INTERLEUKIN-17 RECEPTOR E (PTHR15583:SF5)	0	1.60063	3.4853	15.1749	9.8e-05	0.00565712
ENSGALG00000008697	RBM20	#N/A	#N/A	#N/A	1.58996	0.0196293	2.98253	0.0841676	0.874794
ENSGALG00000016726	C3H6ORF138	hedgehog receptor activity(GO:0008158)	PATCHED DOMAIN-CONTAINING PROTEIN 4 (PTHR10796:SF15)	receptor(PC00197)	1.58297	0.00620489	2.30723	0.128773	0.99907
ENSGALG00000007685	BCL9L	#N/A	#N/A	#N/A	1.57853	4.98866	18.7747	1.47e-05	0.0010813
ENSGALG00000014186	MPPED1	hydrolase activity(GO:0016787)	METALLOPHOSPHOESTERASE DOMAIN-CONTAINING PROTEIN 1 (PTHR12905:SF0)	hydrolase(PC00121)	1.57847	3.87492	7.96829	0.00476039	0.137568
ENSGALG00000015521	CRH	hormone activity(GO:0005179)	CORTICOLIBERIN (PTHR15035:SF9)	0	1.57328	0.185826	3.30784	0.0689501	0.783756
ENSGALG00000014988	POPDC2	cAMP binding(GO:0030552)	POPEYE DOMAIN-CONTAINING PROTEIN 2 (PTHR12101:SF15)	0	1.57162	0.511659	3.9227	0.0476384	0.642914
ENSGALG00000000645	ESPN	#N/A	#N/A	#N/A	1.57007	1.69796	4.79179	0.0285957	0.473721
ENSGALG00000023576	PIM3	protein serine/threonine kinase activity(GO:0004674);ATP binding(GO:0005524);nucleotide binding(GO:0000166);protein kinase activity(GO:0004672)	SERINE/THREONINE-PROTEIN KINASE PIM-3 (PTHR22984:SF8)	serine/threonine protein kinase receptor(PC00220);serine/threonine protein kinase receptor(PC00137);protein kinase(PC00193)	1.56833	6.39031	32.3603	1.28e-08	1.99e-06
ENSGALG00000016834	MCF2L	Rho guanyl-nucleotide exchange factor activity(GO:0005089);1-phosphatidylinositol binding(GO:0005545);guanyl-nucleotide exchange factor activity(GO:0005085)	GUANINE NUCLEOTIDE EXCHANGE FACTOR DBS (PTHR22826:SF115)	signaling molecule(PC00207);guanyl-nucleotide exchange factor(PC00095)	1.56439	1.14517	3.64995	0.0560708	0.704143
ENSGALG00000005460	SLCO4A1	#N/A	#N/A	#N/A	1.56363	5.40708	30.5189	3.31e-08	4.67e-06
ENSGALG00000004236	TRAF3IP1	#N/A	#N/A	#N/A	1.56044	2.67544	6.14988	0.0131421	0.286057
ENSGALG00000001905	DTX2	#N/A	#N/A	#N/A	1.5592	7.58975	31.4432	2.05e-08	3.06e-06
ENSGALG00000007177	PTPRG	#N/A	#N/A	#N/A	1.55267	1.17236	4.79069	0.028614	0.473721
ENSGALG00000005321	LAMA5	#N/A	#N/A	#N/A	1.55044	0.672026	3.45308	0.0631341	0.75549
ENSGALG00000026182	CTTNBP2NL	protein phosphatase 2A binding(GO:0051721)	CTTNBP2 N-TERMINAL-LIKE PROTEIN (PTHR23166:SF9)	0	1.55042	6.51399	24.8367	6.24e-07	6.37e-05
ENSGALG00000008999	AFAP1L2	#N/A	#N/A	#N/A	1.54846	0.776143	1.92676	0.165114	0.99907
ENSGALG00000015042	CRMP1A	hydrolase activity, acting on carbon-nitrogen (but not peptide) bonds(GO:0016810);hydrolase activity(GO:0016787)	DIHYDROPYRIMIDINASE-RELATED PROTEIN 1 (PTHR11647:SF54)	hydrolase(PC00121)	1.5465	1.85223	4.44954	0.0349105	0.539109
ENSGALG00000028659	Blec1	carbohydrate binding(GO:0030246)	C-TYPE LECTIN DOMAIN FAMILY 2 MEMBER B (PTHR22800:SF172)	membrane-bound signaling molecule(PC00207);receptor(PC00152);defense/immunity protein(PC00197)	1.54577	2.90124	4.43866	0.0351337	0.54104
ENSGALG00000016285	Uncharacterized	glycerol kinase activity(GO:0004370);kinase activity(GO:0016301);transferase activity(GO:0016740);phosphotransferase activity, alcohol group as acceptor(GO:0016773)	GH12641P (PTHR10196:SF69)	carbohydrate kinase(PC00220);carbohydrate kinase(PC00137)	1.5432	7.03965	2.59068	0.107494	0.975871
ENSGALG00000011233	Gap	#N/A	#N/A	#N/A	1.53422	2.96255	10.6611	0.00109414	0.0414569
ENSGALG00000021009	FOXL2	RNA polymerase II core promoter proximal region sequence-specific DNA binding(GO:0000978);RNA polymerase II transcription factor activity, sequence-specific DNA binding(GO:0000981);transcriptional activator activity, RNA polymerase II core promoter proximal region sequence-specific binding(GO:0001077);DNA binding(GO:0003677);transcription factor activity, sequence-specific DNA binding(GO:0003700)…	FORKHEAD BOX PROTEIN L2 (PTHR11829:SF177)	transcription factor(PC00218);DNA binding protein(PC00171)	1.53358	0.323326	2.68329	0.101406	0.957361
ENSGALG00000004645	Uncharacterized	#N/A	#N/A	#N/A	1.53179	0.737249	4.45587	0.0347815	0.538625
ENSGALG00000007912	ATP9A	#N/A	#N/A	#N/A	1.52401	0.389339	2.63756	0.104364	0.968617
ENSGALG00000008148	MYBPC3	#N/A	#N/A	#N/A	1.52141	0.347908	3.13465	0.0766449	0.83162
ENSGALG00000012442	MFNG	#N/A	#N/A	#N/A	1.5197	4.67855	21.5825	3.39e-06	0.000291957
ENSGALG00000013643	TMEM51	#N/A	#N/A	#N/A	1.51724	3.41217	11.1975	0.00081907	0.0330808
ENSGALG00000010133	PTCH2	#N/A	#N/A	#N/A	1.51463	-0.383285	1.86037	0.172582	0.99907
ENSGALG00000007354	CIT	#N/A	#N/A	#N/A	1.51447	0.902145	3.73481	0.0532897	0.689597
ENSGALG00000001617	CAMKK1	#N/A	#N/A	#N/A	1.51415	1.09045	4.26901	0.0388135	0.572902
ENSGALG00000000684	KLHDC8A	#N/A	#N/A	#N/A	1.51033	0.274718	2.88374	0.0894778	0.905952
ENSGALG00000014362	CD86	#N/A	#N/A	#N/A	1.50556	0.0482205	2.51058	0.113084	0.995105
ENSGALG00000007412	MPZL2	#N/A	#N/A	#N/A	1.50243	1.26713	4.30315	0.0380418	0.566376
ENSGALG00000009689	PON2	#N/A	#N/A	#N/A	1.50199	2.71127	5.58426	0.0181226	0.35682
ENSGALG00000015701	Uncharacterized	0	COXSACKIEVIRUS AND ADENOVIRUS RECEPTOR (PTHR12231:SF146)	immunoglobulin superfamily cell adhesion molecule(PC00069)	1.49075	0.363413	2.20098	0.137923	0.99907
ENSGALG00000008581	DUSP5	#N/A	#N/A	#N/A	1.48995	7.17814	27.7285	1.4e-07	1.69e-05
ENSGALG00000004216	TOR3A	#N/A	#N/A	#N/A	1.48867	0.831585	2.96437	0.0851175	0.877038
ENSGALG00000025348	#N/A	#N/A	#N/A	#N/A	1.48714	-0.0631789	1.66106	0.197461	0.99907
ENSGALG00000007268	CADPS	#N/A	#N/A	#N/A	1.48038	0.143091	2.15681	0.141939	0.99907
ENSGALG00000002206	SNX22	#N/A	#N/A	#N/A	1.47635	0.866197	2.82876	0.0925897	0.920059
ENSGALG00000001935	TTLL10	#N/A	#N/A	#N/A	1.47621	0.133084	1.99922	0.157381	0.99907
ENSGALG00000003744	ADAM19	#N/A	#N/A	#N/A	1.47561	1.11026	5.12968	0.0235201	0.421694
ENSGALG00000010024	Uncharacterized	#N/A	#N/A	#N/A	1.4753	0.988617	4.94989	0.0260924	0.450932
ENSGALG00000006544	SRPK3	#N/A	#N/A	#N/A	1.46896	2.82314	6.35892	0.0116793	0.262731
ENSGALG00000026299	C3orf52	0	TPA-INDUCED TRANSMEMBRANE PROTEIN (PTHR14636:SF1)	0	1.4673	3.6033	9.24938	0.00235575	0.0797176
ENSGALG00000005603	NACAD	#N/A	#N/A	#N/A	1.46713	0.351662	1.30029	0.25416	0.99907
ENSGALG00000021479	Uncharacterized	0	0	0	1.46574	1.83629	5.86124	0.0154779	0.323907
ENSGALG00000006715	OAF	#N/A	#N/A	#N/A	1.46351	5.05306	15.9107	6.64e-05	0.00397913
ENSGALG00000007367	WFIKKN2	#N/A	#N/A	#N/A	1.46268	0.350892	3.05893	0.0802946	0.849676
ENSGALG00000026616	#REF!	structural molecule activity(GO:0005198)	KERATIN, TYPE II CYTOSKELETAL 7 (PTHR23239:SF18)	structural protein(PC00211);intermediate filament(PC00085)	1.45995	0.534562	2.79837	0.0943603	0.923994
ENSGALG00000011372	CINP	#N/A	#N/A	#N/A	1.44555	1.19228	4.33302	0.03738	0.56228
ENSGALG00000026446	CPLX3	neurotransmitter transporter activity(GO:0005326);syntaxin binding(GO:0019905);SNARE binding(GO:0000149)	COMPLEXIN-3 (PTHR16705:SF5)	0	1.44128	1.0722	4.18674	0.0407415	0.586443
ENSGALG00000026332	Uncharacterized	methyltransferase activity(GO:0008168)	PROTEIN C17E4.11 (PTHR12176:SF16)	0	1.43545	-0.0424698	2.60799	0.106326	0.974797
ENSGALG00000004481	EDA	#N/A	#N/A	#N/A	1.4349	4.93008	9.6	0.00194577	0.0687631
ENSGALG00000002729	GK5	#N/A	#N/A	#N/A	1.43357	2.94245	10.3581	0.00128911	0.0478576
ENSGALG00000015193	CCDC80	#N/A	#N/A	#N/A	1.43119	0.375528	1.83244	0.175839	0.99907
ENSGALG00000026505	RDH10	retinol dehydrogenase activity(GO:0004745);oxidoreductase activity(GO:0016491)	RETINOL DEHYDROGENASE 10 (PTHR24322:SF466)	dehydrogenase(PC00176);reductase(PC00092)	1.43111	2.20927	6.7767	0.00923555	0.218522
ENSGALG00000028542	Uncharacterized	0	0	0	1.42821	-0.0455362	1.19983	0.273357	0.99907
ENSGALG00000008952	noxa1	#N/A	#N/A	#N/A	1.42694	0.820992	2.95929	0.0853856	0.877038
ENSGALG00000004294	CGNL1	#N/A	#N/A	#N/A	1.42634	3.2568	0.941701	0.331841	0.99907
ENSGALG00000025667	#N/A	#N/A	#N/A	#N/A	1.42324	0.00476378	2.09246	0.148027	0.99907
ENSGALG00000023279	EPN3	EH domain binding(GO:1990175)	EPSIN-3 (PTHR12276:SF16)	0	1.41788	1.31477	2.79916	0.0943137	0.923994
ENSGALG00000026671	Uncharacterized	zinc ion binding(GO:0008270);metal ion binding(GO:0046872)	SUBFAMILY NOT NAMED (PTHR14571:SF11)	0	1.41231	2.49681	7.67346	0.00560389	0.152344
ENSGALG00000011024	CACHD1	#N/A	#N/A	#N/A	1.40862	0.724598	3.13011	0.0768586	0.831641
ENSGALG00000004804	TGM3	#N/A	#N/A	#N/A	1.40487	1.31461	4.89352	0.0269576	0.461544
ENSGALG00000003179	ANGPTL7	#N/A	#N/A	#N/A	1.39693	0.58597	2.482	0.115156	0.99907
ENSGALG00000028474	Uncharacterized	0	0	0	1.39678	0.162996	2.37098	0.12361	0.99907
ENSGALG00000006189	CRYGN	#N/A	#N/A	#N/A	1.39624	1.39053	4.60286	0.0319186	0.511273
ENSGALG00000029035	#REF!	0	EARLY ACTIVATION ANTIGEN CD69 (PTHR22800:SF180)	membrane-bound signaling molecule(PC00207);receptor(PC00152);defense/immunity protein(PC00197)	1.38796	3.94382	6.93211	0.00846616	0.206522
ENSGALG00000023453	C4orf45	0	PROTEIN GM17359 (PTHR34833:SF1)	0	1.3874	-0.265105	1.2346	0.266514	0.99907
ENSGALG00000025818	KCNK5	voltage-gated potassium channel activity(GO:0005249);potassium channel activity(GO:0005267)	POTASSIUM CHANNEL SUBFAMILY K MEMBER 5 (PTHR11003:SF129)	voltage-gated potassium channel(PC00227);voltage-gated ion channel(PC00133)	1.38404	3.78422	6.53726	0.0105638	0.241037
ENSGALG00000015346	NFKBIZ	#N/A	#N/A	#N/A	1.38307	9.66886	14.9033	0.000113167	0.00627427
ENSGALG00000027273	Uncharacterized	0	0	0	1.38173	-0.241762	1.7576	0.184924	0.99907
ENSGALG00000027841	Uncharacterized	0	0	0	1.37651	0.00186944	2.07486	0.149743	0.99907
ENSGALG00000009473	EFCAB1	#N/A	#N/A	#N/A	1.37418	0.201776	2.26328	0.132473	0.99907
ENSGALG00000012232	DNAAF2	#N/A	#N/A	#N/A	1.37173	-0.219552	1.54327	0.214132	0.99907
ENSGALG00000011281	SGOL1	#N/A	#N/A	#N/A	1.36695	1.46997	4.85863	0.0275082	0.464481
ENSGALG00000014124	TEC	#N/A	#N/A	#N/A	1.36514	6.30892	11.2087	0.000814169	0.0330038
ENSGALG00000028822	RNF152	ubiquitin-protein transferase activity(GO:0004842);zinc ion binding(GO:0008270);ligase activity(GO:0016874);metal ion binding(GO:0046872)	E3 UBIQUITIN-PROTEIN LIGASE RNF152 (PTHR25464:SF1)	0	1.36335	2.23739	5.51108	0.0188964	0.36553
ENSGALG00000028367	Uncharacterized	nucleic acid binding(GO:0003676);metal ion binding(GO:0046872)	PROTEIN ZFP853 (PTHR24409:SF49)	0	1.36231	2.4451	1.83305	0.175767	0.99907
ENSGALG00000029131	ASAP3	GTPase activator activity(GO:0005096)	ARF-GAP WITH SH3 DOMAIN, ANK REPEAT AND PH DOMAIN-CONTAINING PROTEIN 3 (PTHR23180:SF271)	nucleic acid binding(PC00171);G-protein modulator(PC00095)	1.36144	0.206911	2.21046	0.137078	0.99907
ENSGALG00000028845	CARTL	0	COCAINE- AND AMPHETAMINE-REGULATED TRANSCRIPT PROTEIN (PTHR16655:SF0)	0	1.36064	-0.242363	1.40918	0.235192	0.99907
ENSGALG00000013327	Uncharacterized	#N/A	#N/A	#N/A	1.35749	1.15267	2.51926	0.112463	0.993708
ENSGALG00000002525	RASGEF1A	#N/A	#N/A	#N/A	1.35543	7.95535	20.1427	7.19e-06	0.000570143
ENSGALG00000003065	NECAB3	#N/A	#N/A	#N/A	1.35392	3.07653	4.55991	0.0327288	0.518059
ENSGALG00000016811	Uncharacterized	#N/A	#N/A	#N/A	1.35105	5.67383	19.0403	1.28e-05	0.000960001
ENSGALG00000010924	cNFI-A4	#N/A	#N/A	#N/A	1.34951	0.804472	1.9137	0.166553	0.99907
ENSGALG00000011792	#REF!	#N/A	#N/A	#N/A	1.34695	1.77589	3.34367	0.0674641	0.779727
ENSGALG00000009192	SLITRK2	#N/A	#N/A	#N/A	1.34219	4.64701	7.67343	0.00560399	0.152344
ENSGALG00000013334	Uncharacterized	#N/A	#N/A	#N/A	1.34087	3.47505	7.16686	0.00742627	0.186945
ENSGALG00000016507	FNDC4	#N/A	#N/A	#N/A	1.34071	1.52712	4.54488	0.0330173	0.520813
ENSGALG00000016927	KLF5	#N/A	#N/A	#N/A	1.33545	-0.00724442	2.29312	0.129949	0.99907
ENSGALG00000008850	TTLL7	#N/A	#N/A	#N/A	1.33524	0.842165	2.54453	0.110677	0.990522
ENSGALG00000003805	PRKG1	#N/A	#N/A	#N/A	1.31924	0.408674	1.63124	0.201531	0.99907
ENSGALG00000003628	TLN2	#N/A	#N/A	#N/A	1.31612	2.39859	6.91351	0.0085547	0.207762
ENSGALG00000007609	ARHGAP19	#N/A	#N/A	#N/A	1.3135	2.51004	5.71575	0.0168134	0.343503
ENSGALG00000014042	SSPN	#N/A	#N/A	#N/A	1.31322	-0.25553	1.24127	0.265225	0.99907
ENSGALG00000004844	SEMA6D	#N/A	#N/A	#N/A	1.31226	0.38949	2.67859	0.101706	0.9576
ENSGALG00000028291	BCAR1	signal transducer activity(GO:0004871);protein kinase binding(GO:0019901)	BREAST CANCER ANTI-ESTROGEN RESISTANCE PROTEIN 1 (PTHR10654:SF15)	0	1.31	1.97799	4.76203	0.0290942	0.478796
ENSGALG00000023906	RNF223	zinc ion binding(GO:0008270);metal ion binding(GO:0046872)	RING FINGER PROTEIN 223 (PTHR22791:SF4)	0	1.30956	1.61401	5.26783	0.021723	0.399744
ENSGALG00000011906	Uncharacterized	#N/A	#N/A	#N/A	1.30853	0.191243	1.90764	0.167225	0.99907
ENSGALG00000015523	Uncharacterized	#N/A	#N/A	#N/A	1.30517	4.43091	7.0637	0.00786613	0.193616
ENSGALG00000010780	ER81	#N/A	#N/A	#N/A	1.30364	0.667648	2.47309	0.11581	0.99907
ENSGALG00000008810	FAM161A	#N/A	#N/A	#N/A	1.29706	0.580502	2.17931	0.139877	0.99907
ENSGALG00000028193	42617	GTP binding(GO:0005525);nucleotide binding(GO:0000166)	SEPTIN 4, ISOFORM A (PTHR18884:SF79)	small GTPase(PC00095);cytoskeletal protein(PC00020)	1.29535	0.258854	1.92529	0.165274	0.99907
ENSGALG00000006647	DUSP8	#N/A	#N/A	#N/A	1.28683	3.82929	11.1082	0.000859488	0.0340889
ENSGALG00000028581	Uncharacterized	0	PROTEIN ITFG3 (PTHR21419:SF7)	0	1.28631	1.75268	5.50613	0.01895	0.365602
ENSGALG00000011212	IL23R	#N/A	#N/A	#N/A	1.28482	5.46931	13.3	0.000265409	0.0126684
ENSGALG00000016800	C2orf40	#N/A	#N/A	#N/A	1.2816	0.813265	1.592	0.207041	0.99907
ENSGALG00000021230	EPB42	#N/A	#N/A	#N/A	1.27878	3.58994	3.74309	0.0530262	0.689204
ENSGALG00000000560	PI16	#N/A	#N/A	#N/A	1.27721	0.146563	2.52209	0.112262	0.993708
ENSGALG00000009020	JAG1	#N/A	#N/A	#N/A	1.27116	0.398647	2.43195	0.118885	0.99907
ENSGALG00000009702	Uncharacterized	#N/A	#N/A	#N/A	1.27009	2.80212	5.46257	0.0194281	0.368699
ENSGALG00000001289	SHC2	#N/A	#N/A	#N/A	1.26316	5.09651	5.1627	0.023077	0.415764
ENSGALG00000017021	ATP7B	#N/A	#N/A	#N/A	1.26063	2.88669	5.12303	0.0236103	0.421924
ENSGALG00000000357	Uncharacterized	#N/A	#N/A	#N/A	1.25906	6.61104	20.1816	7.04e-06	0.000562702
ENSGALG00000027445	Uncharacterized	peptide antigen binding(GO:0042605)	SUBFAMILY NOT NAMED (PTHR16675:SF177)	immunoglobulin receptor superfamily(PC00197);immunoglobulin receptor superfamily(PC00084);major histocompatibility complex antigen(PC00124)	1.2574	2.28533	2.68995	0.100983	0.957361
ENSGALG00000012639	MTERF2	#N/A	#N/A	#N/A	1.25683	1.15935	2.46764	0.116212	0.99907
ENSGALG00000024292	Uncharacterized	DNA binding(GO:0003677);protein dimerization activity(GO:0046983)	MYOCYTE-SPECIFIC ENHANCER FACTOR 2B (PTHR11945:SF149)	0	1.25659	3.45289	5.40141	0.0201205	0.379229
ENSGALG00000021271	MPZL3	#N/A	#N/A	#N/A	1.25534	0.628766	2.27103	0.131812	0.99907
ENSGALG00000013204	SOX5	#N/A	#N/A	#N/A	1.2549	2.7882	2.47847	0.115414	0.99907
ENSGALG00000009340	TRIM63	#N/A	#N/A	#N/A	1.25396	0.0362182	1.61902	0.203229	0.99907
ENSGALG00000015469	IGSF3	#N/A	#N/A	#N/A	1.25292	5.09844	10.8782	0.000973002	0.0375116
ENSGALG00000028390	Uncharacterized	0	0	0	1.25206	0.870082	3.17288	0.0748703	0.820722
ENSGALG00000004919	SSPO	#N/A	#N/A	#N/A	1.2511	1.815	3.16609	0.0751824	0.821567
ENSGALG00000004184	SPARC	#N/A	#N/A	#N/A	1.24588	1.47761	3.17728	0.0746689	0.820019
ENSGALG00000027824	MRPL55	0	39S RIBOSOMAL PROTEIN L55, MITOCHONDRIAL (PTHR34095:SF1)	0	1.2441	2.38153	4.34564	0.0371039	0.560421
ENSGALG00000002982	SLC2A6	#N/A	#N/A	#N/A	1.24135	5.2619	15.9158	6.62e-05	0.00397913
ENSGALG00000009431	PLEKHD1	#N/A	#N/A	#N/A	1.23471	2.01198	5.65639	0.0173919	0.349852
ENSGALG00000008759	LAMP3	#N/A	#N/A	#N/A	1.23152	5.29683	9.04792	0.00262994	0.0873424
ENSGALG00000019033	RELT	#N/A	#N/A	#N/A	1.23145	2.55423	6.15353	0.013115	0.286057
ENSGALG00000005467	HSD17B2	#N/A	#N/A	#N/A	1.22801	2.10383	4.703	0.03011	0.488943
ENSGALG00000029011	SLC35F1	0	SOLUTE CARRIER FAMILY 35 MEMBER F1 (PTHR14233:SF10)	0	1.22788	1.24923	0.763033	0.382381	0.99907
ENSGALG00000014600	Uncharacterized	#N/A	#N/A	#N/A	1.22663	-0.255044	0.520299	0.470714	0.99907
ENSGALG00000023708	UBXN10	#N/A	#N/A	#N/A	1.22241	0.450896	1.68125	0.194758	0.99907
ENSGALG00000014176	PLA2G2E	#N/A	#N/A	#N/A	1.22108	0.0712429	1.85559	0.173135	0.99907
ENSGALG00000008980	VWA2	#N/A	#N/A	#N/A	1.22052	1.02577	1.45563	0.227627	0.99907
ENSGALG00000026603	Uncharacterized	0	0	0	1.22044	0.973409	2.47718	0.115509	0.99907
ENSGALG00000000557	ETNK2	#N/A	#N/A	#N/A	1.21694	0.314095	1.91837	0.166036	0.99907
ENSGALG00000017154	ZC3H12C	#N/A	#N/A	#N/A	1.20953	4.52389	14.6644	0.000128447	0.00692669
ENSGALG00000026166	VDR	#N/A	#N/A	#N/A	1.2038	4.81458	15.1542	9.91e-05	0.00568979
ENSGALG00000017324	Uncharacterized	#N/A	#N/A	#N/A	1.20307	-0.231612	1.68141	0.194738	0.99907
ENSGALG00000021758	#N/A	#N/A	#N/A	#N/A	1.2014	0.25895	2.39896	0.121416	0.99907
ENSGALG00000002540	RGS2	#N/A	#N/A	#N/A	1.19924	3.99448	6.328	0.0118846	0.264727
ENSGALG00000027218	CRACR2A	calcium ion binding(GO:0005509)	EF-HAND CALCIUM-BINDING DOMAIN-CONTAINING PROTEIN 4B (PTHR22621:SF2)	0	1.1969	2.16634	5.1948	0.0226545	0.412678
ENSGALG00000014984	F2RL1	#N/A	#N/A	#N/A	1.19683	2.48772	4.81148	0.0282708	0.470867
ENSGALG00000024014	FAM83C	#N/A	#N/A	#N/A	1.19126	-0.161823	0.794663	0.372694	0.99907
ENSGALG00000026560	#REF!	nucleic acid binding(GO:0003676);chromatin binding(GO:0003682);transcription corepressor activity(GO:0003714);metal ion binding(GO:0046872);histone methyltransferase activity (H3-K9 specific)(GO:0046974);histone methyltransferase activity(GO:0042054)	PR DOMAIN ZINC FINGER PROTEIN 8 (PTHR16516:SF7)	KRAB box transcription factor(PC00218)	1.19048	2.02233	5.74945	0.0164938	0.338031
ENSGALG00000009292	Uncharacterized	#N/A	#N/A	#N/A	1.19013	0.671979	2.18686	0.139193	0.99907
ENSGALG00000000680	NUAK2	#N/A	#N/A	#N/A	1.18898	0.18954	0.840993	0.359113	0.99907
ENSGALG00000007161	LRRK2	#N/A	#N/A	#N/A	1.18729	3.64457	4.67493	0.0306059	0.495537
ENSGALG00000000870	DCAKD	#N/A	#N/A	#N/A	1.18661	0.967523	2.3662	0.123988	0.99907
ENSGALG00000027459	LRFN3	0	SUBFAMILY NOT NAMED (PTHR24373:SF109)	0	1.18613	0.908168	2.81223	0.093548	0.920125
ENSGALG00000018528	Uncharacterized	#N/A	#N/A	#N/A	1.18558	1.73131	3.07647	0.0794329	0.845255
ENSGALG00000006854	NEURL2	#N/A	#N/A	#N/A	1.18418	0.737849	2.76411	0.0964003	0.931559
ENSGALG00000012352	BLVRA	#N/A	#N/A	#N/A	1.1822	1.52124	3.25769	0.071089	0.800973
ENSGALG00000009670	SGCE	#N/A	#N/A	#N/A	1.18065	0.838447	1.52406	0.217007	0.99907
ENSGALG00000023686	ZSWIM7	#N/A	#N/A	#N/A	1.18041	3.02904	7.81658	0.0051769	0.145243
ENSGALG00000013615	MTUS1	#N/A	#N/A	#N/A	1.17564	2.37201	4.21697	0.0400216	0.581395
ENSGALG00000003577	RNF19B	#N/A	#N/A	#N/A	1.17039	5.23821	15.4267	8.58e-05	0.00508425
ENSGALG00000002963	PID1	#N/A	#N/A	#N/A	1.17035	3.37715	6.02612	0.0140956	0.300616
ENSGALG00000004285	HNF4alpha	#N/A	#N/A	#N/A	1.16632	1.3255	2.61831	0.105637	0.973827
ENSGALG00000006764	MCAM	#N/A	#N/A	#N/A	1.16597	1.29726	2.78563	0.095113	0.928067
ENSGALG00000025602	#N/A	#N/A	#N/A	#N/A	1.158	-0.204049	1.78987	0.180942	0.99907
ENSGALG00000011605	EPB41L5	#N/A	#N/A	#N/A	1.15715	0.660142	2.42331	0.119542	0.99907
ENSGALG00000026292	Uncharacterized	#N/A	#N/A	#N/A	1.15501	4.26906	6.86512	0.00878945	0.210686
ENSGALG00000023786	PLEKHH3	#N/A	#N/A	#N/A	1.15483	4.96833	11.1644	0.000833813	0.0334313
ENSGALG00000019837	#REF!	#N/A	#N/A	#N/A	1.15068	2.58657	4.86918	0.0273405	0.462356
ENSGALG00000015954	GEM	#N/A	#N/A	#N/A	1.15044	1.7228	3.94063	0.047133	0.638775
ENSGALG00000010599	SULT6B1	#N/A	#N/A	#N/A	1.14742	0.540557	2.05966	0.151244	0.99907
ENSGALG00000026433	Uncharacterized	#N/A	#N/A	#N/A	1.14726	2.52205	5.19115	0.0227022	0.412678
ENSGALG00000000252	SCN4A	#N/A	#N/A	#N/A	1.14088	0.390254	1.53439	0.215454	0.99907
ENSGALG00000009822	TMEM206	#N/A	#N/A	#N/A	1.13957	4.03789	3.42102	0.0643711	0.759887
ENSGALG00000000667	EDN2	#N/A	#N/A	#N/A	1.1349	0.407805	1.54446	0.213955	0.99907
ENSGALG00000026483	TDRD6	#N/A	#N/A	#N/A	1.13106	1.66377	3.68448	0.0549212	0.699263
ENSGALG00000002651	ST3GAL2	#N/A	#N/A	#N/A	1.13034	4.04103	7.50197	0.00616314	0.162571
ENSGALG00000025822	CYP1B1	#N/A	#N/A	#N/A	1.12979	0.716516	0.999661	0.317393	0.99907
ENSGALG00000026600	C1orf198	#N/A	#N/A	#N/A	1.12624	6.75484	2.42359	0.119521	0.99907
ENSGALG00000029061	Uncharacterized	0	0	0	1.12603	4.19516	5.7594	0.0164007	0.336748
ENSGALG00000008185	AOX1	#N/A	#N/A	#N/A	1.12223	1.63157	3.29131	0.0696476	0.787625
ENSGALG00000028195	CSAD	carboxy-lyase activity(GO:0016831);pyridoxal phosphate binding(GO:0030170);catalytic activity(GO:0003824);lyase activity(GO:0016829)	CYSTEINE SULFINIC ACID DECARBOXYLASE (PTHR11999:SF107)	decarboxylase(PC00144)	1.11257	1.02843	2.67807	0.101739	0.9576
ENSGALG00000015461	B6.1	#N/A	#N/A	#N/A	1.10887	7.18517	4.1653	0.0412601	0.590486
ENSGALG00000018767	NAD(P)(+)--arginine	#N/A	#N/A	#N/A	1.10798	2.75617	4.41287	0.0356688	0.545471
ENSGALG00000002955	ADAMTSL2	#N/A	#N/A	#N/A	1.10481	6.72092	15.3572	8.9e-05	0.00521863
ENSGALG00000006203	C20orf96	#N/A	#N/A	#N/A	1.10246	0.197689	0.858733	0.354094	0.99907
ENSGALG00000012278	EMCN	#N/A	#N/A	#N/A	1.10024	0.289573	1.2473	0.264069	0.99907
ENSGALG00000001795	GFRA2	#N/A	#N/A	#N/A	1.09724	0.415805	1.22871	0.267658	0.99907
ENSGALG00000027993	MXD3	DNA binding(GO:0003677)	MAX DIMERIZATION PROTEIN 3 (PTHR11969:SF6)	basic helix-loop-helix transcription factor(PC00218)	1.09622	0.755898	2.0976	0.147531	0.99907
ENSGALG00000026622	transmembrane	#N/A	#N/A	#N/A	1.09198	2.35581	3.31641	0.0685917	0.782021
ENSGALG00000010331	MME	#N/A	#N/A	#N/A	1.08964	3.68126	6.58462	0.0102864	0.236159
ENSGALG00000015522	MYBL1	#N/A	#N/A	#N/A	1.08889	1.29505	2.44369	0.117999	0.99907
ENSGALG00000003261	PTRF	#N/A	#N/A	#N/A	1.08846	1.0017	2.68481	0.101309	0.957361
ENSGALG00000011972	CRTAP	#N/A	#N/A	#N/A	1.08818	0.690741	2.65444	0.103261	0.965695
ENSGALG00000014931	RAB28	#N/A	#N/A	#N/A	1.08773	1.92119	2.95958	0.0853703	0.877038
ENSGALG00000012564	Uncharacterized	#N/A	#N/A	#N/A	1.08537	0.496057	1.9801	0.15938	0.99907
ENSGALG00000016211	Uncharacterized	#N/A	#N/A	#N/A	1.08133	1.22584	1.66596	0.196801	0.99907
ENSGALG00000008455	SEMA3C	#N/A	#N/A	#N/A	1.08093	2.8739	4.58842	0.0321887	0.513622
ENSGALG00000010604	LRP2BP	#N/A	#N/A	#N/A	1.08084	2.13212	4.12626	0.0422226	0.594568
ENSGALG00000027442	LIX1L	#N/A	#N/A	#N/A	1.07478	1.39253	3.04628	0.0809224	0.853631
ENSGALG00000003227	RAB11FIP4	#N/A	#N/A	#N/A	1.07429	4.47971	5.347	0.0207579	0.38727
ENSGALG00000028508	FAM110A	0	PROTEIN FAM110A (PTHR14758:SF4)	0	1.07405	3.90843	9.95116	0.00160748	0.0573594
ENSGALG00000016684	RHAG	#N/A	#N/A	#N/A	1.07341	4.69398	2.67242	0.102101	0.95973
ENSGALG00000018291	#N/A	#N/A	#N/A	#N/A	1.07293	0.991634	2.14721	0.142829	0.99907
ENSGALG00000025946	MOB3C	#N/A	#N/A	#N/A	1.07253	6.63702	10.7627	0.00103566	0.0395129
ENSGALG00000027056	METTL20	#N/A	#N/A	#N/A	1.07245	2.67869	5.47129	0.0193313	0.368699
ENSGALG00000025557	#N/A	#N/A	#N/A	#N/A	1.06741	-0.0432138	1.18299	0.276748	0.99907
ENSGALG00000012204	Uncharacterized	#N/A	#N/A	#N/A	1.06469	1.0755	2.50626	0.113395	0.995983
ENSGALG00000005363	CHDH	#N/A	#N/A	#N/A	1.06362	2.20563	3.18146	0.0744783	0.818742
ENSGALG00000029054	ECH1	catalytic activity(GO:0003824);receptor binding(GO:0005102)	DELTA(3,5)-DELTA(2,4)-DIENOYL-COA ISOMERASE, MITOCHONDRIAL (PTHR11941:SF43)	acetyltransferase(PC00220);acyltransferase(PC00038);dehydrogenase(PC00042);hydratase(PC00176);ligase(PC00092);epimerase/racemase(PC00144)	1.06198	2.084	4.01019	0.045226	0.623591
ENSGALG00000008398	MPP4	#N/A	#N/A	#N/A	1.06066	1.70926	2.35952	0.12452	0.99907
ENSGALG00000010129	PLK3	#N/A	#N/A	#N/A	1.05714	7.78336	16.6183	4.57e-05	0.00296448
ENSGALG00000003045	E2F1	#N/A	#N/A	#N/A	1.0563	4.48973	3.68579	0.0548778	0.699263
ENSGALG00000026812	Uncharacterized	#N/A	#N/A	#N/A	1.05609	2.10639	3.38784	0.0656788	0.767948
ENSGALG00000013208	CENPE	#N/A	#N/A	#N/A	1.05128	1.588	2.69588	0.100608	0.957361
ENSGALG00000019831	LTB4R2	#N/A	#N/A	#N/A	1.05095	0.570986	1.48556	0.222907	0.99907
ENSGALG00000000739	XKR8	#N/A	#N/A	#N/A	1.05086	2.11021	3.26527	0.0707614	0.798582
ENSGALG00000027678	SLC35G1	#N/A	#N/A	#N/A	1.04893	-0.0152801	1.21836	0.269683	0.99907
ENSGALG00000015554	Uncharacterized	#N/A	#N/A	#N/A	1.04877	0.576853	2.02277	0.154956	0.99907
ENSGALG00000016480	SDC1	#N/A	#N/A	#N/A	1.04856	6.336	13.1582	0.000286265	0.0134313
ENSGALG00000010573	GSTCD	#N/A	#N/A	#N/A	1.04813	2.13122	3.8029	0.0511639	0.671588
ENSGALG00000013956	c-myb	#N/A	#N/A	#N/A	1.04443	3.74053	6.78724	0.00918116	0.217702
ENSGALG00000007356	MAP3K8	#N/A	#N/A	#N/A	1.04392	7.36263	14.2711	0.000158273	0.00815477
ENSGALG00000001011	CNGB1	#N/A	#N/A	#N/A	1.03716	0.834064	2.06084	0.151127	0.99907
ENSGALG00000027085	CROCC	#N/A	#N/A	#N/A	1.03502	1.65502	2.00843	0.156427	0.99907
ENSGALG00000003817	Uncharacterized	#N/A	#N/A	#N/A	1.03424	2.99973	4.8693	0.0273385	0.462356
ENSGALG00000025809	TMEM161A	#N/A	#N/A	#N/A	1.03077	2.03149	4.16407	0.0412901	0.590486
ENSGALG00000009723	FMN1	#N/A	#N/A	#N/A	1.02777	1.67459	2.6528	0.103368	0.965875
ENSGALG00000006104	ADAMTSL3	#N/A	#N/A	#N/A	1.0277	1.63207	2.46246	0.116596	0.99907
ENSGALG00000014720	#REF!	#N/A	#N/A	#N/A	1.02724	2.72466	3.97266	0.0462447	0.631057
ENSGALG00000026352	Uncharacterized	#N/A	#N/A	#N/A	1.02661	3.2385	0.997562	0.317901	0.99907
ENSGALG00000016906	SPRY2	#N/A	#N/A	#N/A	1.02511	2.11438	3.84321	0.0499478	0.662625
ENSGALG00000023643	Uncharacterized	#N/A	#N/A	#N/A	1.02413	2.26975	1.05159	0.305141	0.99907
ENSGALG00000002021	ZC3H12A	#N/A	#N/A	#N/A	1.02369	7.72363	14.3101	0.000155031	0.00805538
ENSGALG00000016563	ASB9	#N/A	#N/A	#N/A	1.02328	3.43472	4.37911	0.0363819	0.553862
ENSGALG00000017242	7	#N/A	#N/A	#N/A	1.02305	1.83751	2.03663	0.153549	0.99907
ENSGALG00000010875	ITGB8	#N/A	#N/A	#N/A	1.02259	1.31479	1.83404	0.175651	0.99907
ENSGALG00000016169	TMPRSS3	#N/A	#N/A	#N/A	1.02189	0.251652	0.99547	0.318409	0.99907
ENSGALG00000011121	SLC35D1	#N/A	#N/A	#N/A	1.02178	6.87542	12.6647	0.000372618	0.0165343
ENSGALG00000002544	PCDH12	#N/A	#N/A	#N/A	1.02151	1.61416	2.83961	0.0919665	0.916838
ENSGALG00000013420	FOXM1	#N/A	#N/A	#N/A	1.0214	1.62567	2.04117	0.153092	0.99907
ENSGALG00000017839	#N/A	#N/A	#N/A	#N/A	1.02005	0.309225	1.27482	0.258865	0.99907
ENSGALG00000016559	PIGA	#N/A	#N/A	#N/A	1.01919	5.54335	5.78101	0.0162002	0.3345
ENSGALG00000007803	Uncharacterized	#N/A	#N/A	#N/A	1.0166	0.0429662	1.43918	0.230273	0.99907
ENSGALG00000024306	Uncharacterized	#N/A	#N/A	#N/A	1.01514	0.315331	1.38206	0.239751	0.99907
ENSGALG00000016262	XK	#N/A	#N/A	#N/A	1.01472	1.7959	3.26705	0.0706847	0.798534
ENSGALG00000009407	Uncharacterized	#N/A	#N/A	#N/A	1.01409	0.301309	1.1745	0.278478	0.99907
ENSGALG00000006201	TBC1D20	#N/A	#N/A	#N/A	1.01348	5.86136	3.16238	0.0753533	0.821806
ENSGALG00000002473	GPR157	#N/A	#N/A	#N/A	1.01308	3.36488	1.55953	0.211734	0.99907
ENSGALG00000010998	EFCAB7	#N/A	#N/A	#N/A	1.01253	0.779119	1.89604	0.168522	0.99907
ENSGALG00000001951	Uncharacterized	#N/A	#N/A	#N/A	1.01238	2.07634	3.41103	0.0647619	0.762075
ENSGALG00000001085	ADGRG1	#N/A	#N/A	#N/A	1.01223	4.88182	8.13368	0.00434504	0.129297
ENSGALG00000021526	PRR11	#N/A	#N/A	#N/A	1.0114	0.91011	1.68814	0.193846	0.99907
ENSGALG00000020575	ERMN	#N/A	#N/A	#N/A	1.01067	3.0851	4.77821	0.028822	0.475736
ENSGALG00000024120	VANGL2	#N/A	#N/A	#N/A	1.01052	2.50603	3.43126	0.0639735	0.756077
ENSGALG00000016988	KIAA0226L	#N/A	#N/A	#N/A	1.00775	7.47404	16.0239	6.25e-05	0.0038102
ENSGALG00000003175	STKLD1	#N/A	#N/A	#N/A	1.00609	2.58009	3.3298	0.0680352	0.781413
ENSGALG00000010294	RPS6KL1	#N/A	#N/A	#N/A	1.00474	1.32265	2.14461	0.143071	0.99907
ENSGALG00000026360	SOWAHC	#N/A	#N/A	#N/A	1.00203	5.19695	9.39849	0.00217164	0.0752973
ENSGALG00000004009	DHRS13	#N/A	#N/A	#N/A	1.00085	2.6417	4.73039	0.0296342	0.484069
ENSGALG00000027185	Uncharacterized	#N/A	#N/A	#N/A	1.00004	0.468648	1.84036	0.174909	0.99907
Table. Genes downregulated with at least 1 fold change in LPS treated cells relative to control.
Gene		Biological Process	Protein Class	Pathway	logFC	logCPM	LR	PValue	FDR
ENSGALG00000009105	DPP7	#N/A	#N/A	#N/A	-1.00086	5.29842	11.7246	0.00061678	0.0258579
ENSGALG00000004436	Uncharacterized	#N/A	#N/A	#N/A	-1.00359	4.54468	7.83417	0.00512677	0.144779
ENSGALG00000011535	NOD1	#N/A	#N/A	#N/A	-1.00518	4.52303	9.2965	0.00229592	0.0786173
ENSGALG00000002199	KLHL17	#N/A	#N/A	#N/A	-1.00681	3.95407	5.37773	0.0203954	0.382383
ENSGALG00000027835	PCBD1	#N/A	#N/A	#N/A	-1.00769	2.54665	3.76775	0.0522499	0.680978
ENSGALG00000014772	WARS2	#N/A	#N/A	#N/A	-1.01441	1.24269	2.01019	0.156245	0.99907
ENSGALG00000009050	CAPN3	#N/A	#N/A	#N/A	-1.01462	4.14224	7.07699	0.00780802	0.19303
ENSGALG00000012116	EEPD1	#N/A	#N/A	#N/A	-1.01569	6.94017	9.31716	0.00227018	0.0779782
ENSGALG00000027696	Uncharacterized	#N/A	#N/A	#N/A	-1.02057	0.997415	1.88167	0.170144	0.99907
ENSGALG00000004669	ASPA	#N/A	#N/A	#N/A	-1.02182	1.58213	2.95307	0.0857144	0.879151
ENSGALG00000006598	SORL1	#N/A	#N/A	#N/A	-1.02195	5.21155	7.67162	0.00560961	0.152344
ENSGALG00000013067	aldo-keto	#N/A	#N/A	#N/A	-1.02588	7.06712	15.0415	0.000105173	0.00591653
ENSGALG00000007651	STAT1	#N/A	#N/A	#N/A	-1.02685	7.69874	5.52902	0.0187036	0.363714
ENSGALG00000011656	#REF!	#N/A	#N/A	#N/A	-1.0271	0.437829	1.37692	0.240626	0.99907
ENSGALG00000009823	PTPRE	#N/A	#N/A	#N/A	-1.02867	5.20589	12.7156	0.00036262	0.0161964
ENSGALG00000003074	HOMER3	#N/A	#N/A	#N/A	-1.03085	5.07365	8.05966	0.00452616	0.133081
ENSGALG00000007910	SMO	#N/A	#N/A	#N/A	-1.03247	2.44655	3.33555	0.0677978	0.781413
ENSGALG00000026507	[2Fe-2S]	#N/A	#N/A	#N/A	-1.03441	4.22665	9.18071	0.00244579	0.0819673
ENSGALG00000006190	FHL1	#N/A	#N/A	#N/A	-1.03446	0.509179	1.44856	0.228759	0.99907
ENSGALG00000015436	SDCBP	#N/A	#N/A	#N/A	-1.03666	8.25957	12.9973	0.000311936	0.0144219
ENSGALG00000017247	PRCP	#N/A	#N/A	#N/A	-1.03692	7.4478	13.1691	0.000284599	0.0134102
ENSGALG00000013926	DCLRE1C	#N/A	#N/A	#N/A	-1.03802	2.48411	4.51997	0.0335014	0.525628
ENSGALG00000010997	DFNA5	#N/A	#N/A	#N/A	-1.04324	2.53454	3.23031	0.0722868	0.805814
ENSGALG00000008262	RASGRF1	#N/A	#N/A	#N/A	-1.0439	2.8124	2.56076	0.109546	0.988424
ENSGALG00000027266	Uncharacterized	#N/A	#N/A	#N/A	-1.04628	0.745826	1.17102	0.279192	0.99907
ENSGALG00000006779	PDZD3	#N/A	#N/A	#N/A	-1.04653	2.946	6.34975	0.0117398	0.263095
ENSGALG00000011175	TMEM150C	#N/A	#N/A	#N/A	-1.04968	2.18253	3.2169	0.0728814	0.807396
ENSGALG00000015418	EPHA6	#N/A	#N/A	#N/A	-1.05511	0.526442	1.27082	0.259613	0.99907
ENSGALG00000024011	Ex-FABP	#N/A	#N/A	#N/A	-1.05623	8.97713	5.05421	0.0245662	0.434372
ENSGALG00000000703	SLC45A3	#N/A	#N/A	#N/A	-1.0585	5.96807	8.09542	0.00443773	0.131181
ENSGALG00000028669	Uncharacterized	#N/A	#N/A	#N/A	-1.05941	0.677952	0.730732	0.392646	0.99907
ENSGALG00000027524	TNKS1BP1	#N/A	#N/A	#N/A	-1.0597	4.65367	8.40116	0.00374981	0.115814
ENSGALG00000026047	AEBP1	#N/A	#N/A	#N/A	-1.06005	1.37009	2.22921	0.135423	0.99907
ENSGALG00000012137	KTN1	#N/A	#N/A	#N/A	-1.06034	7.2633	16.2785	5.47e-05	0.00346507
ENSGALG00000001424	YDJC	#N/A	#N/A	#N/A	-1.06313	2.36383	4.83477	0.0278914	0.468083
ENSGALG00000005478	SNX7	#N/A	#N/A	#N/A	-1.0649	1.79396	3.54573	0.059699	0.730567
ENSGALG00000008641	HDAC10	#N/A	#N/A	#N/A	-1.06793	1.47113	3.39254	0.0654918	0.766574
ENSGALG00000009092	STON1	#N/A	#N/A	#N/A	-1.07071	1.50246	1.98767	0.158585	0.99907
ENSGALG00000002268	TMEM194B	#N/A	#N/A	#N/A	-1.07147	5.42975	15.4105	8.65e-05	0.00510065
ENSGALG00000005148	Uncharacterized	#N/A	#N/A	#N/A	-1.0719	6.61081	5.49658	0.0190537	0.366003
ENSGALG00000028154	Uncharacterized	#N/A	#N/A	#N/A	-1.07404	1.92349	1.86629	0.171901	0.99907
ENSGALG00000012055	Uncharacterized	#N/A	#N/A	#N/A	-1.07409	3.12236	5.55739	0.0184028	0.361039
ENSGALG00000002353	C1orf216	#N/A	#N/A	#N/A	-1.0771	3.06016	6.76468	0.00929797	0.219528
ENSGALG00000006176	Uncharacterized	#N/A	#N/A	#N/A	-1.07713	3.89155	7.90966	0.00491715	0.141025
ENSGALG00000016486	HS1BP3	#N/A	#N/A	#N/A	-1.0812	1.07938	2.60346	0.106631	0.974797
ENSGALG00000006413	CEMIP	#N/A	#N/A	#N/A	-1.08161	0.0969855	1.91509	0.166399	0.99907
ENSGALG00000007827	NMRAL1	#N/A	#N/A	#N/A	-1.08279	3.83021	8.35025	0.00385633	0.118771
ENSGALG00000009759	SLC16A7	#N/A	#N/A	#N/A	-1.08678	1.14137	2.39154	0.121994	0.99907
ENSGALG00000008836	ATP6AP1	#N/A	#N/A	#N/A	-1.08897	7.48474	11.9249	0.000553892	0.02358
ENSGALG00000023503	CCDC152	#N/A	#N/A	#N/A	-1.08978	0.334598	1.56944	0.210288	0.99907
ENSGALG00000008340	FES	#N/A	#N/A	#N/A	-1.09011	6.00161	17.7862	2.47e-05	0.00171404
ENSGALG00000016413	DEPDC6	#N/A	#N/A	#N/A	-1.09396	2.34469	3.9916	0.0457277	0.626328
ENSGALG00000008518	Glutamine	#N/A	#N/A	#N/A	-1.09499	8.32617	12.6228	0.000381064	0.0168065
ENSGALG00000005977	KIAA1107	#N/A	#N/A	#N/A	-1.09811	2.43407	2.80051	0.0942346	0.923994
ENSGALG00000010166	VLDL	#N/A	#N/A	#N/A	-1.09931	5.30762	7.97183	0.00475109	0.137568
ENSGALG00000017188	YAP1	#N/A	#N/A	#N/A	-1.09958	0.973834	2.47814	0.115439	0.99907
ENSGALG00000005635	TCFL5	#N/A	#N/A	#N/A	-1.10838	0.714536	1.92681	0.165107	0.99907
ENSGALG00000006614	TECTA	#N/A	#N/A	#N/A	-1.10992	0.0123022	1.12	0.289919	0.99907
ENSGALG00000016968	CCDC122	#N/A	#N/A	#N/A	-1.11119	4.03327	4.01209	0.045175	0.623591
ENSGALG00000028052	Uncharacterized	#N/A	#N/A	#N/A	-1.1125	0.530257	1.38803	0.238738	0.99907
ENSGALG00000001531	FN3K	#N/A	#N/A	#N/A	-1.12234	0.692005	2.59933	0.106909	0.974797
ENSGALG00000016833	F7	#N/A	#N/A	#N/A	-1.12542	2.0996	3.99476	0.045642	0.625931
ENSGALG00000003886	SGCD	#N/A	#N/A	#N/A	-1.12666	5.8153	3.84177	0.0499908	0.662625
ENSGALG00000006582	Uncharacterized	#N/A	#N/A	#N/A	-1.12712	1.5254	3.60941	0.0574535	0.717697
ENSGALG00000029049	Uncharacterized	#N/A	#N/A	#N/A	-1.12726	-0.0657872	1.26995	0.259776	0.99907
ENSGALG00000005816	BCAR3	#N/A	#N/A	#N/A	-1.12895	-0.318693	0.995802	0.318328	0.99907
ENSGALG00000015358	myosin	#N/A	#N/A	#N/A	-1.1334	4.82784	2.3929	0.121887	0.99907
ENSGALG00000005176	SCG2	#N/A	#N/A	#N/A	-1.13736	0.0160511	1.29957	0.254292	0.99907
ENSGALG00000013026	CECR5	#N/A	#N/A	#N/A	-1.13849	1.92714	3.37839	0.0660566	0.77073
ENSGALG00000027965	OPRL1	#N/A	#N/A	#N/A	-1.13911	0.45006	2.21342	0.136815	0.99907
ENSGALG00000011058	LPR	#N/A	#N/A	#N/A	-1.13977	0.218344	1.21713	0.269924	0.99907
ENSGALG00000023542	ALPL	#N/A	#N/A	#N/A	-1.13978	-0.180706	0.84549	0.357831	0.99907
ENSGALG00000005524	NTSR1	#N/A	#N/A	#N/A	-1.14072	3.76359	4.77009	0.0289583	0.477271
ENSGALG00000013583	FAM114A1	#N/A	#N/A	#N/A	-1.14504	5.73725	5.89972	0.0151433	0.321097
ENSGALG00000026312	Uncharacterized	#N/A	#N/A	#N/A	-1.15017	3.3486	1.22493	0.268396	0.99907
ENSGALG00000007959	SLC26A3	#N/A	#N/A	#N/A	-1.15073	0.563988	1.30084	0.25406	0.99907
ENSGALG00000001828	SH2B2	#N/A	#N/A	#N/A	-1.15212	3.1644	6.16528	0.0130282	0.285017
ENSGALG00000004035	CRYBA1	#N/A	#N/A	#N/A	-1.1531	0.961703	2.3309	0.126828	0.99907
ENSGALG00000008802	TECTB	#N/A	#N/A	#N/A	-1.15433	-0.246507	0.794304	0.372802	0.99907
ENSGALG00000027006	AP1M2	#N/A	#N/A	#N/A	-1.15729	-0.0937895	1.29875	0.254442	0.99907
ENSGALG00000005175	BAAT	#N/A	#N/A	#N/A	-1.16245	0.368831	1.32089	0.250433	0.99907
ENSGALG00000005572	NOXO1	#N/A	#N/A	#N/A	-1.16427	0.675982	1.60865	0.204681	0.99907
ENSGALG00000007628	PMEPA1	#N/A	#N/A	#N/A	-1.16537	3.39595	5.87193	0.0153842	0.323714
ENSGALG00000028771	CHIR-B4	#N/A	#N/A	#N/A	-1.16593	0.210128	0.831262	0.361908	0.99907
ENSGALG00000027080	Uncharacterized	#N/A	#N/A	#N/A	-1.16624	-0.0141544	1.38042	0.24003	0.99907
ENSGALG00000011914	CENPM	#N/A	#N/A	#N/A	-1.16644	1.22775	3.44713	0.0633617	0.75549
ENSGALG00000000076	NRBP2	#N/A	#N/A	#N/A	-1.17026	2.73364	4.67155	0.0306663	0.495787
ENSGALG00000005472	NAT	#N/A	#N/A	#N/A	-1.1708	3.88879	9.52762	0.00202403	0.0706232
ENSGALG00000006471	SLCO2A1	#N/A	#N/A	#N/A	-1.17374	2.6023	4.87697	0.0272174	0.462356
ENSGALG00000008525	ABHD12	#N/A	#N/A	#N/A	-1.1793	6.13843	18.4924	1.71e-05	0.00122131
ENSGALG00000022209	Uncharacterized	#N/A	#N/A	#N/A	-1.18567	-0.347543	0.617279	0.43206	0.99907
ENSGALG00000011110	DPP4	#N/A	#N/A	#N/A	-1.19495	3.24731	8.47656	0.00359751	0.112051
ENSGALG00000004951	Uncharacterized	#N/A	#N/A	#N/A	-1.19581	1.67909	3.73482	0.0532895	0.689597
ENSGALG00000008306	FGL2	#N/A	#N/A	#N/A	-1.19719	6.44508	18.1819	2.01e-05	0.00141907
ENSGALG00000004614	NPL	#N/A	#N/A	#N/A	-1.20151	5.43603	8.5302	0.00349301	0.109726
ENSGALG00000003466	AKR1B1L	#N/A	#N/A	#N/A	-1.20674	3.60013	6.92487	0.00850054	0.206903
ENSGALG00000015209	NFIL3	#N/A	#N/A	#N/A	-1.21542	3.87907	10.9634	0.000929312	0.0364647
ENSGALG00000006319	TGFBI	#N/A	#N/A	#N/A	-1.21931	7.27724	12.4109	0.00042684	0.018676
ENSGALG00000021750	#N/A	#N/A	#N/A	#N/A	-1.22305	-0.073394	1.02817	0.310588	0.99907
ENSGALG00000002829	SCARF1	#N/A	#N/A	#N/A	-1.23354	4.98263	6.66878	0.00981163	0.228234
ENSGALG00000015660	SNX30	#N/A	#N/A	#N/A	-1.23381	4.39007	13.879	0.000194961	0.0097711
ENSGALG00000005474	PNAT10	#N/A	#N/A	#N/A	-1.23843	5.21463	16.1499	5.85e-05	0.00362509
ENSGALG00000008501	KLF7	#N/A	#N/A	#N/A	-1.24073	3.15087	7.11764	0.0076329	0.19084
ENSGALG00000025224	#N/A	#N/A	#N/A	#N/A	-1.24179	0.562202	2.39265	0.121907	0.99907
ENSGALG00000002790	ABLIM3	#N/A	#N/A	#N/A	-1.24367	2.42574	2.34081	0.126024	0.99907
ENSGALG00000007053	FAM43A	#N/A	#N/A	#N/A	-1.24485	1.97286	5.01505	0.0251278	0.441178
ENSGALG00000016356	TDRP	#N/A	#N/A	#N/A	-1.24531	0.445564	0.963933	0.326198	0.99907
ENSGALG00000009536	TCN2	#N/A	#N/A	#N/A	-1.24541	2.92766	8.00282	0.00467045	0.136595
ENSGALG00000007960	AHCYL2	#N/A	#N/A	#N/A	-1.24762	4.73224	12.8764	0.000332756	0.0150986
ENSGALG00000003833	CACNA1E	#N/A	#N/A	#N/A	-1.24767	1.81199	1.59022	0.207295	0.99907
ENSGALG00000006384	Uncharacterized	#N/A	#N/A	#N/A	-1.24829	10.0263	2.53543	0.111316	0.993708
ENSGALG00000012426	DDHD1	#N/A	#N/A	#N/A	-1.24837	5.08598	17.4859	2.89e-05	0.00195791
ENSGALG00000011499	SCARB2	#N/A	#N/A	#N/A	-1.24851	5.11889	16.2378	5.59e-05	0.00352003
ENSGALG00000027093	TLR1LB	#N/A	#N/A	#N/A	-1.251	5.84946	14.7212	0.000124636	0.00676965
ENSGALG00000027249	Uncharacterized	#N/A	#N/A	#N/A	-1.25536	-0.142268	1.00404	0.316336	0.99907
ENSGALG00000025869	#REF!	#N/A	#N/A	#N/A	-1.25666	0.642676	2.42439	0.119459	0.99907
ENSGALG00000001426	MECR	#N/A	#N/A	#N/A	-1.26223	5.72839	14.6261	0.000131083	0.00698225
ENSGALG00000004788	TNFAIP8L3	#N/A	#N/A	#N/A	-1.26357	0.140157	0.547295	0.459425	0.99907
ENSGALG00000006724	Uncharacterized	#N/A	#N/A	#N/A	-1.26562	1.23422	3.19427	0.0738965	0.813969
ENSGALG00000007763	IQCD	#N/A	#N/A	#N/A	-1.2658	2.49286	4.52483	0.0334063	0.525628
ENSGALG00000020554	ADAMTSL1	#N/A	#N/A	#N/A	-1.27759	0.238258	1.16176	0.281101	0.99907
ENSGALG00000007964	GATSL3	#N/A	#N/A	#N/A	-1.27862	2.81926	7.96612	0.00476609	0.137568
ENSGALG00000015458	ILDR2	#N/A	#N/A	#N/A	-1.28127	-0.021042	0.925482	0.33604	0.99907
ENSGALG00000015939	THNSL2	#N/A	#N/A	#N/A	-1.28167	1.29738	3.40134	0.0651435	0.763432
ENSGALG00000002797	PGD	#N/A	#N/A	#N/A	-1.28217	7.26487	9.71457	0.00182812	0.0648132
ENSGALG00000016075	DCSTAMP	#N/A	#N/A	#N/A	-1.28468	3.67386	5.89426	0.0151903	0.321475
ENSGALG00000016224	MAOA	#N/A	#N/A	#N/A	-1.28472	3.30215	6.35806	0.0116849	0.262731
ENSGALG00000007454	PDCD1	#N/A	#N/A	#N/A	-1.28738	4.70386	8.48808	0.0035748	0.11166
ENSGALG00000004276	CHST12	#N/A	#N/A	#N/A	-1.28754	3.21995	4.34309	0.0371593	0.560491
ENSGALG00000008638	Uncharacterized	#N/A	#N/A	#N/A	-1.28797	4.55846	12.5182	0.000403002	0.0177032
ENSGALG00000003495	ALDH9A1	#N/A	#N/A	#N/A	-1.28848	3.95927	11.3721	0.000745548	0.0306732
ENSGALG00000009538	Uncharacterized	#N/A	#N/A	#N/A	-1.29614	3.70303	8.83464	0.00295566	0.0956325
ENSGALG00000019755	CD300L-S1	#N/A	#N/A	#N/A	-1.29837	3.87779	6.59399	0.0102324	0.236142
ENSGALG00000027839	Uncharacterized	#N/A	#N/A	#N/A	-1.2988	1.42387	1.99639	0.157674	0.99907
ENSGALG00000016964	EPSTI1	#N/A	#N/A	#N/A	-1.30503	6.46742	4.28656	0.0384148	0.569303
ENSGALG00000016322	glutathione	#N/A	#N/A	#N/A	-1.30668	0.159433	2.63999	0.104204	0.968617
ENSGALG00000023719	Uncharacterized	#N/A	#N/A	#N/A	-1.30894	4.20646	7.72355	0.0054505	0.150619
ENSGALG00000016058	ERG	#N/A	#N/A	#N/A	-1.31013	1.48101	2.72622	0.0987125	0.945616
ENSGALG00000006522	HCK	#N/A	#N/A	#N/A	-1.31226	7.70369	3.45019	0.0632444	0.75549
ENSGALG00000015572	CCDC125	#N/A	#N/A	#N/A	-1.32037	1.91664	4.87051	0.0273195	0.462356
ENSGALG00000006378	LIPA	#N/A	#N/A	#N/A	-1.3225	8.03405	11.9658	0.000541861	0.0231572
ENSGALG00000013058	Uncharacterized	#N/A	#N/A	#N/A	-1.32319	1.47599	3.16613	0.0751802	0.821567
ENSGALG00000018639	Smad7a	#N/A	#N/A	#N/A	-1.325	5.64566	13.8426	0.000198774	0.00991711
ENSGALG00000009176	TTBK2	#N/A	#N/A	#N/A	-1.32608	1.46244	3.01602	0.0824458	0.865678
ENSGALG00000013091	EPS8	#N/A	#N/A	#N/A	-1.32957	2.87089	5.66403	0.0173163	0.349215
ENSGALG00000015152	BOC	#N/A	#N/A	#N/A	-1.33667	0.111099	2.18016	0.1398	0.99907
ENSGALG00000006862	Uncharacterized	#N/A	#N/A	#N/A	-1.34085	1.13565	3.93975	0.0471579	0.638775
ENSGALG00000027765	Uncharacterized	#N/A	#N/A	#N/A	-1.34099	0.548973	0.626125	0.42878	0.99907
ENSGALG00000010433	FAAH	#N/A	#N/A	#N/A	-1.35196	0.697513	2.73406	0.0982291	0.943921
ENSGALG00000012550	HMOX1	#N/A	#N/A	#N/A	-1.35832	8.2297	14.9021	0.00011324	0.00627427
ENSGALG00000009523	CNTN1	#N/A	#N/A	#N/A	-1.3676	3.08012	7.60209	0.00583007	0.156025
ENSGALG00000009479	Uncharacterized	#N/A	#N/A	#N/A	-1.36796	8.0853	3.35566	0.0669744	0.777326
ENSGALG00000015030	NPC1	#N/A	#N/A	#N/A	-1.36824	7.42775	25.1836	5.21e-07	5.37e-05
ENSGALG00000021451	Uncharacterized	#N/A	#N/A	#N/A	-1.37103	2.97214	4.91852	0.0265702	0.457565
ENSGALG00000026080	OMD	#N/A	#N/A	#N/A	-1.37289	6.34577	2.36452	0.124122	0.99907
ENSGALG00000001603	NARF	#N/A	#N/A	#N/A	-1.37607	6.02421	20.9778	4.65e-06	0.000388317
ENSGALG00000015138	TMEM2	#N/A	#N/A	#N/A	-1.3796	4.08111	15.9168	6.62e-05	0.00397913
ENSGALG00000015218	SLC19A2	#N/A	#N/A	#N/A	-1.38147	0.577231	3.24179	0.0717822	0.80434
ENSGALG00000011379	SLC44A5	#N/A	#N/A	#N/A	-1.38482	0.528826	2.41337	0.120303	0.99907
ENSGALG00000024447	NMB	#N/A	#N/A	#N/A	-1.38652	0.218025	2.27586	0.131402	0.99907
ENSGALG00000012097	AOAH	#N/A	#N/A	#N/A	-1.38831	3.84242	13.561	0.000230932	0.0111678
ENSGALG00000023781	TREM-A1	#N/A	#N/A	#N/A	-1.39087	4.37839	17.0611	3.62e-05	0.00238976
ENSGALG00000007059	IGSF6	#N/A	#N/A	#N/A	-1.39162	5.43106	11.3959	0.000736082	0.0303972
ENSGALG00000012032	PRRG4	#N/A	#N/A	#N/A	-1.39622	1.66271	5.4643	0.0194089	0.368699
ENSGALG00000001779	KIAA0895L	#N/A	#N/A	#N/A	-1.40017	3.56756	9.58853	0.00195796	0.0688308
ENSGALG00000009512	TFPI2	#N/A	#N/A	#N/A	-1.40849	-0.102653	1.44981	0.228559	0.99907
ENSGALG00000000199	Beta-2-microglobulin	#N/A	#N/A	#N/A	-1.4106	1.97185	5.31015	0.0212016	0.392888
ENSGALG00000011429	LTA4H	#N/A	#N/A	#N/A	-1.4161	9.37557	20.9623	4.68e-06	0.000388317
ENSGALG00000026489	Uncharacterized	#N/A	#N/A	#N/A	-1.41751	-0.375765	0.837379	0.360148	0.99907
ENSGALG00000015434	GRIK2	#N/A	#N/A	#N/A	-1.41954	0.917555	2.68479	0.101311	0.957361
ENSGALG00000002542	GUSB	#N/A	#N/A	#N/A	-1.42563	5.61904	18.5987	1.61e-05	0.0011703
ENSGALG00000013698	EFHD2	#N/A	#N/A	#N/A	-1.42813	5.20041	21.5589	3.43e-06	0.000293282
ENSGALG00000002831	SH3PXD2B	#N/A	#N/A	#N/A	-1.43503	5.47899	16.0756	6.09e-05	0.00372821
ENSGALG00000016595	TRIM35	#N/A	#N/A	#N/A	-1.44961	4.4317	15.6053	7.8e-05	0.00465095
ENSGALG00000021362	GPRC5C	#N/A	#N/A	#N/A	-1.45662	4.62006	17.9706	2.24e-05	0.00157557
ENSGALG00000009258	SHTN1	#N/A	#N/A	#N/A	-1.45906	4.64116	20.9267	4.77e-06	0.000392651
ENSGALG00000010326	FLVCR2	#N/A	#N/A	#N/A	-1.46371	5.73057	26.8293	2.22e-07	2.5e-05
ENSGALG00000000816	#REF!	#N/A	#N/A	#N/A	-1.46472	5.45896	21.9309	2.83e-06	0.000245387
ENSGALG00000027921	Uncharacterized	#N/A	#N/A	#N/A	-1.46521	0.402336	2.66233	0.10275	0.961737
ENSGALG00000017183	MMP13	#N/A	#N/A	#N/A	-1.46578	0.676151	3.65247	0.0559862	0.704055
ENSGALG00000008222	SLC26A5	#N/A	#N/A	#N/A	-1.46773	5.77346	25.8073	3.77e-07	4.04e-05
ENSGALG00000003670	#N/A	#N/A	#N/A	#N/A	-1.47366	4.66747	14.8725	0.000115027	0.00630988
ENSGALG00000015525	SGK3	#N/A	#N/A	#N/A	-1.48271	6.47565	29.1627	6.65e-08	8.63e-06
ENSGALG00000008945	NEXN	#N/A	#N/A	#N/A	-1.48361	0.419153	2.96341	0.0851681	0.877038
ENSGALG00000026424	TOR2A	#N/A	#N/A	#N/A	-1.48596	4.73228	22.7082	1.89e-06	0.000170414
ENSGALG00000006019	EPHX4	#N/A	#N/A	#N/A	-1.48962	4.58653	2.18857	0.139039	0.99907
ENSGALG00000011099	FAP	#N/A	#N/A	#N/A	-1.4899	4.55012	14.6296	0.000130842	0.00698225
ENSGALG00000018376	#N/A	#N/A	#N/A	#N/A	-1.50132	0.366758	2.52575	0.112002	0.993708
ENSGALG00000008272	TMED3	#N/A	#N/A	#N/A	-1.50182	6.63626	30.9655	2.63e-08	3.81e-06
ENSGALG00000004751	Uncharacterized	#N/A	#N/A	#N/A	-1.50395	2.05577	8.33185	0.00389561	0.119194
ENSGALG00000005214	CCDC79	#N/A	#N/A	#N/A	-1.50782	-0.290458	1.45041	0.228461	0.99907
ENSGALG00000002598	TPST1	#N/A	#N/A	#N/A	-1.51097	3.87703	14.534	0.000137649	0.00729675
ENSGALG00000027081	Uncharacterized	#N/A	#N/A	#N/A	-1.5156	1.0178	2.9687	0.0848898	0.877038
ENSGALG00000022800	KCNB2	#N/A	#N/A	#N/A	-1.51645	0.55017	3.04242	0.081115	0.854226
ENSGALG00000029089	Uncharacterized	#N/A	#N/A	#N/A	-1.52177	1.61261	5.61523	0.0178051	0.354645
ENSGALG00000028790	DNASE2	#N/A	#N/A	#N/A	-1.52981	5.67475	23.0797	1.55e-06	0.000147278
ENSGALG00000009595	TWF1	#N/A	#N/A	#N/A	-1.53277	0.662094	3.70459	0.0542629	0.695701
ENSGALG00000026364	ASAH1	#N/A	#N/A	#N/A	-1.53344	8.14537	26.8867	2.16e-07	2.45e-05
ENSGALG00000003437	ADAM8	#N/A	#N/A	#N/A	-1.53418	2.80315	10.267	0.0013543	0.0498802
ENSGALG00000016083	ANG-1	#N/A	#N/A	#N/A	-1.55642	2.90351	9.75529	0.00178807	0.0635977
ENSGALG00000012136	MPPED2	#N/A	#N/A	#N/A	-1.55698	0.931849	5.50301	0.0189838	0.365602
ENSGALG00000012054	DCLK3	#N/A	#N/A	#N/A	-1.56119	3.58927	6.58075	0.0103088	0.236159
ENSGALG00000012891	TNFRSF11A	#N/A	#N/A	#N/A	-1.57256	6.66913	37.0623	1.14e-09	2.29e-07
ENSGALG00000004820	FAM57A	#N/A	#N/A	#N/A	-1.57322	1.4437	5.51933	0.0188075	0.364892
ENSGALG00000004742	BMP15	#N/A	#N/A	#N/A	-1.57555	0.919475	1.64142	0.20013	0.99907
ENSGALG00000002759	PEAK1	#N/A	#N/A	#N/A	-1.57833	6.15026	36.2671	1.72e-09	3.22e-07
ENSGALG00000028874	Uncharacterized	#N/A	#N/A	#N/A	-1.58035	0.00777208	2.51775	0.112571	0.993708
ENSGALG00000007530	Uncharacterized	#N/A	#N/A	#N/A	-1.58115	0.182743	2.52108	0.112334	0.993708
ENSGALG00000026197	Uncharacterized	#N/A	#N/A	#N/A	-1.59102	0.171778	2.38943	0.122158	0.99907
ENSGALG00000010322	JDP2	#N/A	#N/A	#N/A	-1.5918	4.3622	19.5233	9.94e-06	0.000760947
ENSGALG00000004641	MYO5C	#N/A	#N/A	#N/A	-1.59574	0.291485	1.90703	0.167293	0.99907
ENSGALG00000004873	PHACTR3	#N/A	#N/A	#N/A	-1.59973	1.03949	3.78747	0.0516375	0.675392
ENSGALG00000001728	NACC2	#N/A	#N/A	#N/A	-1.60245	4.17089	15.1112	0.000101362	0.00579078
ENSGALG00000015977	SMOX	#N/A	#N/A	#N/A	-1.6063	4.75283	20.4296	6.19e-06	0.000498452
ENSGALG00000006915	BAIAP2	#N/A	#N/A	#N/A	-1.62186	5.2142	28.9694	7.35e-08	9.43e-06
ENSGALG00000002562	ARAP3	#N/A	#N/A	#N/A	-1.62214	3.76004	13.576	0.000229093	0.0111277
ENSGALG00000027201	Uncharacterized	#N/A	#N/A	#N/A	-1.64245	0.780075	1.43296	0.231282	0.99907
ENSGALG00000023411	CD180	#N/A	#N/A	#N/A	-1.64416	3.29194	16.2969	5.42e-05	0.00345135
ENSGALG00000009437	MECOM	#N/A	#N/A	#N/A	-1.65171	0.483129	4.10575	0.0427376	0.599523
ENSGALG00000016358	PTCHD1	#N/A	#N/A	#N/A	-1.65954	-0.27403	2.41443	0.120222	0.99907
ENSGALG00000000930	HIP1	#N/A	#N/A	#N/A	-1.661	6.24229	37.8451	7.66e-10	1.62e-07
ENSGALG00000000837	FKBP6	#N/A	#N/A	#N/A	-1.66206	0.366167	2.86789	0.0903635	0.906856
ENSGALG00000016325	GSTA3	#N/A	#N/A	#N/A	-1.66266	6.42773	14.103	0.000173063	0.00879352
ENSGALG00000027843	#REF!	#N/A	#N/A	#N/A	-1.664	2.44639	6.7986	0.00912295	0.217256
ENSGALG00000004628	CTNS	#N/A	#N/A	#N/A	-1.67408	4.83327	26.4761	2.67e-07	2.97e-05
ENSGALG00000014368	APOA5	#N/A	#N/A	#N/A	-1.67777	2.13009	7.34599	0.00672127	0.172748
ENSGALG00000015459	ZFP92	#N/A	#N/A	#N/A	-1.67967	3.77666	13.3009	0.000265279	0.0126684
ENSGALG00000016832	PROZ	#N/A	#N/A	#N/A	-1.67982	0.200827	3.65267	0.0559793	0.704055
ENSGALG00000004561	TNRC18	#N/A	#N/A	#N/A	-1.67989	6.97917	38.7072	4.92e-10	1.14e-07
ENSGALG00000009252	PLD1	#N/A	#N/A	#N/A	-1.68204	6.94866	35.9656	2.01e-09	3.69e-07
ENSGALG00000015744	TPD52	#N/A	#N/A	#N/A	-1.68412	6.37774	22.6161	1.98e-06	0.000175898
ENSGALG00000009046	CFTII	#N/A	#N/A	#N/A	-1.68644	3.23559	11.9089	0.000558659	0.0236914
ENSGALG00000010617	QPCT	#N/A	#N/A	#N/A	-1.69404	2.26046	10.9181	0.000952306	0.0371029
ENSGALG00000008971	TDRD1	#N/A	#N/A	#N/A	-1.6946	0.0364582	2.29005	0.130206	0.99907
ENSGALG00000014864	SMPDL3A	#N/A	#N/A	#N/A	-1.70024	4.08536	20.1094	7.31e-06	0.000576003
ENSGALG00000024083	C8orf4	#N/A	#N/A	#N/A	-1.70514	2.9077	7.42724	0.00642437	0.16628
ENSGALG00000027488	Uncharacterized	#N/A	#N/A	#N/A	-1.70803	0.0888715	2.51708	0.112619	0.993708
ENSGALG00000027501	ANPEP	#N/A	#N/A	#N/A	-1.70928	4.78589	18.5184	1.68e-05	0.00121267
ENSGALG00000019283	Uncharacterized	#N/A	#N/A	#N/A	-1.73058	0.985686	4.8786	0.0271916	0.462356
ENSGALG00000012595	AGTPBP1	#N/A	#N/A	#N/A	-1.73614	4.57992	21.4831	3.57e-06	0.00030275
ENSGALG00000004121	LPAR4	#N/A	#N/A	#N/A	-1.73903	3.78301	11.8188	0.000586351	0.024676
ENSGALG00000000810	C19orf35	#N/A	#N/A	#N/A	-1.74821	3.04117	13.0141	0.000309146	0.0143825
ENSGALG00000007186	C9orf91	#N/A	#N/A	#N/A	-1.74946	5.8269	38.6886	4.97e-10	1.14e-07
ENSGALG00000026082	#N/A	#N/A	#N/A	#N/A	-1.75426	0.0199526	3.09532	0.0785175	0.840519
ENSGALG00000004474	PLEKHF1	#N/A	#N/A	#N/A	-1.76585	4.07606	23.3237	1.37e-06	0.000133581
ENSGALG00000012111	TMEM37	#N/A	#N/A	#N/A	-1.76969	0.59072	2.8165	0.0932996	0.920059
ENSGALG00000014313	Uncharacterized	#N/A	#N/A	#N/A	-1.79445	3.63022	17.7427	2.53e-05	0.00174274
ENSGALG00000000819	Uncharacterized	#N/A	#N/A	#N/A	-1.80437	1.11103	6.94813	0.00839067	0.205134
ENSGALG00000005000	COMTD1	#N/A	#N/A	#N/A	-1.81115	3.62916	19.0433	1.28e-05	0.000960001
ENSGALG00000008479	PLEKHM3	#N/A	#N/A	#N/A	-1.81309	2.05292	10.2631	0.00135716	0.0498802
ENSGALG00000009392	TLR5	#N/A	#N/A	#N/A	-1.81535	1.14691	5.24779	0.0219746	0.403149
ENSGALG00000027491	Uncharacterized	#N/A	#N/A	#N/A	-1.81992	0.415073	2.25763	0.132957	0.99907
ENSGALG00000026940	TTYH2	#N/A	#N/A	#N/A	-1.8215	4.04792	23.028	1.6e-06	0.000149186
ENSGALG00000007522	ABCC3	#N/A	#N/A	#N/A	-1.83015	6.10974	34.9907	3.31e-09	5.99e-07
ENSGALG00000016572	Uncharacterized	#N/A	#N/A	#N/A	-1.8433	4.11431	24.1734	8.8e-07	8.82e-05
ENSGALG00000024170	Uncharacterized	#N/A	#N/A	#N/A	-1.85227	0.404267	3.99674	0.0455882	0.625931
ENSGALG00000002326	Uncharacterized	#N/A	#N/A	#N/A	-1.85268	7.07156	32.8683	9.86e-09	1.6e-06
ENSGALG00000013036	ATP6V1E1	#N/A	#N/A	#N/A	-1.85548	7.61882	34.2461	4.86e-09	8.37e-07
ENSGALG00000006038	TGFBR3	#N/A	#N/A	#N/A	-1.86339	2.19381	12.0424	0.000520026	0.0223105
ENSGALG00000012873	SERPINB5	#N/A	#N/A	#N/A	-1.87503	1.45642	3.78831	0.0516117	0.675392
ENSGALG00000008544	NCX1	#N/A	#N/A	#N/A	-1.88426	5.65772	39.3431	3.56e-10	8.71e-08
ENSGALG00000019861	Uncharacterized	#N/A	#N/A	#N/A	-1.88465	2.76553	7.25208	0.00708191	0.180753
ENSGALG00000001091	C1orf116	#N/A	#N/A	#N/A	-1.88825	3.65449	15.0867	0.000102684	0.00580615
ENSGALG00000008681	NSMF	#N/A	#N/A	#N/A	-1.89077	3.82951	2.58671	0.107764	0.977141
ENSGALG00000002492	H6PD	#N/A	#N/A	#N/A	-1.8985	3.84594	22.7923	1.8e-06	0.000165836
ENSGALG00000014528	ENO2	#N/A	#N/A	#N/A	-1.90323	5.27288	29.3662	5.99e-08	7.96e-06
ENSGALG00000026318	SH3TC2	#N/A	#N/A	#N/A	-1.90667	2.58446	8.98463	0.00272259	0.0898782
ENSGALG00000012531	FCGBP	#N/A	#N/A	#N/A	-1.90744	0.160448	2.75382	0.0970225	0.935114
ENSGALG00000013503	FAM149A	#N/A	#N/A	#N/A	-1.91855	2.38092	11.1096	0.000858803	0.0340889
ENSGALG00000004990	C10orf11	#N/A	#N/A	#N/A	-1.92387	0.380818	4.23527	0.0395923	0.576677
ENSGALG00000028264	TMEM55A	#N/A	#N/A	#N/A	-1.92404	4.91996	6.30886	0.0120136	0.26706
ENSGALG00000004585	SLC29A3	#N/A	#N/A	#N/A	-1.93109	5.12692	28.7094	8.41e-08	1.07e-05
ENSGALG00000001835	SCNN1D	#N/A	#N/A	#N/A	-1.94263	-0.219831	1.92777	0.165003	0.99907
ENSGALG00000012173	LGALS3	#N/A	#N/A	#N/A	-1.9716	6.23309	13.8117	0.000202071	0.0100362
ENSGALG00000026574	POUV	#N/A	#N/A	#N/A	-1.97272	0.265777	3.671	0.0553668	0.703012
ENSGALG00000008270	CALHM2	#N/A	#N/A	#N/A	-1.99485	1.90125	13.6031	0.000225816	0.011033
ENSGALG00000014818	TRIM45	#N/A	#N/A	#N/A	-2.00297	1.18561	7.11097	0.00766135	0.191118
ENSGALG00000005739	SCD	#N/A	#N/A	#N/A	-2.00753	4.53761	27.391	1.66e-07	1.95e-05
ENSGALG00000004854	#N/A	#N/A	#N/A	#N/A	-2.00768	3.18955	17.8925	2.34e-05	0.00163111
ENSGALG00000022958	Uncharacterized	#N/A	#N/A	#N/A	-2.01295	2.7521	12.9716	0.000316252	0.0144773
ENSGALG00000028018	RAB38	#N/A	#N/A	#N/A	-2.03812	0.794832	6.86974	0.00876672	0.210686
ENSGALG00000027621	Uncharacterized	#N/A	#N/A	#N/A	-2.05488	1.38174	8.33258	0.00389404	0.119194
ENSGALG00000001936	MYO7B	#N/A	#N/A	#N/A	-2.05705	0.166226	4.63803	0.0312708	0.504082
ENSGALG00000023898	#REF!	#N/A	#N/A	#N/A	-2.05782	3.29972	23.7829	1.08e-06	0.000107115
ENSGALG00000001370	ADAMTS8	#N/A	#N/A	#N/A	-2.05928	2.98361	15.1987	9.68e-05	0.00561575
ENSGALG00000008409	GSTO1	#N/A	#N/A	#N/A	-2.0626	6.00216	25.9604	3.48e-07	3.8e-05
ENSGALG00000011733	CCR2	#N/A	#N/A	#N/A	-2.08115	5.63116	34.8333	3.59e-09	6.39e-07
ENSGALG00000027694	Uncharacterized	#N/A	#N/A	#N/A	-2.09119	1.4336	3.60127	0.0577355	0.718457
ENSGALG00000006171	Uncharacterized	#N/A	#N/A	#N/A	-2.09924	4.369	34.7506	3.75e-09	6.56e-07
ENSGALG00000021043	Uncharacterized	#N/A	#N/A	#N/A	-2.10801	0.685875	5.46338	0.0194191	0.368699
ENSGALG00000006003	Uncharacterized	#N/A	#N/A	#N/A	-2.10808	4.25824	29.5113	5.56e-08	7.47e-06
ENSGALG00000021021	ARL4C	#N/A	#N/A	#N/A	-2.11459	4.1897	29.9547	4.42e-08	6.17e-06
ENSGALG00000003978	CIB3	#N/A	#N/A	#N/A	-2.11694	0.450249	5.30541	0.0212593	0.393296
ENSGALG00000013803	GPR126	#N/A	#N/A	#N/A	-2.12338	0.930283	7.28523	0.00695237	0.177886
ENSGALG00000012744	TMEM170B	#N/A	#N/A	#N/A	-2.12504	1.55895	6.33168	0.01186	0.264713
ENSGALG00000014150	#REF!	#N/A	#N/A	#N/A	-2.1274	0.964948	7.64646	0.00568839	0.153885
ENSGALG00000005294	PPFIBP2	#N/A	#N/A	#N/A	-2.15817	0.551695	4.96642	0.0258441	0.449153
ENSGALG00000028794	Uncharacterized	#N/A	#N/A	#N/A	-2.15951	1.26076	8.49477	0.00356169	0.111566
ENSGALG00000008257	MERTK	#N/A	#N/A	#N/A	-2.16224	6.24041	39.463	3.34e-10	8.38e-08
ENSGALG00000024369	Uncharacterized	#N/A	#N/A	#N/A	-2.1632	4.22323	34.1065	5.22e-09	8.72e-07
ENSGALG00000011732	CCR5	#N/A	#N/A	#N/A	-2.1806	6.02998	36.5312	1.5e-09	2.91e-07
ENSGALG00000005305	ACKR2	#N/A	#N/A	#N/A	-2.1925	2.32878	12.9933	0.000312609	0.0144219
ENSGALG00000027877	Uncharacterized	#N/A	#N/A	#N/A	-2.21988	0.0666638	3.44665	0.06338	0.75549
ENSGALG00000006507	CLMP	#N/A	#N/A	#N/A	-2.22562	0.865904	6.89525	0.00864253	0.208975
ENSGALG00000007690	TFAP2C	#N/A	#N/A	#N/A	-2.23062	-0.317908	2.05568	0.15164	0.99907
ENSGALG00000004400	SPECC1	#N/A	#N/A	#N/A	-2.25658	5.50358	53.3791	2.75e-13	1.01e-10
ENSGALG00000028928	LCAT	#N/A	#N/A	#N/A	-2.27265	4.54715	38.0968	6.73e-10	1.48e-07
ENSGALG00000028609	Uncharacterized	#N/A	#N/A	#N/A	-2.27714	0.582519	5.12349	0.023604	0.421924
ENSGALG00000015868	ATP6V0D2	#N/A	#N/A	#N/A	-2.29668	1.21303	11.5685	0.000670785	0.0279097
ENSGALG00000007003	Uncharacterized	#N/A	#N/A	#N/A	-2.30762	1.24836	7.64459	0.00569429	0.153885
ENSGALG00000023723	PQLC2	#N/A	#N/A	#N/A	-2.31021	5.1734	47.716	4.93e-12	1.47e-09
ENSGALG00000007994	PARD6B	#N/A	#N/A	#N/A	-2.35866	0.0906043	4.31558	0.0377649	0.564988
ENSGALG00000015852	Uncharacterized	#N/A	#N/A	#N/A	-2.36011	0.124658	3.50364	0.0612341	0.740315
ENSGALG00000026152	Uncharacterized	#N/A	#N/A	#N/A	-2.36037	6.63774	5.4797	0.0192386	0.368272
ENSGALG00000015132	CDH2	#N/A	#N/A	#N/A	-2.36302	1.19494	10.7632	0.00103537	0.0395129
ENSGALG00000015682	UGCG	#N/A	#N/A	#N/A	-2.39541	4.7082	50.2076	1.38e-12	4.36e-10
ENSGALG00000001662	ATP10B	#N/A	#N/A	#N/A	-2.41443	2.57011	9.1191	0.00252954	0.0844361
ENSGALG00000011493	TMEM169	#N/A	#N/A	#N/A	-2.4167	0.871008	4.33536	0.0373285	0.562273
ENSGALG00000003527	ARRDC2	#N/A	#N/A	#N/A	-2.4361	6.11352	52.789	3.71e-13	1.32e-10
ENSGALG00000015495	Pit-1	#N/A	#N/A	#N/A	-2.43943	0.202082	2.60361	0.106621	0.974797
ENSGALG00000021512	Uncharacterized	#N/A	#N/A	#N/A	-2.4702	4.59863	36.2686	1.72e-09	3.22e-07
ENSGALG00000000040	FAM195A	#N/A	#N/A	#N/A	-2.49245	2.86998	20.8016	5.09e-06	0.000416045
ENSGALG00000004760	TMEM116	#N/A	#N/A	#N/A	-2.52614	1.74542	14.9832	0.000108472	0.00607113
ENSGALG00000011872	NFAM1	#N/A	#N/A	#N/A	-2.53635	4.30933	44.2324	2.92e-11	8.04e-09
ENSGALG00000017302	SLCO2B1	#N/A	#N/A	#N/A	-2.55491	4.07528	23.2646	1.41e-06	0.00013654
ENSGALG00000012610	CTSL2	#N/A	#N/A	#N/A	-2.5589	7.18826	63.3019	1.77e-15	8.89e-13
ENSGALG00000028823	C9orf172	#N/A	#N/A	#N/A	-2.55948	0.575562	7.24175	0.00712275	0.181375
ENSGALG00000017328	P2RY2	#N/A	#N/A	#N/A	-2.5661	2.3846	19.7758	8.71e-06	0.000671422
ENSGALG00000026699	TCTEX1D4	#N/A	#N/A	#N/A	-2.60648	0.385342	4.92532	0.0264659	0.456672
ENSGALG00000008680	SYDE2	#N/A	#N/A	#N/A	-2.67204	4.65134	12.1081	0.000502027	0.0216225
ENSGALG00000014890	TNFRSF1A	#N/A	#N/A	#N/A	-2.70065	5.67548	57.86	2.81e-14	1.24e-11
ENSGALG00000025875	Alx-4	#N/A	#N/A	#N/A	-2.72853	0.734042	6.21374	0.0126763	0.278424
ENSGALG00000010579	STON2	#N/A	#N/A	#N/A	-2.74045	3.17191	29.3428	6.06e-08	7.96e-06
ENSGALG00000009824	CCDC173	#N/A	#N/A	#N/A	-2.74664	1.4281	9.58646	0.00196018	0.0688308
ENSGALG00000025919	BAMBI	#N/A	#N/A	#N/A	-2.82057	4.18997	37.451	9.37e-10	1.95e-07
ENSGALG00000002631	LRRC75A	#N/A	#N/A	#N/A	-2.89146	0.214535	7.99385	0.00469365	0.136911
ENSGALG00000016556	Uncharacterized	#N/A	#N/A	#N/A	-2.91291	2.25638	17.3601	3.09e-05	0.00206653
ENSGALG00000001346	Uncharacterized	#N/A	#N/A	#N/A	-2.91742	2.10753	18.6289	1.59e-05	0.00115953
ENSGALG00000013180	SLC6A18	#N/A	#N/A	#N/A	-2.9251	0.843413	2.64221	0.104059	0.968617
ENSGALG00000010337	7	#N/A	#N/A	#N/A	-3.00412	2.00851	14.3828	0.000149161	0.00779456
ENSGALG00000011104	GCG	#N/A	#N/A	#N/A	-3.12824	-0.0302987	5.6649	0.0173077	0.349215
ENSGALG00000006894	PLTP	#N/A	#N/A	#N/A	-3.18933	4.17835	51.466	7.28e-13	2.51e-10
ENSGALG00000016605	EFR3B	#N/A	#N/A	#N/A	-3.23665	5.03556	79.5458	4.71e-19	3.06e-16
ENSGALG00000014267	RBM47	#N/A	#N/A	#N/A	-3.26243	4.7793	87.8276	7.14e-21	6.74e-18
ENSGALG00000026525	EBP	#N/A	#N/A	#N/A	-3.30325	1.62531	22.8645	1.74e-06	0.000161069
ENSGALG00000020538	MFSD7	#N/A	#N/A	#N/A	-3.39939	3.99586	65.1194	7.05e-16	3.7e-13
ENSGALG00000002313	SLC38A7	#N/A	#N/A	#N/A	-3.4847	3.53613	44.3224	2.79e-11	7.87e-09
ENSGALG00000014398	PPARGC1A	#N/A	#N/A	#N/A	-3.65176	1.44443	17.4981	2.88e-05	0.0019574
ENSGALG00000011778	ITGB5	#N/A	#N/A	#N/A	-3.78759	5.23616	97.3483	5.81e-23	8.01e-20
ENSGALG00000007114	APOA1	#N/A	#N/A	#N/A	-3.85068	1.09336	17.5394	2.81e-05	0.00192724
ENSGALG00000028373	GAS2L3	#N/A	#N/A	#N/A	-4.02422	1.69167	32.5846	1.14e-08	1.82e-06
ENSGALG00000010903	RASGEF1B	#N/A	#N/A	#N/A	-4.18122	5.19925	110.424	7.91e-26	1.25e-22
ENSGALG00000009589	GAD67	#N/A	#N/A	#N/A	-4.94821	0.851223	8.29013	0.00398611	0.121077
ENSGALG00000024466	C-C	#N/A	#N/A	#N/A	-5.13213	-0.219366	7.5909	0.00586638	0.156617
ENSGALG00000001527	VWA1	#N/A	#N/A	#N/A	-5.82045	-0.38396	11.4457	0.000716597	0.0297038
ENSGALG00000001171	SEMA6B	#N/A	#N/A	#N/A	-6.02139	-0.266882	13.0333	0.000306	0.0142964
ENSGALG00000017150	ARHGAP20	#N/A	#N/A	#N/A	-6.31444	4.86383	202.312	6.54e-46	3.6e-42
ENSGALG00000004827	Uncharacterized	#N/A	#N/A	#N/A	-6.63171	0.323486	19.1074	1.24e-05	0.000939581
ENSGALG00000012061	Glycerol-3-phosphate	#N/A	#N/A	#N/A	-7.38585	1.40447	27.6322	1.47e-07	1.74e-05
