# Supplementary material for: Transcriptome Profile of the Chicken Thrombocyte: New Implications as an Advanced Immune Effector Cell
Source: PLoS One. 2016 Oct 6;11(10):e0163890. doi: 10.1371/journal.pone.0163890 (PMC5053482; doi:10.1371/journal.pone.0163890)
Supplement: S6 Table — (XLSX) [file pone.0163890.s007.xlsx]

## Sheet: Sheet1
Upregulated genes categorized by Biochemical Pathway				Downregulated genes categorized by Biochemical Pathway
Biochemical Pathway	No. Genes	% of genes hit against total # genes	Function hits	Biochemical Pathway	No. Genes	% of genes hit against total # genes	Function hits
Wnt signaling pathway (P00057)	8	0.018	0.089	Inflammation mediated by chemokine and cytokine signaling pathway (P00031)	5	0.015	0.072
Inflammation mediated by chemokine and cytokine signaling pathway (P00031)	7	0.015	0.078	TGF-beta signaling pathway (P00052)	4	0.012	0.058
CCKR signaling map (P06959)	6	0.013	0.067	Angiogenesis (P00005)	3	0.009	0.043
Angiogenesis (P00005)	4	0.009	0.044	Huntington disease (P00029)	3	0.009	0.043
Interleukin signaling pathway (P00036)	4	0.009	0.044	Wnt signaling pathway (P00057)	3	0.009	0.043
Integrin signalling pathway (P00034)	4	0.009	0.044	Parkinson disease (P00049)	3	0.009	0.043
PDGF signaling pathway (P00047)	4	0.009	0.044	PDGF signaling pathway (P00047)	3	0.009	0.043
Cadherin signaling pathway (P00012)	4	0.009	0.044	Gonadotropin releasing hormone receptor pathway (P06664)	3	0.009	0.043
Axon guidance mediated by semaphorins (P00007)	3	0.007	0.033	Metabotropic glutamate receptor group III pathway (P00039)	2	0.006	0.029
Alzheimer disease-presenilin pathway (P00004)	3	0.007	0.033	Ionotropic glutamate receptor pathway (P00037)	2	0.006	0.029
p38 MAPK pathway (P05918)	3	0.007	0.033	Adrenaline and noradrenaline biosynthesis (P00001)	2	0.006	0.029
Notch signaling pathway (P00045)	3	0.007	0.033	Heterotrimeric G-protein signaling pathway-Gq alpha and Go alpha mediated pathway (P00027)	2	0.006	0.029
Synaptic_vesicle_trafficking (P05734)	2	0.004	0.022	Toll receptor signaling pathway (P00054)	2	0.006	0.029
Huntington disease (P00029)	2	0.004	0.022	Ras Pathway (P04393)	2	0.006	0.029
Heterotrimeric G-protein signaling pathway-Gq alpha and Go alpha mediated pathway (P00027)	2	0.004	0.022	Cytoskeletal regulation by Rho GTPase (P00016)	2	0.006	0.029
Heterotrimeric G-protein signaling pathway-Gi alpha and Gs alpha mediated pathway (P00026)	2	0.004	0.022	CCKR signaling map (P06959)	2	0.006	0.029
Toll receptor signaling pathway (P00054)	2	0.004	0.022	Axon guidance mediated by semaphorins (P00007)	1	0.003	0.014
Endothelin signaling pathway (P00019)	2	0.004	0.022	JAK/STAT signaling pathway (P00038)	1	0.003	0.014
EGF receptor signaling pathway (P00018)	2	0.004	0.022	Alzheimer disease-presenilin pathway (P00004)	1	0.003	0.014
Blood coagulation (P00011)	2	0.004	0.022	Interleukin signaling pathway (P00036)	1	0.003	0.014
Gonadotropin releasing hormone receptor pathway (P06664)	2	0.004	0.022	Interferon-gamma signaling pathway (P00035)	1	0.003	0.014
Ionotropic glutamate receptor pathway (P00037)	1	0.002	0.011	Integrin signalling pathway (P00034)	1	0.003	0.014
Cysteine biosynthesis (P02737)	1	0.002	0.011	5-Hydroxytryptamine degredation (P04372)	1	0.003	0.014
Purine metabolism (P02769)	1	0.002	0.011	Pentose phosphate pathway (P02762)	1	0.003	0.014
Coenzyme A biosynthesis (P02736)	1	0.002	0.011	p53 pathway (P00059)	1	0.003	0.014
Heterotrimeric G-protein signaling pathway-rod outer segment phototransduction (P00028)	1	0.002	0.011	Androgen/estrogene/progesterone biosynthesis (P02727)	1	0.003	0.014
p53 pathway (P00059)	1	0.002	0.011	Heterotrimeric G-protein signaling pathway-Gi alpha and Gs alpha mediated pathway (P00026)	1	0.003	0.014
VEGF signaling pathway (P00056)	1	0.002	0.011	Thyrotropin-releasing hormone receptor signaling pathway (P04394)	1	0.003	0.014
Transcription regulation by bZIP transcription factor (P00055)	1	0.002	0.011	Vitamin B6 metabolism (P02787)	1	0.003	0.014
General transcription regulation (P00023)	1	0.002	0.011	Tryptophan biosynthesis (P02783)	1	0.003	0.014
General transcription by RNA polymerase I (P00022)	1	0.002	0.011	Plasminogen activating cascade (P00050)	1	0.003	0.014
Ras Pathway (P04393)	1	0.002	0.011	Threonine biosynthesis (P02781)	1	0.003	0.014
T cell activation (P00053)	1	0.002	0.011	Anandamide_degradation (P05728)	1	0.003	0.014
TGF-beta signaling pathway (P00052)	1	0.002	0.011	EGF receptor signaling pathway (P00018)	1	0.003	0.014
Plasminogen activating cascade (P00050)	1	0.002	0.011	Oxidative stress response (P00046)	1	0.003	0.014
Cytoskeletal regulation by Rho GTPase (P00016)	1	0.002	0.011	Gamma-aminobutyric acid synthesis (P04384)	1	0.003	0.014
Oxidative stress response (P00046)	1	0.002	0.011	Glutamine glutamate conversion (P02745)	1	0.003	0.014
Cell cycle (P00013)	1	0.002	0.011	Cadherin signaling pathway (P00012)	1	0.003	0.014
Folate biosynthesis (P02742)	1	0.002	0.011	Nicotinic acetylcholine receptor signaling pathway (P00044)	1	0.003	0.014
Cortocotropin releasing factor receptor signaling pathway (P04380)	1	0.002	0.011	Blood coagulation (P00011)	1	0.003	0.014
				Dopamine receptor mediated signaling pathway (P05912)	1	0.003	0.014
				Metabotropic glutamate receptor group II pathway (P00040)	1	0.003	0.014
