# Supplementary material for: Transcriptome Profile of the Chicken Thrombocyte: New Implications as an Advanced Immune Effector Cell
Source: PLoS One. 2016 Oct 6;11(10):e0163890. doi: 10.1371/journal.pone.0163890 (PMC5053482; doi:10.1371/journal.pone.0163890)
Supplement: S7 Table — (XLSX) [file pone.0163890.s008.xlsx]

## Sheet: Sheet1
Novel thrombocyte gene annotation
novel_gene_id	sprot_Top_BLASTX_hit	prot_coords	sprot_Top_BLASTP_hit	Pfam	Pfam_2	SignalP	TmHMM	eggnog	eggnog_2	Kegg	gene_ontology_blast	gene_ontology_pfam
ggt_1	INO80 complex subunit B	.	.	.		.	.	.	.	ENOG411078Z^INO80 complex subunit B	KEGG:hsa:83444`KO:K11666	GO:0005737^cellular_component^cytoplasm`GO:0031011^cellular_component^Ino80 complex`GO:0005730^cellular_component^nucleolus`GO:0005634^cellular_component^nucleus`GO:0005886^cellular_component^plasma membrane`GO:0046872^molecular_function^metal ion binding`GO:0006338^biological_process^chromatin remodeling`GO:0006310^biological_process^DNA recombination`GO:0006281^biological_process^DNA repair`GO:…
ggt_2	Multiple epidermal growth factor-like domains protein 8	50-529[-]	Multiple epidermal growth factor-like domains protein 8	PF12947.4^EGF_3^EGF domain^29-57^E:1.3e-07	EGF_3^EGF domain^29-57^E:13e-07	.	.	ENOG410YF0N^Multiple EGF-like-domains 8	Multiple EGF-like-domains 8	.	GO:0016021^cellular_component^integral component of membrane`GO:0005634^cellular_component^nucleus`GO:0005509^molecular_function^calcium ion binding`GO:0030509^biological_process^BMP signaling pathway`GO:0071907^biological_process^determination of digestive tract left/right asymmetry`GO:0061371^biological_process^determination of heart left/right asymmetry`GO:0060971^biological_process^embryonic …	.
ggt_3	TBC1 domain family member 10B	127-513[-]	TBC1 domain family member 10B	PF00566.15^RabGAP-TBC^Rab-GTPase-TBC domain^1-38^E:1.2e-07	RabGAP-TBC^Rab-GTPase-TBC domain^1-38^E:12e-07	.	.	ENOG410XPSR^TBC1 domain family member	TBC1 domain family member	KEGG:hsa:26000	GO:0005737^cellular_component^cytoplasm`GO:0005886^cellular_component^plasma membrane`GO:0005096^molecular_function^GTPase activator activity`GO:0043547^biological_process^positive regulation of GTPase activity`GO:0043087^biological_process^regulation of GTPase activity`GO:0042147^biological_process^retrograde transport, endosome to Golgi	.
ggt_4	Receptor tyrosine-protein kinase erbB-2	.	.	.		.	.	.	.	ENOG410XNSR^erythroblastic leukemia viral oncogene homolog	KEGG:hsa:2064`KO:K05083	GO:0016324^cellular_component^apical plasma membrane`GO:0016323^cellular_component^basolateral plasma membrane`GO:0005737^cellular_component^cytoplasm`GO:0031410^cellular_component^cytoplasmic vesicle`GO:0010008^cellular_component^endosome membrane`GO:0016021^cellular_component^integral component of membrane`GO:0043209^cellular_component^myelin sheath`GO:0005634^cellular_component^nucleus`GO:0048…
ggt_5	Protein unc-13 homolog C	.	.	.		.	.	.	.	ENOG410XS5D^Unc-13 homolog	KEGG:hsa:440279`KO:K15293	GO:0030054^cellular_component^cell junction`GO:0005737^cellular_component^cytoplasm`GO:0005886^cellular_component^plasma membrane`GO:0048786^cellular_component^presynaptic active zone`GO:0042734^cellular_component^presynaptic membrane`GO:0019992^molecular_function^diacylglycerol binding`GO:0046872^molecular_function^metal ion binding`GO:0006887^biological_process^exocytosis`GO:0035556^biological_…
ggt_6	Inositol-3-phosphate synthase 1	1-1164[+]	Inositol-3-phosphate synthase 1	PF07994.9^NAD_binding_5^Myo-inositol-1-phosphate synthase^2-332^E:6e-95`PF01658.14^Inos-1-P_synth^Myo-inositol-1-phosphate synthase^148-261^E:2.7e-48	NAD_binding_5^Myo-inositol-1-phosphate synthase^2-332^E:6e-95`Inos-1-P_synth^Myo-inositol-1-phosphate synthase^148-261^E:27e-48	.	.	.	.	KEGG:mcf:101867080`KO:K01858	GO:0005737^cellular_component^cytoplasm`GO:0004512^molecular_function^inositol-3-phosphate synthase activity`GO:0006021^biological_process^inositol biosynthetic process`GO:0008654^biological_process^phospholipid biosynthetic process	GO:0004512^molecular_function^inositol-3-phosphate synthase activity`GO:0006021^biological_process^inositol biosynthetic process`GO:0008654^biological_process^phospholipid biosynthetic process
ggt_7	.	1-321[+]	.	.		sigP:1^20^0.758^YES	.	.	.	.	.	.
ggt_8	.	61-591[-]	.	.		.	ExpAA=23.03^PredHel=1^Topology=o124-146i	.	.	.	.	.
ggt_9	Ras-interacting protein 1	1-366[+]	Ras-interacting protein 1	.		.	.	COG5022^myosin heavy chain	myosin heavy chain	KEGG:hsa:54922	GO:0005795^cellular_component^Golgi stack`GO:0048471^cellular_component^perinuclear region of cytoplasm`GO:0001525^biological_process^angiogenesis`GO:0048754^biological_process^branching morphogenesis of an epithelial tube`GO:0010507^biological_process^negative regulation of autophagy`GO:0043087^biological_process^regulation of GTPase activity`GO:0007165^biological_process^signal transduction`GO:…	.
ggt_10	Multiple epidermal growth factor-like domains protein 8	1-453[+]	Multiple epidermal growth factor-like domains protein 8	PF00053.21^Laminin_EGF^Laminin EGF domain^28-66^E:1.6e-05	Laminin_EGF^Laminin EGF domain^28-66^E:16e-05	.	.	ENOG410YF0N^Multiple EGF-like-domains 8	Multiple EGF-like-domains 8	.	GO:0016021^cellular_component^integral component of membrane`GO:0005634^cellular_component^nucleus`GO:0005509^molecular_function^calcium ion binding`GO:0030509^biological_process^BMP signaling pathway`GO:0071907^biological_process^determination of digestive tract left/right asymmetry`GO:0061371^biological_process^determination of heart left/right asymmetry`GO:0060971^biological_process^embryonic …	.
ggt_11	E3 ubiquitin-protein ligase Topors	.	.	.		.	.	.	.	ENOG410XQZR^topoisomerase I binding, arginine serine-rich, E3 ubiquitin protein ligase	KEGG:hsa:10210`KO:K10631	GO:0005814^cellular_component^centriole`GO:0036064^cellular_component^ciliary basal body`GO:0000930^cellular_component^gamma-tubulin complex`GO:0030496^cellular_component^midbody`GO:0016607^cellular_component^nuclear speck`GO:0005634^cellular_component^nucleus`GO:0032391^cellular_component^photoreceptor connecting cilium`GO:0016605^cellular_component^PML body`GO:0000922^cellular_component^spindle…
ggt_12	Red-sensitive opsin	.	.	.		.	.	.	.	.	KEGG:gga:396421`KO:K04251	GO:0005623^cellular_component^cell`GO:0044297^cellular_component^cell body`GO:0016021^cellular_component^integral component of membrane`GO:0060342^cellular_component^photoreceptor inner segment membrane`GO:0001750^cellular_component^photoreceptor outer segment`GO:0031982^cellular_component^vesicle`GO:0031404^molecular_function^chloride ion binding`GO:0004930^molecular_function^G-protein coupled r…
ggt_13	.	1-384[+]	.	.		.	ExpAA=44.28^PredHel=2^Topology=i46-68o88-110i	.	.	.	.	.
ggt_14	.	1-372[+]	.	.		sigP:1^27^0.818^YES	.	.	.	.	.	.
ggt_15	Gastric inhibitory polypeptide receptor	1-336[-]	Gastric inhibitory polypeptide receptor	PF00002.21^7tm_2^7 transmembrane receptor (Secretin family)^2-111^E:1.5e-35	7tm_2^7 transmembrane receptor (Secretin family)^2-111^E:15e-35	.	ExpAA=59.76^PredHel=2^Topology=i43-65o80-102i	ENOG410XRS2^Receptor	Receptor	KEGG:hsa:2696`KO:K04580	GO:0005829^cellular_component^cytosol`GO:0016021^cellular_component^integral component of membrane`GO:0005886^cellular_component^plasma membrane`GO:0016519^molecular_function^gastric inhibitory peptide receptor activity`GO:0017046^molecular_function^peptide hormone binding`GO:0004888^molecular_function^transmembrane signaling receptor activity`GO:0007190^biological_process^activation of adenylate…	GO:0004930^molecular_function^G-protein coupled receptor activity`GO:0007186^biological_process^G-protein coupled receptor signaling pathway`GO:0016021^cellular_component^integral component of membrane
ggt_16	Ankyrin repeat and SOCS box protein 16	1-603[-]	Ankyrin repeat and SOCS box protein 16	PF13857.3^Ank_5^Ankyrin repeats (many copies)^37-92^E:1.9e-06`PF12796.4^Ank_2^Ankyrin repeats (3 copies)^108-191^E:6.9e-08`PF13857.3^Ank_5^Ankyrin repeats (many copies)^112-165^E:5.1e-08`PF13606.3^Ank_3^Ankyrin repeat^126-153^E:6.5e-06`PF00023.27^Ank^Ankyrin repeat^126-156^E:0.00015`PF13637.3^Ank_4^Ankyrin repeats (many copies)^127-168^E:1.1e-06	Ank_5^Ankyrin repeats (many copies)^37-92^E:19e-06`Ank_2^Ankyrin repeats (3 copies)^108-191^E:69e-08`Ank_5^Ankyrin repeats (many copies)^112-165^E:51e-08`Ank_3^Ankyrin repeat^126-153^E:65e-06`Ank^Ankyrin repeat^126-156^E:000015`Ank_4^Ankyrin repeats (many copies)^127-168^E:11e-06	.	.	COG0666^Ankyrin Repeat	Ankyrin Repeat	KEGG:mmu:217217`KO:K10338	GO:0005622^cellular_component^intracellular`GO:0035556^biological_process^intracellular signal transduction`GO:0016567^biological_process^protein ubiquitination	GO:0005515^molecular_function^protein binding
ggt_17	.	1-303[+]	.	.		sigP:1^21^0.465^YES	.	.	.	.	.	.
ggt_18	.	1-315[+]	.	.		.	ExpAA=22.99^PredHel=1^Topology=o78-100i	.	.	.	.	.
ggt_19	.	1-336[+]	.	.		sigP:1^20^0.572^YES	ExpAA=19.32^PredHel=1^Topology=o5-27i	.	.	.	.	.
ggt_20	.	1-318[+]	.	.		.	ExpAA=34.86^PredHel=2^Topology=o59-78i85-102o	.	.	.	.	.
ggt_21	Spectrin beta chain, non-erythrocytic 4	1-303[+]	Spectrin beta chain, non-erythrocytic 4	PF00169.26^PH^PH domain^4-100^E:3.4e-10`PF15410.3^PH_9^Pleckstrin homology domain^6-101^E:2e-17	PH^PH domain^4-100^E:34e-10`PH_9^Pleckstrin homology domain^6-101^E:2e-17	.	.	COG5069^Microtubule associated monoxygenase, calponin and LIM domain containing	Microtubule associated monoxygenase, calponin and LIM domain containing	KEGG:hsa:57731`KO:K06115	GO:0005912^cellular_component^adherens junction`GO:0043203^cellular_component^axon hillock`GO:0043194^cellular_component^axon initial segment`GO:0070852^cellular_component^cell body fiber`GO:0005737^cellular_component^cytoplasm`GO:0005829^cellular_component^cytosol`GO:0070062^cellular_component^extracellular exosome`GO:0016020^cellular_component^membrane`GO:0043025^cellular_component^neuronal cel…	.
ggt_22	Partitioning defective 3 homolog B	1-411[+]	Partitioning defective 3 homolog B	.		.	.	ENOG410ZRQX^par-3 partitioning defective 3 homolog B (C. elegans)	par-3 partitioning defective 3 homolog B (C. elegans)	KEGG:mmu:72823	GO:0005923^cellular_component^bicellular tight junction`GO:0012505^cellular_component^endomembrane system`GO:0016020^cellular_component^membrane`GO:0007049^biological_process^cell cycle`GO:0051301^biological_process^cell division	.
ggt_23	.	1-411[+]	.	.		sigP:1^25^0.608^YES	.	.	.	.	.	.
ggt_24	Protein FAM212A	3-623[-]	Protein FAM212A	PF15342.3^FAM212^FAM212 family^44-101^E:5.1e-33	FAM212^FAM212 family^44-101^E:51e-33	.	.	ENOG4111TCQ^family with sequence similarity 212, member A	family with sequence similarity 212, member A	KEGG:hsa:389119	GO:0070062^cellular_component^extracellular exosome`GO:0021915^biological_process^neural tube development	.
ggt_25	Laminin subunit beta-1 variant	1-312[+]	Laminin subunit beta-1 variant	PF00055.14^Laminin_N^Laminin N-terminal (Domain VI)^5-104^E:1.5e-32	Laminin_N^Laminin N-terminal (Domain VI)^5-104^E:15e-32	.	.	.	.	.	GO:0005604^cellular_component^basement membrane`GO:0007155^biological_process^cell adhesion	.
ggt_26	.	1-594[+]	Ryanodine receptor 1	PF06459.9^RR_TM4-6^Ryanodine Receptor TM 4-6^26-190^E:1.9e-44	RR_TM4-6^Ryanodine Receptor TM 4-6^26-190^E:19e-44	.	ExpAA=21.24^PredHel=1^Topology=i156-178o	ENOG410YCNW^ryanodine receptor	ryanodine receptor	KEGG:mmu:20190`KO:K04961	GO:0005938^cellular_component^cell cortex`GO:0005737^cellular_component^cytoplasm`GO:0070062^cellular_component^extracellular exosome`GO:0031674^cellular_component^I band`GO:0016021^cellular_component^integral component of membrane`GO:0030314^cellular_component^junctional membrane complex`GO:0016020^cellular_component^membrane`GO:0005886^cellular_component^plasma membrane`GO:0043234^cellular_comp…	GO:0005219^molecular_function^ryanodine-sensitive calcium-release channel activity`GO:0006874^biological_process^cellular calcium ion homeostasis`GO:0016021^cellular_component^integral component of membrane
ggt_27	Protein KRI1 homolog	1-324[+]	Protein KRI1 homolog	.		.	.	ENOG410XR4G^KRI1 homolog (S. cerevisiae)	KRI1 homolog (S. cerevisiae)	KEGG:hsa:65095`KO:K14786	GO:0005730^cellular_component^nucleolus`GO:0044822^molecular_function^poly(A) RNA binding	.
ggt_28	Glutamate receptor ionotropic, NMDA 2D	1-321[+]	Glutamate receptor ionotropic, NMDA 2D	PF10613.6^Lig_chan-Glu_bd^Ligated ion channel L-glutamate- and glycine-binding site^31-106^E:1.4e-27`PF00497.17^SBP_bac_3^Bacterial extracellular solute-binding proteins, family 3^34-105^E:6.2e-09	Lig_chan-Glu_bd^Ligated ion channel L-glutamate- and glycine-binding site^31-106^E:14e-27`SBP_bac_3^Bacterial extracellular solute-binding proteins, family 3^34-105^E:62e-09	.	.	ENOG410XNUR^Glutamate receptor, ionotropic	Glutamate receptor, ionotropic	KEGG:rno:24412`KO:K05212	GO:0030054^cellular_component^cell junction`GO:0008328^cellular_component^ionotropic glutamate receptor complex`GO:0017146^cellular_component^NMDA selective glutamate receptor complex`GO:0045211^cellular_component^postsynaptic membrane`GO:0005261^molecular_function^cation channel activity`GO:0005234^molecular_function^extracellular-glutamate-gated ion channel activity`GO:0016595^molecular_functio…	GO:0004970^molecular_function^ionotropic glutamate receptor activity`GO:0005234^molecular_function^extracellular-glutamate-gated ion channel activity`GO:0016020^cellular_component^membrane
ggt_29	Mucin-4	1-357[+]	Mucin-4	.		.	.	.	.	.	GO:0005576^cellular_component^extracellular region`GO:0016021^cellular_component^integral component of membrane`GO:0007160^biological_process^cell-matrix adhesion`GO:0002244^biological_process^hematopoietic progenitor cell differentiation	.
ggt_30	Mitogen-activated protein kinase kinase kinase 12	2-298[+]	Mitogen-activated protein kinase kinase kinase 12	.		.	.	ENOG410YKX2^mitogen-activated protein kinase kinase kinase	mitogen-activated protein kinase kinase kinase	KEGG:rno:25579`KO:K04423	GO:0005829^cellular_component^cytosol`GO:0005886^cellular_component^plasma membrane`GO:0005524^molecular_function^ATP binding`GO:0004709^molecular_function^MAP kinase kinase kinase activity`GO:0042803^molecular_function^protein homodimerization activity`GO:0004674^molecular_function^protein serine/threonine kinase activity`GO:0016572^biological_process^histone phosphorylation`GO:0007254^biologica…	.
ggt_31	.	2-331[+]	.	.		.	ExpAA=50.62^PredHel=2^Topology=o20-42i49-71o	.	.	.	.	.
ggt_32	Death domain-associated protein 6	151-1212[-]	.	.		.	ExpAA=29.79^PredHel=1^Topology=i7-29o	.	.	.	.	.
ggt_33	.	1-648[+]	.	.		sigP:1^20^0.65^YES	.	.	.	.	.	.
ggt_34	.	3-593[-]	Protein FAM186A	.		.	.	ENOG4111YPH^family with sequence similarity 186, member A	family with sequence similarity 186, member A	KEGG:mmu:72277	.	.
ggt_35	50S ribosomal protein L14 {ECO:0000255|HAMAP-Rule:MF_01367}	.	.	.		.	.	.	.	.	KEGG:ssn:SSON_3451`KO:K02874	GO:0015934^cellular_component^large ribosomal subunit`GO:0019843^molecular_function^rRNA binding`GO:0003735^molecular_function^structural constituent of ribosome`GO:0006412^biological_process^translation
ggt_36	Cytosolic phospholipase A2 zeta	1-381[+]	Cytosolic phospholipase A2 zeta	.		.	.	ENOG410XR72^phospholipase A2 group	phospholipase A2 group	KEGG:hsa:255189`KO:K16342	GO:0005829^cellular_component^cytosol`GO:0005765^cellular_component^lysosomal membrane`GO:0032587^cellular_component^ruffle membrane`GO:0031982^cellular_component^vesicle`GO:0047498^molecular_function^calcium-dependent phospholipase A2 activity`GO:0004622^molecular_function^lysophospholipase activity`GO:0046872^molecular_function^metal ion binding`GO:0050482^biological_process^arachidonic acid se…	.
ggt_37	Frizzled-9	2-319[+]	Frizzled-9	PF01534.14^Frizzled^Frizzled/Smoothened family membrane region^4-106^E:9e-40	Frizzled^Frizzled/Smoothened family membrane region^4-106^E:9e-40	.	ExpAA=65.30^PredHel=3^Topology=o15-37i49-68o83-105i	.	.	.	GO:0016021^cellular_component^integral component of membrane`GO:0005886^cellular_component^plasma membrane`GO:0004930^molecular_function^G-protein coupled receptor activity`GO:0042813^molecular_function^Wnt-activated receptor activity`GO:0017147^molecular_function^Wnt-protein binding`GO:0060070^biological_process^canonical Wnt signaling pathway`GO:0007275^biological_process^multicellular organism…	GO:0007166^biological_process^cell surface receptor signaling pathway`GO:0016020^cellular_component^membrane
ggt_38	CAP-Gly domain-containing linker protein 3	1-327[-]	CAP-Gly domain-containing linker protein 3	PF01302.22^CAP_GLY^CAP-Gly domain^1-28^E:2.2e-08	CAP_GLY^CAP-Gly domain^1-28^E:22e-08	.	.	.	.	KEGG:xla:495693`KO:K10423	GO:0010008^cellular_component^endosome membrane`GO:0005795^cellular_component^Golgi stack`GO:0045121^cellular_component^membrane raft`GO:0005886^cellular_component^plasma membrane`GO:0005802^cellular_component^trans-Golgi network	.
ggt_39	.	1-318[+]	.	.		.	ExpAA=20.01^PredHel=1^Topology=i76-98o	.	.	.	.	.
ggt_40	Zinc finger and BTB domain-containing protein 12	1-468[+]	Zinc finger and BTB domain-containing protein 12	PF13912.3^zf-C2H2_6^C2H2-type zinc finger^54-79^E:0.068`PF00096.23^zf-C2H2^Zinc finger, C2H2 type^55-77^E:1.5e-06`PF13894.3^zf-C2H2_4^C2H2-type zinc finger^55-77^E:0.0011`PF12874.4^zf-met^Zinc-finger of C2H2 type^55-75^E:0.012`PF00096.23^zf-C2H2^Zinc finger, C2H2 type^85-105^E:2.7e-05`PF12874.4^zf-met^Zinc-finger of C2H2 type^85-103^E:0.026	zf-C2H2_6^C2H2-type zinc finger^54-79^E:0068`zf-C2H2^Zinc finger, C2H2 type^55-77^E:15e-06`zf-C2H2_4^C2H2-type zinc finger^55-77^E:00011`zf-met^Zinc-finger of C2H2 type^55-75^E:0012`zf-C2H2^Zinc finger, C2H2 type^85-105^E:27e-05`zf-met^Zinc-finger of C2H2 type^85-103^E:0026	.	.	COG5048^Zinc finger protein	Zinc finger protein	KEGG:hsa:221527`KO:K10499	GO:0005634^cellular_component^nucleus`GO:0003677^molecular_function^DNA binding`GO:0046872^molecular_function^metal ion binding`GO:0006355^biological_process^regulation of transcription, DNA-templated`GO:0006351^biological_process^transcription, DNA-templated	GO:0046872^molecular_function^metal ion binding
ggt_41	.	1-306[+]	WD repeat-containing protein 6	PF00400.29^WD40^WD domain, G-beta repeat^58-88^E:0.019	WD40^WD domain, G-beta repeat^58-88^E:0019	.	.	ENOG410ZJ6J^WD repeat domain 6	WD repeat domain 6	KEGG:mmu:83669	GO:0005737^cellular_component^cytoplasm`GO:0043234^cellular_component^protein complex`GO:0044822^molecular_function^poly(A) RNA binding`GO:0007050^biological_process^cell cycle arrest`GO:0010507^biological_process^negative regulation of autophagy`GO:0008285^biological_process^negative regulation of cell proliferation	GO:0005515^molecular_function^protein binding
ggt_42	Proline-rich protein 7	.	.	.		.	.	.	.	ENOG410YRB8^Proline rich 7 (Synaptic)	KEGG:rno:498704	GO:0030054^cellular_component^cell junction`GO:0016021^cellular_component^integral component of membrane`GO:0045211^cellular_component^postsynaptic membrane
ggt_43	8-oxo-dGDP phosphatase NUDT18	2-319[+]	8-oxo-dGDP phosphatase NUDT18	.		.	.	ENOG41102IB^Nudix (Nucleoside diphosphate linked moiety X)-type motif 18	Nudix (Nucleoside diphosphate linked moiety X)-type motif 18	KEGG:dre:550541`KO:K17817	GO:0044717^molecular_function^8-hydroxy-dADP phosphatase activity`GO:0044715^molecular_function^8-oxo-dGDP phosphatase activity`GO:0044716^molecular_function^8-oxo-GDP phosphatase activity`GO:0000287^molecular_function^magnesium ion binding`GO:0046057^biological_process^dADP catabolic process`GO:0046067^biological_process^dGDP catabolic process`GO:0046712^biological_process^GDP catabolic process	.
ggt_44	Pol polyprotein	.	.	.		.	.	.	.	.	.	GO:0003677^molecular_function^DNA binding`GO:0003887^molecular_function^DNA-directed DNA polymerase activity`GO:0003964^molecular_function^RNA-directed DNA polymerase activity`GO:0004523^molecular_function^RNA-DNA hybrid ribonuclease activity`GO:0008270^molecular_function^zinc ion binding`GO:0015074^biological_process^DNA integration`GO:0006310^biological_process^DNA recombination`GO:0075713^biol…
ggt_45	RNA-binding protein 42	1-510[+]	RNA-binding protein 42	PF00076.19^RRM_1^RNA recognition motif. (a.k.a. RRM, RBD, or RNP domain)^72-142^E:3.7e-17	RRM_1^RNA recognition motif (aka RRM, RBD, or RNP domain)^72-142^E:37e-17	.	.	ENOG4111N9B^RNA binding motif protein 42	RNA binding motif protein 42	KEGG:xtr:493283	GO:0005737^cellular_component^cytoplasm`GO:0005634^cellular_component^nucleus`GO:0000166^molecular_function^nucleotide binding`GO:0003723^molecular_function^RNA binding	GO:0003676^molecular_function^nucleic acid binding
ggt_46	Uncharacterized protein C11orf95	1-522[-]	Uncharacterized protein C11orf95	.		.	.	.	.	KEGG:hsa:65998	.	.
ggt_47	.	2-319[+]	.	.		sigP:1^30^0.669^YES	.	.	.	.	.	.
ggt_48	.	2-307[+]	.	.		.	ExpAA=22.93^PredHel=1^Topology=o10-32i	.	.	.	.	.
ggt_49	Serine/threonine-protein kinase LMTK3	.	.	.		.	.	.	.	ENOG410XQFM^protein tyrosine kinase activity	KEGG:mmu:381983`KO:K08899	GO:0030424^cellular_component^axon`GO:0030425^cellular_component^dendrite`GO:0000139^cellular_component^Golgi membrane`GO:0016021^cellular_component^integral component of membrane`GO:0005524^molecular_function^ATP binding`GO:0046872^molecular_function^metal ion binding`GO:0004674^molecular_function^protein serine/threonine kinase activity`GO:0010923^biological_process^negative regulation of phosp…
ggt_50	.	1-348[+]	.	.		.	ExpAA=37.48^PredHel=2^Topology=o63-85i92-114o	.	.	.	.	.
ggt_51	.	2-448[+]	DNA-directed RNA polymerase II subunit RPB1	.		.	.	.	.	.	GO:0005665^cellular_component^DNA-directed RNA polymerase II, core complex`GO:0003677^molecular_function^DNA binding`GO:0003899^molecular_function^DNA-directed RNA polymerase activity`GO:0046872^molecular_function^metal ion binding`GO:0006366^biological_process^transcription from RNA polymerase II promoter	.
ggt_52	.	1-489[+]	.	.		.	ExpAA=22.37^PredHel=1^Topology=i139-161o	.	.	.	.	.
ggt_53	Potassium voltage-gated channel subfamily E regulatory beta subunit 5	.	.	.		.	.	.	.	ENOG4111A5J^KCNE1-like	KEGG:hsa:23630`KO:K04895	GO:0005886^cellular_component^plasma membrane`GO:0008076^cellular_component^voltage-gated potassium channel complex`GO:0044325^molecular_function^ion channel binding`GO:0015459^molecular_function^potassium channel regulator activity`GO:0005249^molecular_function^voltage-gated potassium channel activity`GO:0086014^biological_process^atrial cardiac muscle cell action potential`GO:0060048^biological…
ggt_54	Phosphatidylinositol 5-phosphate 4-kinase type-2 alpha	.	.	.		.	.	.	.	COG5253^phosphatidylinositol-4-phosphate 5-kinase	KEGG:gga:420504`KO:K00920	GO:0005737^cellular_component^cytoplasm`GO:0005634^cellular_component^nucleus`GO:0005886^cellular_component^plasma membrane`GO:0016309^molecular_function^1-phosphatidylinositol-5-phosphate 4-kinase activity`GO:0005524^molecular_function^ATP binding
ggt_55	Ras GTPase-activating-like protein IQGAP3	.	.	.		.	.	.	.	COG5261^IQ motif containing GTPase activating protein	KEGG:hsa:128239`KO:K05767	GO:0005911^cellular_component^cell-cell junction`GO:0005829^cellular_component^cytosol`GO:0016328^cellular_component^lateral plasma membrane`GO:0005516^molecular_function^calmodulin binding`GO:0005096^molecular_function^GTPase activator activity`GO:0070856^molecular_function^myosin VI light chain binding`GO:0000187^biological_process^activation of MAPK activity`GO:0071310^biological_process^cellu…
ggt_56	60S ribosomal protein L18	100-711[-]	60S ribosomal protein L18	PF17135.1^Ribosomal_L18^Ribosomal protein 60S L18 and 50S L18e^17-203^E:2.7e-94	Ribosomal_L18^Ribosomal protein 60S L18 and 50S L18e^17-203^E:27e-94	.	.	.	.	KEGG:mcf:101867006`KO:K02883	GO:0005840^cellular_component^ribosome`GO:0003735^molecular_function^structural constituent of ribosome`GO:0006412^biological_process^translation	.
ggt_57	.	1-612[+]	Radiation-inducible immediate-early gene IEX-1	.		.	.	ENOG410Z2E4^Immediate early response 3	Immediate early response 3	.	GO:0016021^cellular_component^integral component of membrane`GO:0005634^cellular_component^nucleus`GO:0008630^biological_process^intrinsic apoptotic signaling pathway in response to DNA damage`GO:0007095^biological_process^mitotic G2 DNA damage checkpoint`GO:0045820^biological_process^negative regulation of glycolytic process`GO:0050728^biological_process^negative regulation of inflammatory respo…	.
ggt_58	Protein KRI1 homolog	1-582[+]	Protein KRI1 homolog	.		.	.	ENOG410XR4G^KRI1 homolog (S. cerevisiae)	KRI1 homolog (S. cerevisiae)	KEGG:bta:511427`KO:K14786	.	.
ggt_59	TOX high mobility group box family member 3	1-1092[+]	TOX high mobility group box family member 4	PF09011.7^HMG_box_2^HMG-box domain^261-331^E:1.4e-12`PF00505.16^HMG_box^HMG (high mobility group) box^264-332^E:1.3e-18	HMG_box_2^HMG-box domain^261-331^E:14e-12`HMG_box^HMG (high mobility group) box^264-332^E:13e-18	.	.	COG5648^high mobility group	high mobility group	KEGG:mmu:268741	GO:0000785^cellular_component^chromatin`GO:0005654^cellular_component^nucleoplasm`GO:0072357^cellular_component^PTW/PP1 phosphatase complex`GO:0003677^molecular_function^DNA binding	.
ggt_60	Transient receptor potential cation channel subfamily M member 1	.	.	.		.	.	.	.	ENOG410XR5B^transient receptor potential cation channel subfamily m member	KEGG:hsa:4308`KO:K04976	GO:0005887^cellular_component^integral component of plasma membrane`GO:0005622^cellular_component^intracellular`GO:0035841^cellular_component^new growing cell tip`GO:0005886^cellular_component^plasma membrane`GO:0005262^molecular_function^calcium channel activity`GO:0070588^biological_process^calcium ion transmembrane transport`GO:0060402^biological_process^calcium ion transport into cytosol`GO:0…
ggt_61	Stonin-1	1-471[+]	Stonin-1	.		.	.	ENOG410XQHF^stonin 2	stonin 2	KEGG:hsa:11037	GO:0005737^cellular_component^cytoplasm`GO:0016020^cellular_component^membrane`GO:0006897^biological_process^endocytosis`GO:0030100^biological_process^regulation of endocytosis	.
ggt_62	Peptide methionine sulfoxide reductase MsrA {ECO:0000255|HAMAP-Rule:MF_01401}	.	.	.		.	.	.	.	COG0225^Has an important function as a repair enzyme for proteins that have been inactivated by oxidation. Catalyzes the reversible oxidation-reduction of methionine sulfoxide in proteins to methionine (By similarity)	KEGG:pmy:Pmen_0572`KO:K07304	GO:0008113^molecular_function^peptide-methionine (S)-S-oxide reductase activity`GO:0006464^biological_process^cellular protein modification process`GO:0030091^biological_process^protein repair`GO:0006979^biological_process^response to oxidative stress
ggt_63	tRNA (guanine-N(1)-)-methyltransferase {ECO:0000255|HAMAP-Rule:MF_00605}	.	.	.		.	.	.	.	.	KEGG:efe:EFER_0465`KO:K00554	GO:0005737^cellular_component^cytoplasm`GO:0052906^molecular_function^tRNA (guanine(37)-N(1))-methyltransferase activity
ggt_64	.	1-315[+]	.	.		sigP:1^29^0.453^YES	.	.	.	.	.	.
ggt_65	.	2-304[+]	.	.		.	ExpAA=22.20^PredHel=1^Topology=o77-99i	.	.	.	.	.
ggt_66	.	1-390[+]	.	.		.	ExpAA=19.57^PredHel=1^Topology=o29-51i	.	.	.	.	.
ggt_67	UDP-glucuronosyltransferase 2A1	1-660[+]	UDP-glucuronosyltransferase 2A1	PF00201.15^UDPGT^UDP-glucoronosyl and UDP-glucosyl transferase^1-201^E:3.4e-46	UDPGT^UDP-glucoronosyl and UDP-glucosyl transferase^1-201^E:34e-46	.	.	.	.	KEGG:hsa:10941`KEGG:hsa:574537`KO:K00699	GO:0016021^cellular_component^integral component of membrane`GO:0043231^cellular_component^intracellular membrane-bounded organelle`GO:0015020^molecular_function^glucuronosyltransferase activity`GO:0052695^biological_process^cellular glucuronidation`GO:0009593^biological_process^detection of chemical stimulus`GO:0009813^biological_process^flavonoid biosynthetic process`GO:0052696^biological_proce…	GO:0016758^molecular_function^transferase activity, transferring hexosyl groups`GO:0008152^biological_process^metabolic process
ggt_68	Citrate synthase, mitochondrial	3-347[-]	Citrate synthase, mitochondrial	.		.	.	.	.	.	GO:0005759^cellular_component^mitochondrial matrix`GO:0004108^molecular_function^citrate (Si)-synthase activity`GO:0005975^biological_process^carbohydrate metabolic process`GO:0006099^biological_process^tricarboxylic acid cycle	.
ggt_69	Multiple epidermal growth factor-like domains protein 8	1-1485[+]	Multiple epidermal growth factor-like domains protein 8	.		.	ExpAA=23.97^PredHel=1^Topology=i135-157o	ENOG410YF0N^Multiple EGF-like-domains 8	Multiple EGF-like-domains 8	KEGG:hsa:1954	GO:0070062^cellular_component^extracellular exosome`GO:0016021^cellular_component^integral component of membrane`GO:0005634^cellular_component^nucleus`GO:0005509^molecular_function^calcium ion binding`GO:0030509^biological_process^BMP signaling pathway`GO:0042074^biological_process^cell migration involved in gastrulation`GO:0060976^biological_process^coronary vasculature development`GO:0097094^bi…	.
ggt_70	Nucleoporin seh1-B	.	.	.		.	.	.	.	.	KEGG:xla:444365	GO:0000777^cellular_component^condensed chromosome kinetochore`GO:0031080^cellular_component^nuclear pore outer ring`GO:0051315^biological_process^attachment of mitotic spindle microtubules to kinetochore`GO:0051301^biological_process^cell division`GO:0007080^biological_process^mitotic metaphase plate congression`GO:0051028^biological_process^mRNA transport`GO:0006999^biological_process^nuclear p…
ggt_71	Protein FAM32A	1-411[-]	Protein FAM32A	.		.	.	ENOG410XPFS^Adaptor-related protein complex	Adaptor-related protein complex	KEGG:pon:100174513`KO:K13120	GO:0005634^cellular_component^nucleus`GO:0006915^biological_process^apoptotic process`GO:0007049^biological_process^cell cycle	.
ggt_72	Rhotekin	1-594[-]	Rhotekin	PF08174.8^Anillin^Cell division protein anillin^156-198^E:1.3e-12	Anillin^Cell division protein anillin^156-198^E:13e-12	.	.	ENOG410ZX8Y^Rhotekin	Rhotekin	KEGG:rno:297383	GO:0005622^cellular_component^intracellular`GO:0005525^molecular_function^GTP binding`GO:0017049^molecular_function^GTP-Rho binding`GO:0005095^molecular_function^GTPase inhibitor activity`GO:0006915^biological_process^apoptotic process`GO:0034260^biological_process^negative regulation of GTPase activity`GO:0007266^biological_process^Rho protein signal transduction	.
ggt_73	Scavenger receptor cysteine-rich type 1 protein M130	1-336[-]	Scavenger receptor cysteine-rich type 1 protein M130	PF00530.15^SRCR^Scavenger receptor cysteine-rich domain^1-73^E:5.2e-19`PF00530.15^SRCR^Scavenger receptor cysteine-rich domain^82-112^E:1.5e-06	SRCR^Scavenger receptor cysteine-rich domain^1-73^E:52e-19`SRCR^Scavenger receptor cysteine-rich domain^82-112^E:15e-06	.	.	.	.	KEGG:ssc:397031`KO:K06545	GO:0005576^cellular_component^extracellular region`GO:0016021^cellular_component^integral component of membrane`GO:0005886^cellular_component^plasma membrane`GO:0005044^molecular_function^scavenger receptor activity`GO:0001618^molecular_function^virus receptor activity`GO:0006953^biological_process^acute-phase response	GO:0005044^molecular_function^scavenger receptor activity`GO:0016020^cellular_component^membrane
ggt_74	.	1-354[+]	.	.		sigP:1^15^0.47^YES	.	.	.	.	.	.
ggt_75	.	1-486[+]	.	.		sigP:1^18^0.524^YES	.	.	.	.	.	.
ggt_76	.	1-654[-]	Heterogeneous nuclear ribonucleoprotein U	PF02037.24^SAP^SAP domain^76-109^E:6.1e-11	SAP^SAP domain^76-109^E:61e-11	.	.	ENOG410Y1WQ^Heterogeneous nuclear ribonucleoprotein U (Scaffold attachment factor A)	Heterogeneous nuclear ribonucleoprotein U (Scaffold attachment factor A)	KEGG:hsa:3192`KO:K12888	GO:0071013^cellular_component^catalytic step 2 spliceosome`GO:0009986^cellular_component^cell surface`GO:0070937^cellular_component^CRD-mediated mRNA stability complex`GO:0036464^cellular_component^cytoplasmic ribonucleoprotein granule`GO:0030529^cellular_component^intracellular ribonucleoprotein complex`GO:0016020^cellular_component^membrane`GO:0005654^cellular_component^nucleoplasm`GO:0005634^c…	.
ggt_77	.	111-434[+]	.	.		.	ExpAA=36.32^PredHel=1^Topology=o24-46i	.	.	.	.	.
ggt_78	.	3-305[-]	.	.		.	ExpAA=16.84^PredHel=1^Topology=o80-97i	.	.	.	.	.
ggt_79	.	1-384[-]	.	.		sigP:1^27^0.777^YES	.	.	.	.	.	.
ggt_80	Transmembrane protein 14C	1-438[+]	Transmembrane protein 14C	PF03647.10^Tmemb_14^Transmembrane proteins 14C^44-132^E:4.5e-24	Tmemb_14^Transmembrane proteins 14C^44-132^E:45e-24	.	ExpAA=63.97^PredHel=2^Topology=i45-67o94-113i	ENOG4112205^Transmembrane protein 14A	Transmembrane protein 14A	KEGG:dre:751728	GO:0016021^cellular_component^integral component of membrane`GO:0006783^biological_process^heme biosynthetic process	GO:0016020^cellular_component^membrane
ggt_81	Rap guanine nucleotide exchange factor-like 1	1-1566[+]	Rap guanine nucleotide exchange factor-like 1	PF00617.16^RasGEF^RasGEF domain^286-462^E:2.1e-41	RasGEF^RasGEF domain^286-462^E:21e-41	.	.	ENOG410XPX9^rap guanine nucleotide exchange factor	rap guanine nucleotide exchange factor	KEGG:hsa:51195	GO:0005622^cellular_component^intracellular`GO:0016020^cellular_component^membrane`GO:0005085^molecular_function^guanyl-nucleotide exchange factor activity`GO:0007186^biological_process^G-protein coupled receptor signaling pathway`GO:0007399^biological_process^nervous system development`GO:0043547^biological_process^positive regulation of GTPase activity`GO:0007264^biological_process^small GTPase…	GO:0005085^molecular_function^guanyl-nucleotide exchange factor activity`GO:0007264^biological_process^small GTPase mediated signal transduction
ggt_82	.	1-306[+]	.	.		.	ExpAA=20.59^PredHel=1^Topology=o28-50i	.	.	.	.	.
ggt_83	.	1-411[+]	.	.		.	ExpAA=40.41^PredHel=2^Topology=o22-41i62-81o	.	.	.	.	.
ggt_84	.	1-327[+]	.	.		sigP:1^22^0.546^YES	.	.	.	.	.	.
ggt_85	Transcription factor HES-2 {ECO:0000250|UniProtKB:O54792, ECO:0000303|PubMed:17008450}	1-474[-]	Transcription factor HES-2 {ECO:0000250|UniProtKB:O54792, ECO:0000303|PubMed:17008450}	PF00010.23^HLH^Helix-loop-helix DNA-binding domain^46-77^E:1.4e-06	HLH^Helix-loop-helix DNA-binding domain^46-77^E:14e-06	.	.	.	.	KEGG:xla:495039`KO:K09087	GO:0005634^cellular_component^nucleus`GO:0043425^molecular_function^bHLH transcription factor binding`GO:0003677^molecular_function^DNA binding`GO:0046982^molecular_function^protein heterodimerization activity`GO:0042803^molecular_function^protein homodimerization activity`GO:0050768^biological_process^negative regulation of neurogenesis`GO:0000122^biological_process^negative regulation of transc…	GO:0046983^molecular_function^protein dimerization activity
ggt_86	Niemann-Pick C1-like protein 1	1-1038[+]	.	.		.	ExpAA=60.72^PredHel=2^Topology=o10-32i45-64o	.	.	.	.	.
ggt_87	.	1-486[+]	.	.		.	ExpAA=41.72^PredHel=2^Topology=i63-80o100-122i	.	.	.	.	.
ggt_88	Carbohydrate-responsive element-binding protein	58-525[-]	Carbohydrate-responsive element-binding protein	.		.	.	ENOG410XTA5^MLX interacting	MLX interacting	KEGG:mmu:58805`KO:K09113	GO:0005737^cellular_component^cytoplasm`GO:0005829^cellular_component^cytosol`GO:0005654^cellular_component^nucleoplasm`GO:0005634^cellular_component^nucleus`GO:0005667^cellular_component^transcription factor complex`GO:0035538^molecular_function^carbohydrate response element binding`GO:0046982^molecular_function^protein heterodimerization activity`GO:0000978^molecular_function^RNA polymerase II …	.
ggt_89	pre-mRNA 3' end processing protein WDR33	.	.	.		.	.	.	.	COG2319^wd repeat	KEGG:hsa:55339`KO:K15542	GO:0005581^cellular_component^collagen trimer`GO:0005847^cellular_component^mRNA cleavage and polyadenylation specificity factor complex`GO:0005730^cellular_component^nucleolus`GO:0005634^cellular_component^nucleus`GO:0044822^molecular_function^poly(A) RNA binding`GO:0006379^biological_process^mRNA cleavage`GO:0006378^biological_process^mRNA polyadenylation`GO:0006301^biological_process^postrepli…
ggt_90	.	1-552[+]	Sec1 family domain-containing protein 2	.		.	.	ENOG41107NW^sec1 family domain containing 2	sec1 family domain containing 2	KEGG:mmu:212986	GO:0005623^cellular_component^cell`GO:0015031^biological_process^protein transport`GO:0006904^biological_process^vesicle docking involved in exocytosis	.
ggt_91	Multiple epidermal growth factor-like domains protein 8	1-450[-]	Multiple epidermal growth factor-like domains protein 8	.		.	.	ENOG410YF0N^Multiple EGF-like-domains 8	Multiple EGF-like-domains 8	KEGG:mmu:269878	GO:0070062^cellular_component^extracellular exosome`GO:0016021^cellular_component^integral component of membrane`GO:0005634^cellular_component^nucleus`GO:0005509^molecular_function^calcium ion binding`GO:0030509^biological_process^BMP signaling pathway`GO:0042074^biological_process^cell migration involved in gastrulation`GO:0060976^biological_process^coronary vasculature development`GO:0097094^bi…	.
ggt_92	Cysteine and histidine-rich protein 1-A	1-978[+]	.	.		.	.	.	.	.	.	.
ggt_93	.	1-339[+]	.	.		.	ExpAA=17.99^PredHel=1^Topology=o46-68i	.	.	.	.	.
ggt_94	.	1-471[+]	.	.		sigP:1^19^0.516^YES	.	.	.	.	.	.
ggt_95	Diacylglycerol O-acyltransferase 1	1-468[+]	Diacylglycerol O-acyltransferase 1	.		.	ExpAA=86.02^PredHel=4^Topology=i21-40o63-85i98-120o124-146i	COG5056^Oacyltransferase	Oacyltransferase	KEGG:mmu:13350`KO:K11155	GO:0005789^cellular_component^endoplasmic reticulum membrane`GO:0016021^cellular_component^integral component of membrane`GO:0043231^cellular_component^intracellular membrane-bounded organelle`GO:0016020^cellular_component^membrane`GO:0003846^molecular_function^2-acylglycerol O-acyltransferase activity`GO:0004144^molecular_function^diacylglycerol O-acyltransferase activity`GO:0050252^molecular_fu…	.
ggt_96	.	1-300[+]	.	.		sigP:1^14^0.475^YES	.	.	.	.	.	.
ggt_97	.	1-417[+]	.	.		sigP:1^16^0.637^YES	.	.	.	.	.	.
ggt_98	Ig lambda chain V-IV region Bau	58-450[-]	Ig lambda chain V-IV region Bau	PF07686.14^V-set^Immunoglobulin V-set domain^31-127^E:2e-08	V-set^Immunoglobulin V-set domain^31-127^E:2e-08	sigP:1^23^0.885^YES	.	.	.	.	GO:0005576^cellular_component^extracellular region`GO:0005886^cellular_component^plasma membrane`GO:0003823^molecular_function^antigen binding`GO:0006956^biological_process^complement activation`GO:0006958^biological_process^complement activation, classical pathway`GO:0038095^biological_process^Fc-epsilon receptor signaling pathway`GO:0038096^biological_process^Fc-gamma receptor signaling pathway…	.
ggt_99	30S ribosomal protein S13 {ECO:0000255|HAMAP-Rule:MF_01315}	.	.	.		.	.	.	.	.	KEGG:ssn:SSON_3439`KO:K02952	GO:0005840^cellular_component^ribosome`GO:0019843^molecular_function^rRNA binding`GO:0003735^molecular_function^structural constituent of ribosome`GO:0000049^molecular_function^tRNA binding`GO:0006412^biological_process^translation
ggt_100	.	1-360[+]	.	.		sigP:1^21^0.664^YES	.	.	.	.	.	.
ggt_101	.	1-483[+]	.	.		sigP:1^17^0.483^YES	.	.	.	.	.	.
ggt_102	.	3-323[+]	.	.		.	ExpAA=24.14^PredHel=1^Topology=i13-35o	.	.	.	.	.
ggt_103	Prolow-density lipoprotein receptor-related protein 1	1-321[-]	Prolow-density lipoprotein receptor-related protein 1	.		.	.	ENOG410XP34^beta-amyloid clearance	beta-amyloid clearance	KEGG:hsa:4035`KO:K04550	GO:0030136^cellular_component^clathrin-coated vesicle`GO:0005905^cellular_component^coated pit`GO:0005737^cellular_component^cytoplasm`GO:0030425^cellular_component^dendrite`GO:0030666^cellular_component^endocytic vesicle membrane`GO:0005768^cellular_component^endosome`GO:0005925^cellular_component^focal adhesion`GO:0005887^cellular_component^integral component of plasma membrane`GO:0005765^cellu…	.
ggt_104	ELAV-like protein 3 {ECO:0000250|UniProtKB:Q60900}	1-444[+]	ELAV-like protein 3 {ECO:0000250|UniProtKB:Q60900}	PF00076.19^RRM_1^RNA recognition motif. (a.k.a. RRM, RBD, or RNP domain)^12-82^E:1.8e-20`PF13893.3^RRM_5^RNA recognition motif. (a.k.a. RRM, RBD, or RNP domain)^13-86^E:0.0035`PF00076.19^RRM_1^RNA recognition motif. (a.k.a. RRM, RBD, or RNP domain)^98-136^E:1.3e-06	RRM_1^RNA recognition motif (aka RRM, RBD, or RNP domain)^12-82^E:18e-20`RRM_5^RNA recognition motif (aka RRM, RBD, or RNP domain)^13-86^E:00035`RRM_1^RNA recognition motif (aka RRM, RBD, or RNP domain)^98-136^E:13e-06	.	.	.	.	KEGG:xtr:594912`KO:K13208	GO:0030529^cellular_component^intracellular ribonucleoprotein complex`GO:0000166^molecular_function^nucleotide binding`GO:0003723^molecular_function^RNA binding`GO:0030154^biological_process^cell differentiation`GO:0007399^biological_process^nervous system development	GO:0003676^molecular_function^nucleic acid binding
ggt_105	.	1-345[+]	.	.		sigP:1^19^0.5^YES	.	.	.	.	.	.
ggt_106	Ataxin-7-like protein 2	1-366[-]	Ataxin-7-like protein 2	.		.	.	ENOG4111BXS^ataxin 7-like 2	ataxin 7-like 2	KEGG:hsa:127002`KO:K11318	.	.
ggt_107	Perilipin-2	1-408[+]	Perilipin-3	PF03036.13^Perilipin^Perilipin family^2-122^E:1.3e-30	Perilipin^Perilipin family^2-122^E:13e-30	.	.	ENOG410XTQ5^long-chain fatty acid transport	long-chain fatty acid transport	KEGG:hsa:10226	GO:0005737^cellular_component^cytoplasm`GO:0005768^cellular_component^endosome`GO:0010008^cellular_component^endosome membrane`GO:0005794^cellular_component^Golgi apparatus`GO:0043231^cellular_component^intracellular membrane-bounded organelle`GO:0005811^cellular_component^lipid particle`GO:0016020^cellular_component^membrane`GO:0016192^biological_process^vesicle-mediated transport	.
ggt_108	.	1-297[+]	.	.		.	ExpAA=21.32^PredHel=1^Topology=i75-97o	.	.	.	.	.
ggt_109	Phytanoyl-CoA hydroxylase-interacting protein	2-532[+]	Phytanoyl-CoA hydroxylase-interacting protein	.		.	.	ENOG410Y0U7^phytanoyl-CoA 2-hydroxylase interacting	phytanoyl-CoA 2-hydroxylase interacting	KEGG:rno:103690056`KEGG:rno:290356	.	.
ggt_110	Neurabin-2	1-381[+]	.	.		.	.	.	.	.	.	.
ggt_111	Glutamate receptor ionotropic, NMDA 2D	1-492[+]	Glutamate receptor ionotropic, NMDA 2D	PF00497.17^SBP_bac_3^Bacterial extracellular solute-binding proteins, family 3^19-103^E:1.7e-09	SBP_bac_3^Bacterial extracellular solute-binding proteins, family 3^19-103^E:17e-09	.	ExpAA=33.10^PredHel=1^Topology=i125-147o	ENOG410XNUR^Glutamate receptor, ionotropic	Glutamate receptor, ionotropic	KEGG:rno:24412`KO:K05212	GO:0030054^cellular_component^cell junction`GO:0008328^cellular_component^ionotropic glutamate receptor complex`GO:0017146^cellular_component^NMDA selective glutamate receptor complex`GO:0045211^cellular_component^postsynaptic membrane`GO:0005261^molecular_function^cation channel activity`GO:0005234^molecular_function^extracellular-glutamate-gated ion channel activity`GO:0016595^molecular_functio…	.
ggt_112	Ras GTPase-activating-like protein IQGAP3	1-1293[+]	.	.		.	.	.	.	.	.	.
ggt_113	Serine/threonine-protein kinase MRCK gamma	1-339[+]	Myotonin-protein kinase	.		.	.	ENOG410YFQZ^Dystrophia myotonica-protein kinase	Dystrophia myotonica-protein kinase	.	GO:0005829^cellular_component^cytosol`GO:0005789^cellular_component^endoplasmic reticulum membrane`GO:0031307^cellular_component^integral component of mitochondrial outer membrane`GO:0031965^cellular_component^nuclear membrane`GO:0005640^cellular_component^nuclear outer membrane`GO:0005886^cellular_component^plasma membrane`GO:0033017^cellular_component^sarcoplasmic reticulum membrane`GO:0005524^…	.
ggt_114	Uncharacterized aarF domain-containing protein kinase 5	1-399[+]	Uncharacterized aarF domain-containing protein kinase 5	.		.	.	COG0661^Required, probably indirectly, for the hydroxylation of 2-octaprenylphenol to 2-octaprenyl-6-hydroxy-phenol, the fourth step in ubiquinone biosynthesis (By similarity)	Required, probably indirectly, for the hydroxylation of 2-octaprenylphenol to 2-octaprenyl-6-hydroxy-phenol, the fourth step in ubiquinone biosynthesis (By similarity)	KEGG:mmu:268822`KO:K08869	GO:0016021^cellular_component^integral component of membrane`GO:0005739^cellular_component^mitochondrion`GO:0004674^molecular_function^protein serine/threonine kinase activity	.
ggt_115	Protein phosphatase 1 regulatory subunit 11	.	.	.		.	.	.	.	ENOG41126IN^protein phosphatase 1, regulatory (Inhibitor) subunit 11	KEGG:xtr:448065`KO:K17553	GO:0005634^cellular_component^nucleus`GO:0000164^cellular_component^protein phosphatase type 1 complex`GO:0004865^molecular_function^protein serine/threonine phosphatase inhibitor activity`GO:0032515^biological_process^negative regulation of phosphoprotein phosphatase activity
ggt_116	Glutamate-rich WD repeat-containing protein 1	1-615[+]	Glutamate-rich WD repeat-containing protein 1	PF00400.29^WD40^WD domain, G-beta repeat^148-183^E:0.00018	WD40^WD domain, G-beta repeat^148-183^E:000018	.	.	ENOG410XPDB^Glutamate-rich wd repeat-containing protein	Glutamate-rich wd repeat-containing protein	KEGG:rno:308592`KO:K14848	GO:0005730^cellular_component^nucleolus	GO:0005515^molecular_function^protein binding
ggt_117	Leucine-rich repeat and guanylate kinase domain-containing protein	1-402[+]	Leucine-rich repeat and guanylate kinase domain-containing protein	PF13516.3^LRR_6^Leucine Rich repeat^64-77^E:0.073`PF13516.3^LRR_6^Leucine Rich repeat^107-119^E:1.6	LRR_6^Leucine Rich repeat^64-77^E:0073`LRR_6^Leucine Rich repeat^107-119^E:16	.	.	COG0194^Essential for recycling GMP and indirectly, cGMP (By similarity)`COG4886^leucine Rich Repeat	Essleucine Rich Repeat	KEGG:hsa:136332	GO:0001669^cellular_component^acrosomal vesicle`GO:0005737^cellular_component^cytoplasm`GO:0002177^cellular_component^manchette`GO:0005654^cellular_component^nucleoplasm`GO:0005524^molecular_function^ATP binding`GO:0016301^molecular_function^kinase activity`GO:0035082^biological_process^axoneme assembly`GO:0030154^biological_process^cell differentiation`GO:0007283^biological_process^spermatogenes…	GO:0005515^molecular_function^protein binding
ggt_118	.	1-354[+]	.	.		sigP:1^27^0.638^YES	.	.	.	.	.	.
ggt_119	Serine/threonine-protein kinase PLK1	2-340[-]	Serine/threonine-protein kinase PLK1	.		.	.	ENOG410XQBP^Polo-like kinase	Polo-like kinase	KEGG:mmu:18817`KO:K06631	GO:0005813^cellular_component^centrosome`GO:0000785^cellular_component^chromatin`GO:0000942^cellular_component^condensed nuclear chromosome outer kinetochore`GO:0000780^cellular_component^condensed nuclear chromosome, centromeric region`GO:0005737^cellular_component^cytoplasm`GO:0000776^cellular_component^kinetochore`GO:0015630^cellular_component^microtubule cytoskeleton`GO:0030496^cellular_compo…	.
ggt_120	CD97 antigen	1-561[+]	CD97 antigen	PF07645.12^EGF_CA^Calcium-binding EGF domain^76-111^E:5e-10`PF07645.12^EGF_CA^Calcium-binding EGF domain^136-176^E:4.5e-10`PF00008.24^EGF^EGF-like domain^140-167^E:0.00016	EGF_CA^Calcium-binding EGF domain^76-111^E:5e-10`EGF_CA^Calcium-binding EGF domain^136-176^E:45e-10`EGF^EGF-like domain^140-167^E:000016	sigP:1^29^0.826^YES	.	.	.	KEGG:bta:338066`KO:K08446	GO:0016021^cellular_component^integral component of membrane`GO:0005886^cellular_component^plasma membrane`GO:0005509^molecular_function^calcium ion binding`GO:0004930^molecular_function^G-protein coupled receptor activity`GO:0007155^biological_process^cell adhesion`GO:0007166^biological_process^cell surface receptor signaling pathway	GO:0005509^molecular_function^calcium ion binding`GO:0005515^molecular_function^protein binding
ggt_121	Gag-Pol polyprotein	1-636[+]	Gag-Pol polyprotein	.		.	.	.	.	.	GO:0020002^cellular_component^host cell plasma membrane`GO:0016020^cellular_component^membrane`GO:0019013^cellular_component^viral nucleocapsid`GO:0004190^molecular_function^aspartic-type endopeptidase activity`GO:0003677^molecular_function^DNA binding`GO:0003887^molecular_function^DNA-directed DNA polymerase activity`GO:0003723^molecular_function^RNA binding`GO:0003964^molecular_function^RNA-dir…	.
ggt_122	Myosin-binding protein C, fast-type	1-549[+]	Myosin-binding protein C, fast-type	PF00041.18^fn3^Fibronectin type III domain^68-149^E:1.5e-17	fn3^Fibronectin type III domain^68-149^E:15e-17	.	.	.	.	KEGG:gga:425457`KO:K12558	GO:0031672^cellular_component^A band`GO:0005623^cellular_component^cell`GO:0032982^cellular_component^myosin filament`GO:0007155^biological_process^cell adhesion	GO:0005515^molecular_function^protein binding
ggt_123	Transmembrane protein FAM155A	1-741[+]	Transmembrane protein FAM155A	.		.	.	ENOG410ZYWZ^Family with sequence similarity 155, member	Family with sequence similarity 155, member	KEGG:hsa:728215	GO:0016021^cellular_component^integral component of membrane	.
ggt_124	Potassium-transporting ATPase alpha chain 1	1-351[+]	Potassium-transporting ATPase alpha chain 1	PF08282.9^Hydrolase_3^haloacid dehalogenase-like hydrolase^17-63^E:9.5e-06	Hydrolase_3^haloacid dehalogenase-like hydrolase^17-63^E:95e-06	.	ExpAA=21.25^PredHel=1^Topology=i93-115o	.	.	KEGG:xla:399450`KO:K01542	GO:0016021^cellular_component^integral component of membrane`GO:0005524^molecular_function^ATP binding`GO:0008900^molecular_function^hydrogen:potassium-exchanging ATPase activity`GO:0046872^molecular_function^metal ion binding`GO:0005391^molecular_function^sodium:potassium-exchanging ATPase activity	.
ggt_125	Sulfotransferase family cytosolic 2B member 1	1-522[-]	Sulfotransferase family cytosolic 2B member 1	PF00685.24^Sulfotransfer_1^Sulfotransferase domain^1-82^E:1.4e-16	Sulfotransfer_1^Sulfotransferase domain^1-82^E:14e-16	.	.	ENOG4111H56^Sulfotransferase	Sulfotransferase	KEGG:rno:292915`KO:K01015	GO:0005783^cellular_component^endoplasmic reticulum`GO:0070062^cellular_component^extracellular exosome`GO:0004027^molecular_function^alcohol sulfotransferase activity`GO:0050294^molecular_function^steroid sulfotransferase activity`GO:0008202^biological_process^steroid metabolic process`GO:0000103^biological_process^sulfate assimilation	GO:0008146^molecular_function^sulfotransferase activity
ggt_126	.	1-402[+]	.	.		.	ExpAA=22.46^PredHel=1^Topology=i83-105o	.	.	.	.	.
ggt_127	Ankyrin repeat domain-containing protein SOWAHC	2-460[+]	Ankyrin repeat domain-containing protein SOWAHC	.		.	.	COG0666^Ankyrin Repeat	Ankyrin Repeat	KEGG:hsa:65124	.	.
ggt_128	General transcription factor II-I repeat domain-containing protein 2	.	.	.		.	.	.	.	ENOG410XPSC^general transcription factor II-I repeat domain-containing protein	KEGG:mmu:114674	GO:0005634^cellular_component^nucleus`GO:0003677^molecular_function^DNA binding`GO:0006355^biological_process^regulation of transcription, DNA-templated`GO:0006351^biological_process^transcription, DNA-templated`GO:0014883^biological_process^transition between fast and slow fiber
ggt_129	.	1-300[+]	.	.		.	ExpAA=25.79^PredHel=1^Topology=i20-42o	.	.	.	.	.
ggt_130	Pol polyprotein	.	.	.		.	.	.	.	.	KEGG:vg:1490020	GO:0003677^molecular_function^DNA binding`GO:0003887^molecular_function^DNA-directed DNA polymerase activity`GO:0003964^molecular_function^RNA-directed DNA polymerase activity`GO:0004523^molecular_function^RNA-DNA hybrid ribonuclease activity`GO:0008270^molecular_function^zinc ion binding`GO:0015074^biological_process^DNA integration`GO:0006310^biological_process^DNA recombination`GO:0075713^biol…
ggt_131	.	1-369[+]	.	.		sigP:1^25^0.455^YES	.	.	.	.	.	.
ggt_132	.	1-363[+]	.	.		.	ExpAA=22.78^PredHel=1^Topology=o29-51i	.	.	.	.	.
ggt_133	39S ribosomal protein L4, mitochondrial	1-930[+]	39S ribosomal protein L4, mitochondrial	PF00573.19^Ribosomal_L4^Ribosomal protein L4/L1 family^97-286^E:1.1e-51	Ribosomal_L4^Ribosomal protein L4/L1 family^97-286^E:11e-51	.	.	COG0088^One of the primary rRNA binding proteins, this protein initially binds near the 5'-end of the 23S rRNA. It is important during the early stages of 50S assembly. It makes multiple contacts with different domains of the 23S rRNA in the assembled 50S subunit and ribosome (By similarity)	One of the primary rRNA binding proteins, this protein initially binds near the 5'-end of the 23S rRNA. It is important during the early stages of 50S assembly. It makes multiple contacts with different domains of the 23S rRNA in the assembled 50S subunit and ribosome (By similarity)	KEGG:bta:507154`KO:K02926	GO:0005743^cellular_component^mitochondrial inner membrane`GO:0005840^cellular_component^ribosome`GO:0044822^molecular_function^poly(A) RNA binding`GO:0003723^molecular_function^RNA binding`GO:0003735^molecular_function^structural constituent of ribosome`GO:0006412^biological_process^translation	GO:0003735^molecular_function^structural constituent of ribosome`GO:0006412^biological_process^translation`GO:0005840^cellular_component^ribosome
ggt_134	ADP-ribosylation factor-like protein 8A	.	.	.		.	.	.	.	ENOG410XNUK^ADP-ribosylation factor-like	KEGG:gga:421175`KO:K07955	GO:0031902^cellular_component^late endosome membrane`GO:0005765^cellular_component^lysosomal membrane`GO:0005525^molecular_function^GTP binding`GO:0051301^biological_process^cell division`GO:0007059^biological_process^chromosome segregation`GO:0007067^biological_process^mitotic nuclear division`GO:0007264^biological_process^small GTPase mediated signal transduction
ggt_135	.	3-308[-]	.	.		sigP:1^18^0.651^YES	.	.	.	.	.	.
ggt_136	DNA-directed RNA polymerase subunit alpha {ECO:0000255|HAMAP-Rule:MF_00059}	.	.	.		.	.	.	.	COG0202^DNA-dependent RNA polymerase catalyzes the transcription of DNA into RNA using the four ribonucleoside triphosphates as substrates (By similarity)	KEGG:sgl:SG2253`KO:K03040	GO:0003677^molecular_function^DNA binding`GO:0003899^molecular_function^DNA-directed RNA polymerase activity`GO:0006351^biological_process^transcription, DNA-templated
ggt_137	Guanine nucleotide-binding protein G(I)/G(S)/G(O) subunit gamma-3	.	.	.		.	.	.	.	ENOG41122JF^Guanine nucleotide-binding proteins (G proteins) are involved as a modulator or transducer in various transmembrane signaling systems. The beta and gamma chains are required for the GTPase activity, for replacement of GDP by GTP, and for G protein- effector interaction	KEGG:mmu:14704`KO:K04540	GO:0044297^cellular_component^cell body`GO:0005829^cellular_component^cytosol`GO:0030425^cellular_component^dendrite`GO:0005834^cellular_component^heterotrimeric G-protein complex`GO:0097481^cellular_component^neuronal postsynaptic density`GO:0003924^molecular_function^GTPase activity`GO:0004871^molecular_function^signal transducer activity`GO:0007186^biological_process^G-protein coupled receptor…
ggt_138	Lipoma HMGIC fusion partner-like 3 protein	.	.	.		.	.	.	.	ENOG410XSUB^auditory receptor cell stereocilium organization	KEGG:hsa:375612	GO:0016021^cellular_component^integral component of membrane
ggt_139	Isocitrate dehydrogenase [NAD] subunit gamma 1, mitochondrial	1-900[+]	.	.		.	.	.	.	.	.	.
ggt_140	Small integral membrane protein 18	.	.	.		.	.	.	.	ENOG410Z43S^NA	KEGG:hsa:100507341	GO:0016021^cellular_component^integral component of membrane
ggt_141	Uncharacterized protein C11orf96 homolog	223-585[-]	Uncharacterized protein C11orf96	PF15766.2^DUF4695^Domain of unknown function (DUF4695)^14-116^E:3e-48	DUF4695^Domain of unknown function (DUF4695)^14-116^E:3e-48	.	.	ENOG4112BAS^NA	NA	KEGG:hsa:387763	.	.
ggt_142	.	1-324[+]	.	.		.	ExpAA=23.84^PredHel=1^Topology=o4-26i	.	.	.	.	.
ggt_143	Kinesin-like protein KIF1C	.	.	.		.	.	.	.	COG5059^Kinesin family member	KEGG:hsa:10749`KO:K10392	GO:0005783^cellular_component^endoplasmic reticulum`GO:0005794^cellular_component^Golgi apparatus`GO:0005871^cellular_component^kinesin complex`GO:0005874^cellular_component^microtubule`GO:0005524^molecular_function^ATP binding`GO:0016887^molecular_function^ATPase activity`GO:0003777^molecular_function^microtubule motor activity`GO:0003774^molecular_function^motor activity`GO:0044822^molecular_fu…
ggt_144	.	1-381[+]	.	.		.	ExpAA=43.55^PredHel=2^Topology=i7-24o39-56i	.	.	.	.	.
ggt_145	Probable E3 ubiquitin-protein ligase makorin-1	1-300[-]	Probable E3 ubiquitin-protein ligase makorin-2	PF14608.3^zf-CCCH_2^RNA-binding, Nab2-type zinc finger^22-42^E:0.31	zf-CCCH_2^RNA-binding, Nab2-type zinc finger^22-42^E:031	.	.	.	.	KEGG:tru:778013`KO:K15687	GO:0016874^molecular_function^ligase activity`GO:0008270^molecular_function^zinc ion binding`GO:0030154^biological_process^cell differentiation`GO:0007399^biological_process^nervous system development`GO:0016567^biological_process^protein ubiquitination`GO:0006355^biological_process^regulation of transcription, DNA-templated`GO:0006351^biological_process^transcription, DNA-templated	.
ggt_146	TRIO and F-actin-binding protein	1-333[+]	.	.		.	.	.	.	.	.	.
ggt_147	.	2-319[+]	.	.		.	ExpAA=18.56^PredHel=1^Topology=o84-103i	.	.	.	.	.
ggt_148	Sarcoplasmic/endoplasmic reticulum calcium ATPase 1	1-300[-]	Sarcoplasmic/endoplasmic reticulum calcium ATPase 1	.		.	.	.	.	KEGG:gga:396528`KO:K05853	GO:0005783^cellular_component^endoplasmic reticulum`GO:0005789^cellular_component^endoplasmic reticulum membrane`GO:0005793^cellular_component^endoplasmic reticulum-Golgi intermediate compartment`GO:0031673^cellular_component^H zone`GO:0031674^cellular_component^I band`GO:0005887^cellular_component^integral component of plasma membrane`GO:0016020^cellular_component^membrane`GO:0048471^cellular_co…	.
ggt_149	.	1-387[+]	.	.		.	ExpAA=20.96^PredHel=1^Topology=o28-50i	.	.	.	.	.
ggt_150	Ras-related protein Rab-35	.	.	.		.	.	.	.	ENOG4111IWZ^RAB35, member RAS oncogene family	KEGG:rno:288700`KO:K07876	GO:0031253^cellular_component^cell projection membrane`GO:0045334^cellular_component^clathrin-coated endocytic vesicle`GO:0005905^cellular_component^coated pit`GO:0010008^cellular_component^endosome membrane`GO:0070062^cellular_component^extracellular exosome`GO:0045171^cellular_component^intercellular bridge`GO:0042470^cellular_component^melanosome`GO:0005739^cellular_component^mitochondrion`GO:…
ggt_151	Class I histocompatibility antigen, F10 alpha chain	2-325[-]	Class I histocompatibility antigen, F10 alpha chain	PF00129.15^MHC_I^Class I Histocompatibility antigen, domains alpha 1 and 2^81-108^E:8e-08	MHC_I^Class I Histocompatibility antigen, domains alpha 1 and 2^81-108^E:8e-08	.	.	.	.	.	GO:0016021^cellular_component^integral component of membrane`GO:0042612^cellular_component^MHC class I protein complex`GO:0042605^molecular_function^peptide antigen binding`GO:0002474^biological_process^antigen processing and presentation of peptide antigen via MHC class I`GO:0006955^biological_process^immune response	GO:0006955^biological_process^immune response
ggt_152	Transcription activator BRG1	1-420[-]	Transcription activator BRG1	PF00176.20^SNF2_N^SNF2 family N-terminal domain^102-134^E:3.7e-10	SNF2_N^SNF2 family N-terminal domain^102-134^E:37e-10	.	.	COG0553^helicase`COG5076^bromodomain	helicase`bromodomain	.	GO:0071565^cellular_component^nBAF complex`GO:0071564^cellular_component^npBAF complex`GO:0005634^cellular_component^nucleus`GO:0016514^cellular_component^SWI/SNF complex`GO:0005524^molecular_function^ATP binding`GO:0003682^molecular_function^chromatin binding`GO:0004386^molecular_function^helicase activity`GO:0032403^molecular_function^protein complex binding`GO:0003714^molecular_function^transc…	GO:0005524^molecular_function^ATP binding
ggt_153	Probable E3 ubiquitin-protein ligase DTX3	2-307[+]	Probable E3 ubiquitin-protein ligase DTX3	.		.	.	ENOG410Z2TC^deltex homolog 3 (Drosophila)	deltex homolog 3 (Drosophila)	KEGG:mmu:80904`KO:K06058	GO:0005737^cellular_component^cytoplasm`GO:0016874^molecular_function^ligase activity`GO:0008270^molecular_function^zinc ion binding`GO:0007219^biological_process^Notch signaling pathway`GO:0016567^biological_process^protein ubiquitination	.
ggt_154	Cilia- and flagella-associated protein 45 {ECO:0000312|HGNC:HGNC:17229}	.	.	.		.	.	.	.	ENOG410YV97^coiled-coil domain containing 19	KEGG:hsa:25790	GO:0005929^cellular_component^cilium`GO:0005654^cellular_component^nucleoplasm`GO:0005634^cellular_component^nucleus
ggt_155	.	2-307[+]	Protein Gp5 {ECO:0000305}	.		.	.	.	.	KEGG:vg:2545812`KO:K11904	GO:0019012^cellular_component^virion`GO:0046718^biological_process^viral entry into host cell`GO:0019076^biological_process^viral release from host cell	.
ggt_156	RNA-binding protein 10	1-429[+]	RNA-binding protein 10	.		.	.	ENOG410YNFQ^RNA binding motif protein	RNA binding motif protein	KEGG:rno:64510`KO:K13094	GO:0005634^cellular_component^nucleus`GO:0000166^molecular_function^nucleotide binding`GO:0003723^molecular_function^RNA binding`GO:0008270^molecular_function^zinc ion binding	.
ggt_157	Nitric oxide synthase, endothelial	1-384[-]	Nitric oxide synthase, endothelial	PF02898.12^NO_synthase^Nitric oxide synthase, oxygenase domain^2-128^E:1.8e-57	NO_synthase^Nitric oxide synthase, oxygenase domain^2-128^E:18e-57	.	.	COG0369^Component of the sulfite reductase complex that catalyzes the 6-electron reduction of sulfite to sulfide. This is one of several activities required for the biosynthesis of L- cysteine from sulfate. The flavoprotein component catalyzes the electron flow from NADPH - FAD - FMN to the hemoprotein component (By similarity)`COG4362^nitric oxide synthase	Componnitric oxide synthase	.	GO:0005901^cellular_component^caveola`GO:0005856^cellular_component^cytoskeleton`GO:0005794^cellular_component^Golgi apparatus`GO:0050660^molecular_function^flavin adenine dinucleotide binding`GO:0010181^molecular_function^FMN binding`GO:0020037^molecular_function^heme binding`GO:0005506^molecular_function^iron ion binding`GO:0050661^molecular_function^NADP binding`GO:0004517^molecular_function^n…	GO:0004517^molecular_function^nitric-oxide synthase activity`GO:0006809^biological_process^nitric oxide biosynthetic process`GO:0055114^biological_process^oxidation-reduction process
ggt_158	.	1-588[+]	.	.		sigP:1^24^0.497^YES	.	.	.	.	.	.
ggt_159	DNA-directed RNA polymerase II subunit RPB1	.	.	.		.	.	.	.	COG0086^DNA-dependent RNA polymerase catalyzes the transcription of DNA into RNA using the four ribonucleoside triphosphates as substrates (By similarity)	KEGG:hsa:5430`KO:K03006	GO:0005665^cellular_component^DNA-directed RNA polymerase II, core complex`GO:0005654^cellular_component^nucleoplasm`GO:0005634^cellular_component^nucleus`GO:0003677^molecular_function^DNA binding`GO:0003899^molecular_function^DNA-directed RNA polymerase activity`GO:0046872^molecular_function^metal ion binding`GO:0044822^molecular_function^poly(A) RNA binding`GO:0003968^molecular_function^RNA-dir…
ggt_160	.	1-324[+]	.	.		sigP:1^22^0.505^YES	.	.	.	.	.	.
ggt_161	Zinc finger and BTB domain-containing protein 39	1-786[-]	Zinc finger and BTB domain-containing protein 39	.		.	.	COG5048^Zinc finger protein	Zinc finger protein	KEGG:hsa:9880`KO:K10511	GO:0005634^cellular_component^nucleus`GO:0003677^molecular_function^DNA binding`GO:0046872^molecular_function^metal ion binding`GO:0006355^biological_process^regulation of transcription, DNA-templated`GO:0006351^biological_process^transcription, DNA-templated	.
ggt_162	Gamma-aminobutyric acid type B receptor subunit 1	.	.	.		.	.	.	.	ENOG410XNN1^Gamma-aminobutyric acid (GABA) B receptor	KEGG:rno:81657`KO:K04615	GO:0030673^cellular_component^axolemma`GO:0030054^cellular_component^cell junction`GO:0043198^cellular_component^dendritic shaft`GO:0043197^cellular_component^dendritic spine`GO:0005789^cellular_component^endoplasmic reticulum membrane`GO:0005615^cellular_component^extracellular space`GO:0038039^cellular_component^G-protein coupled receptor heterodimeric complex`GO:0005887^cellular_component^inte…
ggt_163	Interleukin-23 subunit alpha	2-481[-]	Interleukin-23 subunit alpha	PF16649.2^IL23^Interleukin 23 subunit alpha^37-124^E:5.1e-19	IL23^Interleukin 23 subunit alpha^37-124^E:51e-19	sigP:1^30^0.795^YES	.	ENOG411142Q^interleukin 23, alpha subunit p19	interleukin 23, alpha subunit p19	KEGG:hsa:51561`KO:K05426	GO:0070743^cellular_component^interleukin-23 complex`GO:0050829^biological_process^defense response to Gram-negative bacterium`GO:0051607^biological_process^defense response to virus`GO:0006954^biological_process^inflammatory response`GO:0045087^biological_process^innate immune response`GO:0032693^biological_process^negative regulation of interleukin-10 production`GO:0042104^biological_process^po…	GO:0005125^molecular_function^cytokine activity`GO:0006955^biological_process^immune response`GO:0005576^cellular_component^extracellular region
ggt_164	Mothers against decapentaplegic homolog 4	2-559[+]	Mothers against decapentaplegic homolog 4	PF03166.11^MH2^MH2 domain^116-186^E:1.7e-25	MH2^MH2 domain^116-186^E:17e-25	.	.	ENOG410XQKU^SMAD family member	SMAD family member	KEGG:bta:540248`KO:K04501	GO:0005737^cellular_component^cytoplasm`GO:0005634^cellular_component^nucleus`GO:0005667^cellular_component^transcription factor complex`GO:0003677^molecular_function^DNA binding`GO:0046872^molecular_function^metal ion binding`GO:0003700^molecular_function^transcription factor activity, sequence-specific DNA binding`GO:0006351^biological_process^transcription, DNA-templated`GO:0007179^biological_…	GO:0006355^biological_process^regulation of transcription, DNA-templated`GO:0005622^cellular_component^intracellular
ggt_165	Inhibin beta C chain	1-384[-]	Inhibin beta C chain	.		.	.	ENOG410XT8Z^bone morphogenetic protein	bone morphogenetic protein	KEGG:rno:64549`KO:K04667	GO:0070062^cellular_component^extracellular exosome`GO:0005615^cellular_component^extracellular space`GO:0005125^molecular_function^cytokine activity`GO:0005160^molecular_function^transforming growth factor beta receptor binding`GO:0048468^biological_process^cell development`GO:0010862^biological_process^positive regulation of pathway-restricted SMAD protein phosphorylation`GO:0042981^biological_…	.
ggt_166	.	1-420[+]	.	.		.	ExpAA=18.16^PredHel=1^Topology=i80-102o	.	.	.	.	.
ggt_167	Hsp90 co-chaperone Cdc37	.	.	.		.	.	.	.	.	KEGG:gga:395430`KO:K09554	GO:0005737^cellular_component^cytoplasm`GO:0051087^molecular_function^chaperone binding`GO:0031072^molecular_function^heat shock protein binding`GO:0051082^molecular_function^unfolded protein binding`GO:0006457^biological_process^protein folding`GO:0050821^biological_process^protein stabilization
ggt_168	.	1-423[+]	Spectrin beta chain, non-erythrocytic 2	.		.	.	COG5069^Microtubule associated monoxygenase, calponin and LIM domain containing	Microtubule associated monoxygenase, calponin and LIM domain containing	KEGG:hsa:6712`KO:K06115	GO:0016324^cellular_component^apical plasma membrane`GO:0030054^cellular_component^cell junction`GO:0005737^cellular_component^cytoplasm`GO:0005829^cellular_component^cytosol`GO:0005768^cellular_component^endosome`GO:0005615^cellular_component^extracellular space`GO:0000139^cellular_component^Golgi membrane`GO:0043025^cellular_component^neuronal cell body`GO:0048471^cellular_component^perinuclear…	.
ggt_169	MAP/microtubule affinity-regulating kinase 4	1-330[-]	MAP/microtubule affinity-regulating kinase 4	.		.	.	ENOG410XNQ0^CAMK family protein kinase	CAMK family protein kinase	KEGG:mmu:232944`KO:K08798	GO:0005813^cellular_component^centrosome`GO:0036064^cellular_component^ciliary basal body`GO:0015630^cellular_component^microtubule cytoskeleton`GO:0005815^cellular_component^microtubule organizing center`GO:0043005^cellular_component^neuron projection`GO:0005524^molecular_function^ATP binding`GO:0043015^molecular_function^gamma-tubulin binding`GO:0008017^molecular_function^microtubule binding`GO…	.
ggt_170	Protein FAM179B	2-433[+]	Protein FAM179B	.		.	.	ENOG410XSBP^family with sequence similarity 179, member	family with sequence similarity 179, member	KEGG:mmu:328108	.	.
ggt_171	Gap junction beta-5 protein	1-486[+]	Gap junction beta-5 protein	PF00029.16^Connexin^Connexin^2-88^E:1.1e-30	Connexin^Connexin^2-88^E:11e-30	.	ExpAA=45.70^PredHel=2^Topology=i7-29o65-87i	ENOG410Y9C2^One gap junction consists of a cluster of closely packed pairs of transmembrane channels, the connexons, through which materials of low MW diffuse from one cell to a neighboring cell	One gap junction consists of a cluster of closely packed pairs of transmembrane channels, the connexons, through which materials of low MW diffuse from one cell to a neighboring cell	KEGG:hsa:2709`KO:K07624	GO:0005922^cellular_component^connexon complex`GO:0016021^cellular_component^integral component of membrane`GO:0007154^biological_process^cell communication`GO:0008544^biological_process^epidermis development`GO:0060713^biological_process^labyrinthine layer morphogenesis`GO:0060708^biological_process^spongiotrophoblast differentiation`GO:0060707^biological_process^trophoblast giant cell different…	.
ggt_172	Amphoterin-induced protein 1	1-1338[+]	.	.		.	.	.	.	.	.	.
ggt_173	UV excision repair protein RAD23 homolog A	1-339[+]	UV excision repair protein RAD23 homolog A	PF14560.3^Ubiquitin_2^Ubiquitin-like domain^3-39^E:0.0037`PF11976.5^Rad60-SLD^Ubiquitin-2 like Rad60 SUMO-like^4-76^E:1.1e-05`PF00240.20^ubiquitin^Ubiquitin family^5-78^E:2.9e-20`PF13881.3^Rad60-SLD_2^Ubiquitin-2 like Rad60 SUMO-like^16-82^E:0.00031	Ubiquitin_2^Ubiquitin-like domain^3-39^E:00037`Rad60-SLD^Ubiquitin-2 like Rad60 SUMO-like^4-76^E:11e-05`ubiquitin^Ubiquitin family^5-78^E:29e-20`Rad60-SLD_2^Ubiquitin-2 like Rad60 SUMO-like^16-82^E:000031	.	.	COG5272^ubiquitin	ubiquitin	KEGG:hsa:5886`KO:K10839	GO:0005634^cellular_component^nucleus`GO:0000502^cellular_component^proteasome complex`GO:0003684^molecular_function^damaged DNA binding`GO:0031593^molecular_function^polyubiquitin binding`GO:0003697^molecular_function^single-stranded DNA binding`GO:1990381^molecular_function^ubiquitin-specific protease binding`GO:0006289^biological_process^nucleotide-excision repair`GO:0045070^biological_process…	GO:0005515^molecular_function^protein binding
ggt_174	.	1-345[+]	.	.		sigP:1^21^0.8^YES	.	.	.	.	.	.
ggt_175	.	2-304[+]	.	.		sigP:1^23^0.512^YES	.	.	.	.	.	.
ggt_176	Multiple epidermal growth factor-like domains protein 8	1-480[+]	Multiple epidermal growth factor-like domains protein 8	PF00431.17^CUB^CUB domain^31-137^E:9.9e-12	CUB^CUB domain^31-137^E:99e-12	sigP:1^28^0.764^YES	ExpAA=17.91^PredHel=1^Topology=i12-30o	ENOG410YF0N^Multiple EGF-like-domains 8	Multiple EGF-like-domains 8	KEGG:hsa:1954	GO:0070062^cellular_component^extracellular exosome`GO:0016021^cellular_component^integral component of membrane`GO:0005634^cellular_component^nucleus`GO:0005509^molecular_function^calcium ion binding`GO:0030509^biological_process^BMP signaling pathway`GO:0042074^biological_process^cell migration involved in gastrulation`GO:0060976^biological_process^coronary vasculature development`GO:0097094^bi…	.
ggt_177	Inactive carboxypeptidase-like protein X2	1-411[-]	Inactive carboxypeptidase-like protein X2	PF00754.22^F5_F8_type_C^F5/8 type C domain^9-52^E:2.6e-06`PF00246.21^Peptidase_M14^Zinc carboxypeptidase^87-130^E:8.6e-08	F5_F8_type_C^F5/8 type C domain^9-52^E:26e-06`Peptidase_M14^Zinc carboxypeptidase^87-130^E:86e-08	.	.	ENOG410XX0H^carboxy-peptidase	carboxy-peptidase	KEGG:mmu:55987`KO:K08639	GO:0005576^cellular_component^extracellular region`GO:0008270^molecular_function^zinc ion binding	GO:0004181^molecular_function^metallocarboxypeptidase activity`GO:0008270^molecular_function^zinc ion binding`GO:0006508^biological_process^proteolysis
ggt_178	Transmembrane protein 238	1-345[+]	Transmembrane protein 238	PF15125.3^TMEM238^TMEM238 protein family^62-115^E:1.9e-21	TMEM238^TMEM238 protein family^62-115^E:19e-21	.	ExpAA=44.48^PredHel=2^Topology=i65-87o92-114i	ENOG410YPH6^long intergenic non-protein coding RNA 675	long intergenic non-protein coding RNA 675	KEGG:mmu:664968	GO:0016021^cellular_component^integral component of membrane	.
ggt_179	Tonsoku-like protein	1-435[+]	Tonsoku-like protein	PF13374.3^TPR_10^Tetratricopeptide repeat^35-69^E:0.0003	TPR_10^Tetratricopeptide repeat^35-69^E:00003	.	.	COG0666^Ankyrin Repeat	Ankyrin Repeat	KEGG:bta:505102`KO:K09257	GO:0005737^cellular_component^cytoplasm`GO:0005662^cellular_component^DNA replication factor A complex`GO:0035101^cellular_component^FACT complex`GO:0042555^cellular_component^MCM complex`GO:0043596^cellular_component^nuclear replication fork`GO:0042393^molecular_function^histone binding`GO:0000724^biological_process^double-strand break repair via homologous recombination`GO:0031297^biological_pr…	GO:0005515^molecular_function^protein binding
ggt_180	U6 snRNA-associated Sm-like protein LSm2	1-339[+]	U6 snRNA-associated Sm-like protein LSm2	PF01423.19^LSM^LSM domain^23-88^E:7.1e-17	LSM^LSM domain^23-88^E:71e-17	.	.	COG1958^small nuclear ribonucleoprotein	small nuclear ribonucleoprotein	KEGG:mmu:27756`KO:K12621	GO:0071013^cellular_component^catalytic step 2 spliceosome`GO:0005737^cellular_component^cytoplasm`GO:0000932^cellular_component^cytoplasmic mRNA processing body`GO:1990726^cellular_component^Lsm1-7-Pat1 complex`GO:0071011^cellular_component^precatalytic spliceosome`GO:0046540^cellular_component^U4/U6 x U5 tri-snRNP complex`GO:0005688^cellular_component^U6 snRNP`GO:0044822^molecular_function^poly…	.
ggt_181	Nucleoplasmin ATPase {ECO:0000305}	1-357[-]	Nucleoplasmin ATPase {ECO:0000305}	PF03066.12^Nucleoplasmin^Nucleoplasmin^20-118^E:8.2e-39	Nucleoplasmin^Nucleoplasmin^20-118^E:82e-39	.	.	.	.	.	GO:0005634^cellular_component^nucleus`GO:0016787^molecular_function^hydrolase activity	.
ggt_182	PAB-dependent poly(A)-specific ribonuclease subunit PAN3 {ECO:0000255|HAMAP-Rule:MF_03181}	2-298[-]	PAB-dependent poly(A)-specific ribonuclease subunit PAN3 {ECO:0000255|HAMAP-Rule:MF_03181}	PF00642.21^zf-CCCH^Zinc finger C-x8-C-x5-C-x3-H type (and similar)^21-40^E:0.00013`PF14608.3^zf-CCCH_2^RNA-binding, Nab2-type zinc finger^21-40^E:0.014	zf-CCCH^Zinc finger C-x8-C-x5-C-x3-H type (and similar)^21-40^E:000013`zf-CCCH_2^RNA-binding, Nab2-type zinc finger^21-40^E:0014	.	.	ENOG410XQ42^Regulatory subunit of the poly(A)-nuclease (PAN) deadenylation complex involved in cytoplasmic mRNA turnover. PAN specifically shortens poly(A) tails of RNA when the poly(A) stretch is bound by polyadenylate-binding protein pab1. Deadenylation of the 3'-tail to a length that is too short to bind pab1 induces mRNA decay. May also be involved in post- transcriptional maturation of mRNA …	Regulatory subunit of the poly(A)-nuclease (PAN) deadenylation complex involved in cytoplasmic mRNA turnover. PAN specifically shortens poly(A) tails of RNA when the poly(A) stretch is bound by polyadenylate-binding protein pab1. Deadenylation of the 3'-tail to a length that is too short to bind pab1 induces mRNA decay. May also be involved in post- transcriptional maturation of mRNA poly(A) tail…	KEGG:mmu:72587`KO:K12572	GO:0000932^cellular_component^cytoplasmic mRNA processing body`GO:0031251^cellular_component^PAN complex`GO:0005524^molecular_function^ATP binding`GO:0046872^molecular_function^metal ion binding`GO:0044822^molecular_function^poly(A) RNA binding`GO:0004535^molecular_function^poly(A)-specific ribonuclease activity`GO:0004672^molecular_function^protein kinase activity`GO:0000290^biological_process^d…	GO:0046872^molecular_function^metal ion binding
ggt_183	Schwann cell myelin protein	3-368[-]	Schwann cell myelin protein	.		.	.	.	.	.	GO:0016021^cellular_component^integral component of membrane`GO:0030246^molecular_function^carbohydrate binding`GO:0007155^biological_process^cell adhesion	.
ggt_184	.	2-397[+]	Transcriptional activator MN1 {ECO:0000305}	.		.	.	.	.	KEGG:mmu:433938	GO:0001957^biological_process^intramembranous ossification	.
ggt_185	40S ribosomal protein S27-like	.	.	.		.	.	.	.	COG2051^40s ribosomal protein S27	KEGG:bta:101903478`KEGG:bta:614220`KO:K02978	GO:0022627^cellular_component^cytosolic small ribosomal subunit`GO:0046872^molecular_function^metal ion binding`GO:0003735^molecular_function^structural constituent of ribosome`GO:0000028^biological_process^ribosomal small subunit assembly`GO:0006412^biological_process^translation
ggt_186	Filamin-C	1-384[-]	Filamin-C	PF00630.16^Filamin^Filamin/ABP280 repeat^22-77^E:1.2e-11	Filamin^Filamin/ABP280 repeat^22-77^E:12e-11	.	.	COG5069^Microtubule associated monoxygenase, calponin and LIM domain containing	Microtubule associated monoxygenase, calponin and LIM domain containing	KEGG:mmu:68794`KO:K04437	GO:0015629^cellular_component^actin cytoskeleton`GO:0005737^cellular_component^cytoplasm`GO:0005925^cellular_component^focal adhesion`GO:0005886^cellular_component^plasma membrane`GO:0042383^cellular_component^sarcolemma`GO:0016528^cellular_component^sarcoplasm`GO:0030018^cellular_component^Z disc`GO:0003779^molecular_function^actin binding`GO:0030506^molecular_function^ankyrin binding`GO:0008092…	.
ggt_187	B-cell antigen receptor complex-associated protein alpha chain	1-675[+]	B-cell antigen receptor complex-associated protein alpha chain	.		.	.	ENOG4111VIC^CD79a molecule, immunoglobulin-associated alpha	CD79a molecule, immunoglobulin-associated alpha	KEGG:bta:281674`KO:K06506	GO:0019815^cellular_component^B cell receptor complex`GO:0009897^cellular_component^external side of plasma membrane`GO:0016021^cellular_component^integral component of membrane`GO:0045121^cellular_component^membrane raft`GO:0005771^cellular_component^multivesicular body`GO:0004888^molecular_function^transmembrane signaling receptor activity`GO:0002250^biological_process^adaptive immune response`…	.
ggt_188	.	1-351[+]	.	.		sigP:1^21^0.466^YES	.	.	.	.	.	.
ggt_189	Frizzled-8	.	.	.		.	.	.	.	ENOG410XRC8^frizzled family receptor	KEGG:rno:100909849`KEGG:rno:364754`KO:K02375	GO:0005794^cellular_component^Golgi apparatus`GO:0016021^cellular_component^integral component of membrane`GO:0005886^cellular_component^plasma membrane`GO:0004930^molecular_function^G-protein coupled receptor activity`GO:0042813^molecular_function^Wnt-activated receptor activity`GO:0017147^molecular_function^Wnt-protein binding`GO:0060070^biological_process^canonical Wnt signaling pathway`GO:000…
ggt_190	.	3-503[-]	Multiple epidermal growth factor-like domains protein 8	.		.	.	ENOG410YF0N^Multiple EGF-like-domains 8	Multiple EGF-like-domains 8	KEGG:hsa:1954	GO:0070062^cellular_component^extracellular exosome`GO:0016021^cellular_component^integral component of membrane`GO:0005634^cellular_component^nucleus`GO:0005509^molecular_function^calcium ion binding`GO:0030509^biological_process^BMP signaling pathway`GO:0042074^biological_process^cell migration involved in gastrulation`GO:0060976^biological_process^coronary vasculature development`GO:0097094^bi…	.
ggt_191	Ryanodine receptor 1	1-372[+]	Ryanodine receptor 3	.		.	.	ENOG410YCNW^ryanodine receptor	ryanodine receptor	KEGG:hsa:6263`KO:K04963	GO:0016021^cellular_component^integral component of membrane`GO:0033017^cellular_component^sarcoplasmic reticulum membrane`GO:0005509^molecular_function^calcium ion binding`GO:0015278^molecular_function^calcium-release channel activity`GO:0005219^molecular_function^ryanodine-sensitive calcium-release channel activity`GO:0070588^biological_process^calcium ion transmembrane transport`GO:0006816^bio…	.
ggt_192	.	1-450[+]	.	.		.	ExpAA=23.48^PredHel=1^Topology=i108-130o	.	.	.	.	.
ggt_193	60S ribosomal protein L28	1-417[+]	60S ribosomal protein L28	PF01778.14^Ribosomal_L28e^Ribosomal L28e protein family^5-120^E:2.5e-34	Ribosomal_L28e^Ribosomal L28e protein family^5-120^E:25e-34	.	.	ENOG4111T32^protein complex subunit organization	protein complex subunit organization	KEGG:hsa:6158`KO:K02903	GO:0044297^cellular_component^cell body`GO:0005737^cellular_component^cytoplasm`GO:0036464^cellular_component^cytoplasmic ribonucleoprotein granule`GO:0005829^cellular_component^cytosol`GO:0022625^cellular_component^cytosolic large ribosomal subunit`GO:0030425^cellular_component^dendrite`GO:0070062^cellular_component^extracellular exosome`GO:0016020^cellular_component^membrane`GO:0044822^molecula…	.
ggt_194	Scm-like with four MBT domains protein 2	.	.	.		.	.	.	.	ENOG410Y4AQ^-Drosophila	.	GO:0016235^cellular_component^aggresome`GO:0043231^cellular_component^intracellular membrane-bounded organelle`GO:0005654^cellular_component^nucleoplasm`GO:0005634^cellular_component^nucleus`GO:0042393^molecular_function^histone binding`GO:0010629^biological_process^negative regulation of gene expression`GO:0006355^biological_process^regulation of transcription, DNA-templated
ggt_195	TCF3 fusion partner homolog	1-393[+]	TCF3 fusion partner homolog	.		.	.	ENOG4111UBX^TCF3 (E2A) fusion partner (in childhood Leukemia)	TCF3 (E2A) fusion partner (in childhood Leukemia)	KEGG:mmu:69714`KO:K11670	GO:0005737^cellular_component^cytoplasm`GO:0031011^cellular_component^Ino80 complex`GO:0031965^cellular_component^nuclear membrane`GO:0005730^cellular_component^nucleolus`GO:0005654^cellular_component^nucleoplasm`GO:0005634^cellular_component^nucleus`GO:0003677^molecular_function^DNA binding`GO:0019901^molecular_function^protein kinase binding`GO:0006915^biological_process^apoptotic process`GO:00…	.
ggt_196	Latent-transforming growth factor beta-binding protein 3	1-588[-]	Latent-transforming growth factor beta-binding protein 3	PF07645.12^EGF_CA^Calcium-binding EGF domain^8-45^E:2.1e-05`PF12662.4^cEGF^Complement Clr-like EGF-like^29-52^E:1.7e-06`PF07645.12^EGF_CA^Calcium-binding EGF domain^49-81^E:2.5e-08`PF12662.4^cEGF^Complement Clr-like EGF-like^71-96^E:3.6e-07`PF07645.12^EGF_CA^Calcium-binding EGF domain^93-127^E:4.9e-08`PF07645.12^EGF_CA^Calcium-binding EGF domain^134-169^E:8.6e-09`PF07645.12^EGF_CA^Calcium-binding…	EGF_CA^Calcium-binding EGF domain^8-45^E:21e-05`cEGF^Complement Clr-like EGF-like^29-52^E:17e-06`EGF_CA^Calcium-binding EGF domain^49-81^E:25e-08`cEGF^Complement Clr-like EGF-like^71-96^E:36e-07`EGF_CA^Calcium-binding EGF domain^93-127^E:49e-08`EGF_CA^Calcium-binding EGF domain^134-169^E:86e-09`EGF_CA^Calcium-binding EGF domain^174-196^E:0002	.	.	ENOG4110G15^latent transforming growth factor beta binding protein 3	latent transforming growth factor beta binding protein 3	KEGG:hsa:4054`KO:K08023	GO:0070062^cellular_component^extracellular exosome`GO:0031012^cellular_component^extracellular matrix`GO:0005576^cellular_component^extracellular region`GO:0005509^molecular_function^calcium ion binding`GO:0050431^molecular_function^transforming growth factor beta binding`GO:0030198^biological_process^extracellular matrix organization`GO:2000741^biological_process^positive regulation of mesenchy…	GO:0005509^molecular_function^calcium ion binding
ggt_197	CD59 glycoprotein	.	.	.		.	.	.	.	.	.	GO:0031225^cellular_component^anchored component of membrane`GO:0005886^cellular_component^plasma membrane`GO:0001971^biological_process^negative regulation of activation of membrane attack complex
ggt_198	Splicing factor U2AF 65 kDa subunit	163-1401[-]	.	.		.	.	.	.	.	.	.
ggt_199	Protein translocase subunit SecY {ECO:0000255|HAMAP-Rule:MF_01465}	.	.	.		.	.	.	.	COG0201^The central subunit of the protein translocation channel SecYEG. Consists of two halves formed by TMs 1-5 and 6-10. These two domains form a lateral gate at the front which open onto the bilayer between TMs 2 and 7, and are clamped together by SecE at the back. The channel is closed by both a pore ring composed of hydrophobic SecY resides and a short helix (helix 2A) on the extracellular …	KEGG:sfl:SF3332`KEGG:sfx:S4430`KO:K03076	GO:0016021^cellular_component^integral component of membrane`GO:0005622^cellular_component^intracellular`GO:0005886^cellular_component^plasma membrane`GO:0065002^biological_process^intracellular protein transmembrane transport`GO:0006605^biological_process^protein targeting`GO:0043952^biological_process^protein transport by the Sec complex
ggt_200	Protein eyes shut homolog	.	.	.		.	.	.	.	ENOG410XS9U^protein eyes shut homolog	KEGG:hsa:346007`KO:K19601	GO:0070062^cellular_component^extracellular exosome`GO:0005509^molecular_function^calcium ion binding`GO:0050908^biological_process^detection of light stimulus involved in visual perception`GO:0043403^biological_process^skeletal muscle tissue regeneration
ggt_201	.	1-429[+]	.	.		.	ExpAA=38.57^PredHel=2^Topology=o5-27i120-142o	.	.	.	.	.
ggt_202	Proto-oncogene c-Fos	1-1083[+]	.	.		.	.	.	.	.	.	.
ggt_203	Spectrin beta chain, non-erythrocytic 2	2-307[+]	Spectrin beta chain, non-erythrocytic 1	.		.	.	COG5069^Microtubule associated monoxygenase, calponin and LIM domain containing	Microtubule associated monoxygenase, calponin and LIM domain containing	KEGG:hsa:6711`KO:K06115	GO:0030673^cellular_component^axolemma`GO:0032437^cellular_component^cuticular plate`GO:0005737^cellular_component^cytoplasm`GO:0005829^cellular_component^cytosol`GO:0070062^cellular_component^extracellular exosome`GO:0031430^cellular_component^M band`GO:0097481^cellular_component^neuronal postsynaptic density`GO:0005730^cellular_component^nucleolus`GO:0008091^cellular_component^spectrin`GO:00147…	.
ggt_204	.	1-342[+]	.	.		.	ExpAA=20.64^PredHel=1^Topology=i83-105o	.	.	.	.	.
ggt_205	Protein arginine N-methyltransferase 5	1-669[+]	Protein arginine N-methyltransferase 5	PF05185.13^PRMT5^PRMT5 arginine-N-methyltransferase^2-203^E:1.5e-82`PF16950.2^SAMBD^SAM-binding_domain^3-50^E:2.9e-17	PRMT5^PRMT5 arginine-N-methyltransferase^2-203^E:15e-82`SAMBD^SAM-binding_domain^3-50^E:29e-17	.	.	ENOG410XNZM^Protein arginine n-methyltransferase	Protein arginine n-methyltransferase	KEGG:pon:100173581`KO:K02516	GO:0005829^cellular_component^cytosol`GO:0005794^cellular_component^Golgi apparatus`GO:0034709^cellular_component^methylosome`GO:0005634^cellular_component^nucleus`GO:0001046^molecular_function^core promoter sequence-specific DNA binding`GO:0044020^molecular_function^histone methyltransferase activity (H4-R3 specific)`GO:0008327^molecular_function^methyl-CpG binding`GO:0016274^molecular_function^…	GO:0008168^molecular_function^methyltransferase activity`GO:0006479^biological_process^protein methylation
ggt_206	Transcription factor COE3	3-311[+]	Transcription factor COE3	.		.	.	ENOG410XQ9Z^Early B-cell factor	Early B-cell factor	.	GO:0005634^cellular_component^nucleus`GO:0046872^molecular_function^metal ion binding`GO:0000978^molecular_function^RNA polymerase II core promoter proximal region sequence-specific DNA binding`GO:0001077^molecular_function^transcriptional activator activity, RNA polymerase II core promoter proximal region sequence-specific binding`GO:0007275^biological_process^multicellular organism development`…	.
ggt_207	RING finger protein 150	2-358[+]	RING finger protein 150	PF02225.19^PA^PA domain^45-118^E:1.2e-06	PA^PA domain^45-118^E:12e-06	.	.	ENOG41121N2^zinc ion binding	zinc ion binding	KEGG:hsa:57484	GO:0016021^cellular_component^integral component of membrane`GO:0008270^molecular_function^zinc ion binding	.
ggt_208	E3 SUMO-protein ligase CBX4	.	.	.		.	.	.	.	ENOG410ZQCR^Chromobox homolog 4	KEGG:hsa:8535`KO:K11452	GO:0016607^cellular_component^nuclear speck`GO:0005654^cellular_component^nucleoplasm`GO:0005634^cellular_component^nucleus`GO:0031519^cellular_component^PcG protein complex`GO:0035102^cellular_component^PRC1 complex`GO:0003682^molecular_function^chromatin binding`GO:0019899^molecular_function^enzyme binding`GO:0016874^molecular_function^ligase activity`GO:0003727^molecular_function^single-strand…
ggt_209	.	1-324[+]	.	.		.	ExpAA=27.37^PredHel=1^Topology=o43-65i	.	.	.	.	.
ggt_210	Taperin	2-811[+]	Taperin	PF13916.3^Phostensin_N^PP1-regulatory protein, Phostensin N-terminal^77-171^E:8.4e-26	Phostensin_N^PP1-regulatory protein, Phostensin N-terminal^77-171^E:84e-26	.	.	ENOG410ZR6R^sensory perception of sound	sensory perception of sound	KEGG:rno:499749	GO:0032420^cellular_component^stereocilium`GO:0007605^biological_process^sensory perception of sound	.
ggt_211	Solute carrier family 2, facilitated glucose transporter member 3	1-303[-]	Solute carrier family 2, facilitated glucose transporter member 3	PF00083.21^Sugar_tr^Sugar (and other) transporter^1-88^E:1.2e-25	Sugar_tr^Sugar (and other) transporter^1-88^E:12e-25	.	ExpAA=39.71^PredHel=2^Topology=o29-51i56-78o	.	.	KEGG:oas:443308`KO:K08142	GO:0002080^cellular_component^acrosomal membrane`GO:0016021^cellular_component^integral component of membrane`GO:0005887^cellular_component^integral component of plasma membrane`GO:0055056^molecular_function^D-glucose transmembrane transporter activity`GO:0033300^molecular_function^dehydroascorbic acid transporter activity`GO:0005536^molecular_function^glucose binding`GO:0005355^molecular_functio…	GO:0022857^molecular_function^transmembrane transporter activity`GO:0055085^biological_process^transmembrane transport`GO:0016021^cellular_component^integral component of membrane
ggt_212	Nyctalopin	1-1005[+]	Nyctalopin	PF13855.3^LRR_8^Leucine rich repeat^1-44^E:1.7e-08`PF13306.3^LRR_5^Leucine rich repeats (6 copies)^3-124^E:2.9e-09`PF00560.30^LRR_1^Leucine Rich Repeat^8-31^E:0.42`PF13855.3^LRR_8^Leucine rich repeat^33-91^E:3e-14`PF00560.30^LRR_1^Leucine Rich Repeat^33-55^E:0.81`PF13516.3^LRR_6^Leucine Rich repeat^78-98^E:1.7`PF13855.3^LRR_8^Leucine rich repeat^79-137^E:4.4e-10`PF13855.3^LRR_8^Leucine rich repea…	LRR_8^Leucine rich repeat^1-44^E:17e-08`LRR_5^Leucine rich repeats (6 copies)^3-124^E:29e-09`LRR_1^Leucine Rich Repeat^8-31^E:042`LRR_8^Leucine rich repeat^33-91^E:3e-14`LRR_1^Leucine Rich Repeat^33-55^E:081`LRR_6^Leucine Rich repeat^78-98^E:17`LRR_8^Leucine rich repeat^79-137^E:44e-10`LRR_8^Leucine rich repeat^104-163^E:27e-10`LRR_5^Leucine rich repeats (6 copies)^118-232^E:87e-07`LRR_2^Leucine …	.	.	COG4886^leucine Rich Repeat	leucine Rich Repeat	KEGG:hsa:60506`KO:K08129	GO:0005737^cellular_component^cytoplasm`GO:0005622^cellular_component^intracellular`GO:0005578^cellular_component^proteinaceous extracellular matrix`GO:0004860^molecular_function^protein kinase inhibitor activity`GO:0019221^biological_process^cytokine-mediated signaling pathway`GO:1904030^biological_process^negative regulation of cyclin-dependent protein kinase activity`GO:0046426^biological_proc…	GO:0005515^molecular_function^protein binding
ggt_213	.	1-591[+]	.	.		.	ExpAA=18.71^PredHel=1^Topology=o22-44i	.	.	.	.	.
ggt_214	Epidermal growth factor receptor kinase substrate 8-like protein 3	1-477[+]	Epidermal growth factor receptor kinase substrate 8-like protein 3	PF07653.14^SH3_2^Variant SH3 domain^23-75^E:5.3e-10`PF00018.25^SH3_1^SH3 domain^24-69^E:5.5e-15`PF14604.3^SH3_9^Variant SH3 domain^25-73^E:1.9e-12	SH3_2^Variant SH3 domain^23-75^E:53e-10`SH3_1^SH3 domain^24-69^E:55e-15`SH3_9^Variant SH3 domain^25-73^E:19e-12	.	.	ENOG410XT9R^epidermal growth factor receptor	epidermal growth factor receptor	KEGG:mmu:99662`KO:K17277	GO:0005737^cellular_component^cytoplasm	GO:0005515^molecular_function^protein binding
ggt_215	Protein ZGRF1	1-591[+]	Protein ZGRF1	PF10382.6^DUF2439^Protein of unknown function (DUF2439)^4-76^E:5.2e-20	DUF2439^Protein of unknown function (DUF2439)^4-76^E:52e-20	.	.	ENOG410XVJU^Protein of unknown function (DUF2439)	Protein of unknown function (DUF2439)	KEGG:hsa:55345	GO:0016021^cellular_component^integral component of membrane`GO:0008270^molecular_function^zinc ion binding	.
ggt_216	NADH dehydrogenase [ubiquinone] 1 alpha subcomplex subunit 3	.	.	.		.	.	.	.	ENOG411212S^NADH dehydrogenase (Ubiquinone) 1 alpha subcomplex, 3, 9kDa	KEGG:bta:338064`KO:K03947	GO:0016021^cellular_component^integral component of membrane`GO:0005747^cellular_component^mitochondrial respiratory chain complex I`GO:0055114^biological_process^oxidation-reduction process
ggt_217	Germin-like protein subfamily 2 member 2	1-750[-]	Oxalate decarboxylase ARB_02208 {ECO:0000250|UniProtKB:O34714}	PF00190.19^Cupin_1^Cupin^140-228^E:8.5e-18`PF01050.15^MannoseP_isomer^Mannose-6-phosphate isomerase^145-219^E:4.4e-05`PF07883.8^Cupin_2^Cupin domain^149-219^E:6.7e-09	Cupin_1^Cupin^140-228^E:85e-18`MannoseP_isomer^Mannose-6-phosphate isomerase^145-219^E:44e-05`Cupin_2^Cupin domain^149-219^E:67e-09	.	ExpAA=22.72^PredHel=1^Topology=i38-60o	COG2140^Oxalate decarboxylase	Oxalate decarboxylase	KEGG:abe:ARB_02208	GO:0005576^cellular_component^extracellular region`GO:0046872^molecular_function^metal ion binding`GO:0045735^molecular_function^nutrient reservoir activity`GO:0046564^molecular_function^oxalate decarboxylase activity	GO:0045735^molecular_function^nutrient reservoir activity`GO:0016779^molecular_function^nucleotidyltransferase activity`GO:0005976^biological_process^polysaccharide metabolic process
ggt_218	Neuralized-like protein 4	1-609[+]	Neuralized-like protein 4	PF07177.9^Neuralized^Neuralized^33-99^E:2.5e-21	Neuralized^Neuralized^33-99^E:25e-21	.	.	ENOG410XT3C^neuralized homolog 4 (Drosophila)	neuralized homolog 4 (Drosophila)	KEGG:hsa:84461`KO:K16777	GO:0005814^cellular_component^centriole	.
ggt_219	Protein PRRC2A	1-468[+]	Protein PRRC2A	.		.	.	ENOG410XQRI^proline-rich coiled-coil 2A	proline-rich coiled-coil 2A	KEGG:mcc:715715	GO:0005737^cellular_component^cytoplasm`GO:0005634^cellular_component^nucleus	.
ggt_220	.	1-354[+]	.	.		sigP:1^30^0.532^YES	.	.	.	.	.	.
ggt_221	.	1-333[+]	.	.		sigP:1^15^0.653^YES	.	.	.	.	.	.
ggt_222	Autophagy-related protein 9A	1-1389[+]	Autophagy-related protein 9A	PF04109.13^APG9^Autophagy protein Apg9^24-380^E:1.9e-126	APG9^Autophagy protein Apg9^24-380^E:19e-126	.	ExpAA=94.79^PredHel=4^Topology=i139-161o225-247i254-276o324-346i	ENOG410XQBE^Involved in autophagy and cytoplasm to vacuole transport (Cvt) vesicle formation. Plays a key role in the organization of the preautophagosomal structure phagophore assembly site (PAS), the nucleating site for formation of the sequestering vesicle. Cycles between the PAS and the cytoplasmic vesicle pool and may participate in supplying membrane for the growing autophagosome	Involved in autophagy and cytoplasm to vacuole transport (Cvt) vesicle formation. Plays a key role in the organization of the preautophagosomal structure phagophore assembly site (PAS), the nucleating site for formation of the sequestering vesicle. Cycles between the PAS and the cytoplasmic vesicle pool and may participate in supplying membrane for the growing autophagosome	KEGG:pon:100174344`KO:K17907	GO:0000421^cellular_component^autophagosome membrane`GO:0031410^cellular_component^cytoplasmic vesicle`GO:0005794^cellular_component^Golgi apparatus`GO:0016021^cellular_component^integral component of membrane`GO:0031902^cellular_component^late endosome membrane`GO:0006914^biological_process^autophagy`GO:0015031^biological_process^protein transport	.
ggt_223	Leucine-rich repeat-containing protein 4B	2-409[+]	Leucine-rich repeat-containing protein 4B	PF07679.13^I-set^Immunoglobulin I-set domain^15-104^E:2.2e-16`PF13927.3^Ig_3^Immunoglobulin domain^15-91^E:1.1e-12`PF00047.22^ig^Immunoglobulin domain^21-101^E:3.6e-10	I-set^Immunoglobulin I-set domain^15-104^E:22e-16`Ig_3^Immunoglobulin domain^15-91^E:11e-12`ig^Immunoglobulin domain^21-101^E:36e-10	.	ExpAA=18.40^PredHel=1^Topology=o109-131i	COG4886^leucine Rich Repeat	leucine Rich Repeat	KEGG:hsa:94030`KO:K16360	GO:0030054^cellular_component^cell junction`GO:0044300^cellular_component^cerebellar mossy fiber`GO:0005737^cellular_component^cytoplasm`GO:0016021^cellular_component^integral component of membrane`GO:0042734^cellular_component^presynaptic membrane`GO:0004860^molecular_function^protein kinase inhibitor activity`GO:0019221^biological_process^cytokine-mediated signaling pathway`GO:1904030^biologica…	.
ggt_224	.	1-384[+]	.	.		sigP:1^32^0.477^YES	.	.	.	.	.	.
ggt_225	.	1-390[+]	.	.		sigP:1^23^0.644^YES	.	.	.	.	.	.
ggt_226	Peptidyl-prolyl cis-trans isomerase FKBP11	25-693[-]	Peptidyl-prolyl cis-trans isomerase FKBP11	PF00254.25^FKBP_C^FKBP-type peptidyl-prolyl cis-trans isomerase^76-162^E:5.1e-27	FKBP_C^FKBP-type peptidyl-prolyl cis-trans isomerase^76-162^E:51e-27	.	ExpAA=35.25^PredHel=1^Topology=o177-199i	COG0545^Peptidyl-prolyl cis-trans isomerase	Peptidyl-prolyl cis-trans isomerase	KEGG:mmu:66120`KO:K09576	GO:0005789^cellular_component^endoplasmic reticulum membrane`GO:0016021^cellular_component^integral component of membrane`GO:0016020^cellular_component^membrane`GO:0005528^molecular_function^FK506 binding`GO:0003755^molecular_function^peptidyl-prolyl cis-trans isomerase activity`GO:0061077^biological_process^chaperone-mediated protein folding`GO:0000413^biological_process^protein peptidyl-prolyl …	GO:0006457^biological_process^protein folding
ggt_227	Ubiquitin-fold modifier-conjugating enzyme 1	118-666[-]	Ubiquitin-fold modifier-conjugating enzyme 1	PF08694.8^UFC1^Ubiquitin-fold modifier-conjugating enzyme 1^25-178^E:2.5e-82	UFC1^Ubiquitin-fold modifier-conjugating enzyme 1^25-178^E:25e-82	.	.	ENOG410ZBCX^ubiquitin-fold modifier conjugating enzyme 1	ubiquitin-fold modifier conjugating enzyme 1	KEGG:mmu:66155`KO:K12165	GO:0070062^cellular_component^extracellular exosome`GO:0071568^molecular_function^UFM1 transferase activity`GO:1990592^biological_process^protein K69-linked ufmylation`GO:0071569^biological_process^protein ufmylation`GO:0034976^biological_process^response to endoplasmic reticulum stress	.
ggt_228	.	1-303[+]	.	.		sigP:1^18^0.672^YES	.	.	.	.	.	.
ggt_229	Protein TANC2	1-522[+]	Protein TANC2	.		.	.	COG0666^Ankyrin Repeat	Ankyrin Repeat	KEGG:mmu:77097	GO:0001701^biological_process^in utero embryonic development	.
ggt_230	Dynein beta chain, ciliary	1-309[+]	Dynein beta chain, ciliary	.		.	.	.	.	.	GO:0005737^cellular_component^cytoplasm`GO:0030286^cellular_component^dynein complex`GO:0005874^cellular_component^microtubule`GO:0031514^cellular_component^motile cilium`GO:0005524^molecular_function^ATP binding`GO:0016887^molecular_function^ATPase activity`GO:0003777^molecular_function^microtubule motor activity`GO:0030030^biological_process^cell projection organization`GO:0007018^biological_pr…	.
ggt_231	Metal transporter CNNM2	1-300[+]	Metal transporter CNNM2	.		sigP:1^16^0.889^YES	.	COG1253^CBS Domain protein	CBS Domain protein	KEGG:hsa:54805`KO:K16302	GO:0016323^cellular_component^basolateral plasma membrane`GO:0016021^cellular_component^integral component of membrane`GO:0010960^biological_process^magnesium ion homeostasis`GO:0015693^biological_process^magnesium ion transport	.
ggt_232	Probable inactive tRNA-specific adenosine deaminase-like protein 3	1-525[+]	Probable inactive tRNA-specific adenosine deaminase-like protein 3	PF14437.3^MafB19-deam^MafB19-like deaminase^13-75^E:1.3e-06	MafB19-deam^MafB19-like deaminase^13-75^E:13e-06	.	.	.	.	KEGG:rno:100125374`KO:K15442	GO:0005829^cellular_component^cytosol`GO:0003824^molecular_function^catalytic activity`GO:0008270^molecular_function^zinc ion binding`GO:0009451^biological_process^RNA modification`GO:0008033^biological_process^tRNA processing	.
ggt_233	.	1-354[+]	.	.		sigP:1^15^0.676^YES	.	.	.	.	.	.
ggt_234	E3 ubiquitin-protein ligase HUWE1	1-1365[+]	E3 ubiquitin-protein ligase HUWE1	PF00632.22^HECT^HECT-domain (ubiquitin-transferase)^149-453^E:2.3e-95	HECT^HECT-domain (ubiquitin-transferase)^149-453^E:23e-95	.	.	COG5021^ubiquitin protein ligase	ubiquitin protein ligase	KEGG:mmu:59026`KO:K10592	GO:0005737^cellular_component^cytoplasm`GO:0070062^cellular_component^extracellular exosome`GO:0016020^cellular_component^membrane`GO:0005654^cellular_component^nucleoplasm`GO:0005634^cellular_component^nucleus`GO:0003677^molecular_function^DNA binding`GO:0016874^molecular_function^ligase activity`GO:0044822^molecular_function^poly(A) RNA binding`GO:0004842^molecular_function^ubiquitin-protein tr…	GO:0004842^molecular_function^ubiquitin-protein transferase activity
ggt_235	Interleukin-18-binding protein	7-447[-]	Interleukin-18-binding protein	.		sigP:1^24^0.661^YES	.	ENOG4111EES^Interleukin 18 binding protein	Interleukin 18 binding protein	KEGG:mmu:16068	GO:0070062^cellular_component^extracellular exosome`GO:0005615^cellular_component^extracellular space`GO:0042007^molecular_function^interleukin-18 binding`GO:0048019^molecular_function^receptor antagonist activity`GO:0070301^biological_process^cellular response to hydrogen peroxide`GO:0071356^biological_process^cellular response to tumor necrosis factor`GO:1900116^biological_process^extracellular…	.
ggt_236	Leucine-rich repeat-containing protein 20	1-552[+]	Leucine-rich repeat-containing protein 20	PF13855.3^LRR_8^Leucine rich repeat^52-109^E:3e-08`PF00560.30^LRR_1^Leucine Rich Repeat^75-90^E:1	LRR_8^Leucine rich repeat^52-109^E:3e-08`LRR_1^Leucine Rich Repeat^75-90^E:1	.	.	ENOG4111NSQ^Leucine rich repeat containing 20	Leucine rich repeat containing 20	KEGG:hsa:55222	.	GO:0005515^molecular_function^protein binding
ggt_237	Leucine-rich repeat-containing protein 70	.	.	.		.	.	.	.	COG4886^leucine Rich Repeat	KEGG:hsa:100130733	GO:0016021^cellular_component^integral component of membrane`GO:0007409^biological_process^axonogenesis
ggt_238	.	1-426[+]	ATPase inhibitor, mitochondrial	PF04568.9^IATP^Mitochondrial ATPase inhibitor, IATP^39-129^E:1.9e-23	IATP^Mitochondrial ATPase inhibitor, IATP^39-129^E:19e-23	.	.	ENOG41127Z5^ATPase inhibitory factor 1	ATPase inhibitory factor 1	KEGG:xtr:100216112	GO:0005739^cellular_component^mitochondrion`GO:0051117^molecular_function^ATPase binding`GO:0042030^molecular_function^ATPase inhibitor activity`GO:0042803^molecular_function^protein homodimerization activity`GO:0030218^biological_process^erythrocyte differentiation`GO:0006783^biological_process^heme biosynthetic process`GO:0032780^biological_process^negative regulation of ATPase activity`GO:0051…	GO:0042030^molecular_function^ATPase inhibitor activity`GO:0032780^biological_process^negative regulation of ATPase activity`GO:0005739^cellular_component^mitochondrion
ggt_239	Cornifin alpha	.	.	.		.	.	.	.	ENOG410XUVY^Cross-linked envelope protein of keratinocytes. It is a keratinocyte protein that first appears in the cell cytosol, but ultimately becomes cross-linked to membrane proteins by transglutaminase. All that results in the formation of an insoluble envelope beneath the plasma membrane	.	GO:0005737^cellular_component^cytoplasm`GO:0031424^biological_process^keratinization`GO:0018149^biological_process^peptide cross-linking
ggt_240	.	1-306[+]	.	.		sigP:1^48^0.454^YES	.	.	.	.	.	.
ggt_241	Pol polyprotein	1-333[+]	Pol polyprotein	PF00078.24^RVT_1^Reverse transcriptase (RNA-dependent DNA polymerase)^2-87^E:4.4e-10	RVT_1^Reverse transcriptase (RNA-dependent DNA polymerase)^2-87^E:44e-10	.	.	.	.	KEGG:vg:1491893	GO:0004190^molecular_function^aspartic-type endopeptidase activity`GO:0003676^molecular_function^nucleic acid binding`GO:0003964^molecular_function^RNA-directed DNA polymerase activity`GO:0004523^molecular_function^RNA-DNA hybrid ribonuclease activity`GO:0015074^biological_process^DNA integration`GO:0006310^biological_process^DNA recombination`GO:0075713^biological_process^establishment of integr…	.
ggt_242	.	2-310[+]	.	.		.	ExpAA=22.89^PredHel=1^Topology=i55-77o	.	.	.	.	.
ggt_243	.	3-317[+]	.	.		.	ExpAA=21.51^PredHel=1^Topology=i65-87o	.	.	.	.	.
ggt_244	Protein capicua homolog	1-774[+]	Protein capicua homolog	.		.	.	ENOG4111S7E^capicua homolog (Drosophila)	capicua homolog (Drosophila)	KEGG:hsa:23152	GO:0005634^cellular_component^nucleus`GO:0003682^molecular_function^chromatin binding`GO:0003677^molecular_function^DNA binding`GO:0048286^biological_process^lung alveolus development`GO:0000122^biological_process^negative regulation of transcription from RNA polymerase II promoter`GO:0006351^biological_process^transcription, DNA-templated	.
ggt_245	50S ribosomal protein L11 {ECO:0000255|HAMAP-Rule:MF_00736}	.	.	.		.	.	.	.	.	KEGG:kpe:KPK_5313`KO:K02867	GO:0005840^cellular_component^ribosome`GO:0070180^molecular_function^large ribosomal subunit rRNA binding`GO:0003735^molecular_function^structural constituent of ribosome`GO:0006412^biological_process^translation
ggt_246	.	3-395[-]	.	.		sigP:1^23^0.463^YES	.	.	.	.	.	.
ggt_247	.	113-457[+]	.	.		sigP:1^18^0.692^YES	.	.	.	.	.	.
ggt_248	.	1-408[+]	.	.		.	ExpAA=22.56^PredHel=1^Topology=i99-121o	.	.	.	.	.
ggt_249	Zinc finger protein 581	2-364[+]	Zinc finger protein 581	PF13912.3^zf-C2H2_6^C2H2-type zinc finger^6-29^E:0.054`PF13913.3^zf-C2HC_2^zinc-finger of a C2HC-type^8-17^E:0.022`PF00096.23^zf-C2H2^Zinc finger, C2H2 type^34-56^E:7e-06`PF13912.3^zf-C2H2_6^C2H2-type zinc finger^34-56^E:0.046`PF13894.3^zf-C2H2_4^C2H2-type zinc finger^90-113^E:0.00056	zf-C2H2_6^C2H2-type zinc finger^6-29^E:0054`zf-C2HC_2^zinc-finger of a C2HC-type^8-17^E:0022`zf-C2H2^Zinc finger, C2H2 type^34-56^E:7e-06`zf-C2H2_6^C2H2-type zinc finger^34-56^E:0046`zf-C2H2_4^C2H2-type zinc finger^90-113^E:000056	.	.	COG5048^Zinc finger protein	Zinc finger protein	KEGG:hsa:51545	GO:0005634^cellular_component^nucleus`GO:0003677^molecular_function^DNA binding`GO:0046872^molecular_function^metal ion binding`GO:0006355^biological_process^regulation of transcription, DNA-templated`GO:0006351^biological_process^transcription, DNA-templated	GO:0046872^molecular_function^metal ion binding
ggt_250	.	1-405[+]	.	.		.	ExpAA=19.36^PredHel=1^Topology=o65-84i	.	.	.	.	.
ggt_251	Neurexin-2	1-714[+]	Neurexin-2	PF02210.21^Laminin_G_2^Laminin G domain^49-174^E:5.6e-27`PF00054.20^Laminin_G_1^Laminin G domain^49-175^E:2.4e-20	Laminin_G_2^Laminin G domain^49-174^E:56e-27`Laminin_G_1^Laminin G domain^49-175^E:24e-20	.	.	ENOG410XNU6^Neurexin	Neurexin	KEGG:hsa:9379`KO:K07377	GO:0005623^cellular_component^cell`GO:0016021^cellular_component^integral component of membrane`GO:0043234^cellular_component^protein complex`GO:0005246^molecular_function^calcium channel regulator activity`GO:0050839^molecular_function^cell adhesion molecule binding`GO:0046872^molecular_function^metal ion binding`GO:0097109^molecular_function^neuroligin family protein binding`GO:0004888^molecula…	.
ggt_252	Interleukin enhancer-binding factor 3	.	.	.		.	.	.	.	ENOG410XPBY^zinc finger RNA binding protein	KEGG:rno:84472`KO:K13090	GO:0005737^cellular_component^cytoplasm`GO:0030529^cellular_component^intracellular ribonucleoprotein complex`GO:0005730^cellular_component^nucleolus`GO:0005634^cellular_component^nucleus`GO:0003677^molecular_function^DNA binding`GO:0019899^molecular_function^enzyme binding`GO:0003723^molecular_function^RNA binding`GO:0003700^molecular_function^transcription factor activity, sequence-specific DNA…
ggt_253	Hsp90 co-chaperone Cdc37	1-1182[-]	.	.		.	ExpAA=63.97^PredHel=3^Topology=o235-257i278-300o328-350i	.	.	.	.	.
ggt_254	Serologically defined colon cancer antigen 3 homolog	1-933[+]	Serologically defined colon cancer antigen 3 homolog	.		.	.	ENOG4111TAC^Serologically defined colon cancer antigen 3	Serologically defined colon cancer antigen 3	KEGG:mmu:68112	GO:0005769^cellular_component^early endosome`GO:0005768^cellular_component^endosome`GO:0030496^cellular_component^midbody`GO:0055037^cellular_component^recycling endosome`GO:0030904^cellular_component^retromer complex`GO:0007049^biological_process^cell cycle`GO:0051301^biological_process^cell division`GO:0015031^biological_process^protein transport`GO:0032465^biological_process^regulation of cyto…	.
ggt_255	Sperm surface protein Sp17	1-366[-]	Sperm surface protein Sp17	PF02197.14^RIIa^Regulatory subunit of type II PKA R-subunit^58-95^E:1.1e-11	RIIa^Regulatory subunit of type II PKA R-subunit^58-95^E:11e-11	.	.	ENOG410XXA6^Sperm surface zona pellucida binding protein. Helps to bind spermatozoa to the zona pellucida with high affinity. Might function in binding zona pellucida and carbohydrates (By similarity)	Sperm surface zona pellucida binding protein. Helps to bind spermatozoa to the zona pellucida with high affinity. Might function in binding zona pellucida and carbohydrates (By similarity)	KEGG:hsa:53340	GO:0005737^cellular_component^cytoplasm`GO:0009897^cellular_component^external side of plasma membrane`GO:0031514^cellular_component^motile cilium`GO:0072372^cellular_component^primary cilium`GO:0035686^cellular_component^sperm fibrous sheath`GO:0097228^cellular_component^sperm principal piece`GO:0007339^biological_process^binding of sperm to zona pellucida`GO:0003351^biological_process^epithelia…	.
ggt_256	Histone-lysine N-methyltransferase SETD1A	1-405[+]	Histone-lysine N-methyltransferase SETD1A	.		.	.	COG2940^Histone-lysine N-methyltransferase	Histone-lysine N-methyltransferase	KEGG:hsa:9739`KO:K11422	GO:0005694^cellular_component^chromosome`GO:0035097^cellular_component^histone methyltransferase complex`GO:0016607^cellular_component^nuclear speck`GO:0005654^cellular_component^nucleoplasm`GO:0005634^cellular_component^nucleus`GO:0048188^cellular_component^Set1C/COMPASS complex`GO:0008013^molecular_function^beta-catenin binding`GO:0042800^molecular_function^histone methyltransferase activity (H…	.
ggt_257	.	1-312[+]	.	.		sigP:1^24^0.618^YES	.	.	.	.	.	.
ggt_258	Protein PRRC2A	1-456[+]	Protein PRRC2A	.		.	.	ENOG410XQRI^proline-rich coiled-coil 2A	proline-rich coiled-coil 2A	KEGG:mmu:53761	GO:0005737^cellular_component^cytoplasm`GO:0070062^cellular_component^extracellular exosome`GO:0043231^cellular_component^intracellular membrane-bounded organelle`GO:0016020^cellular_component^membrane`GO:0005634^cellular_component^nucleus`GO:0044822^molecular_function^poly(A) RNA binding	.
ggt_259	Voltage-dependent L-type calcium channel subunit alpha-1F	1-330[+]	Voltage-dependent L-type calcium channel subunit alpha-1F	.		.	ExpAA=22.62^PredHel=1^Topology=i62-84o	ENOG410XNP6^Calcium channel	Calcium channel	KEGG:hsa:778`KO:K04853	GO:0016021^cellular_component^integral component of membrane`GO:0005891^cellular_component^voltage-gated calcium channel complex`GO:0008331^molecular_function^high voltage-gated calcium channel activity`GO:0046872^molecular_function^metal ion binding`GO:0005245^molecular_function^voltage-gated calcium channel activity`GO:0007409^biological_process^axonogenesis`GO:0006874^biological_process^cellul…	.
ggt_260	.	1-321[+]	.	.		sigP:1^25^0.689^YES	ExpAA=54.58^PredHel=3^Topology=i13-35o50-69i76-98o	.	.	.	.	.
ggt_261	.	3-404[-]	.	.		sigP:1^16^0.496^YES	.	.	.	.	.	.
ggt_262	.	2-358[+]	.	.		sigP:1^30^0.609^YES	ExpAA=12.39^PredHel=1^Topology=o10-32i	.	.	.	.	.
ggt_263	Collagen alpha-2(XI) chain	1-390[+]	Collagen alpha-2(XI) chain	PF01391.15^Collagen^Collagen triple helix repeat (20 copies)^3-56^E:2.8e-09	Collagen^Collagen triple helix repeat (20 copies)^3-56^E:28e-09	.	.	ENOG410XNMM^collagen, type	collagen, type	KEGG:bta:515435`KO:K19721	GO:0005581^cellular_component^collagen trimer`GO:0005576^cellular_component^extracellular region`GO:0005578^cellular_component^proteinaceous extracellular matrix`GO:0005201^molecular_function^extracellular matrix structural constituent`GO:0046872^molecular_function^metal ion binding	.
ggt_264	Putative transmembrane protein INAFM2 {ECO:0000305}	164-481[+]	Putative transmembrane protein INAFM2 {ECO:0000305}	PF15018.3^InaF-motif^TRP-interacting helix^30-62^E:5.2e-17	InaF-motif^TRP-interacting helix^30-62^E:52e-17	.	ExpAA=23.05^PredHel=1^Topology=i38-60o	.	.	KEGG:hsa:100505573	GO:0016021^cellular_component^integral component of membrane	.
ggt_265	26S protease regulatory subunit 6B	1-393[+]	26S protease regulatory subunit 6B	PF00004.26^AAA^ATPase family associated with various cellular activities (AAA)^3-47^E:9.1e-11	AAA^ATPase family associated with various cellular activities (AAA)^3-47^E:91e-11	.	.	COG1222^26S protease regulatory subunit	26S protease regulatory subunit	KEGG:rno:117262`KO:K03063	GO:0031597^cellular_component^cytosolic proteasome complex`GO:0016234^cellular_component^inclusion body`GO:0016020^cellular_component^membrane`GO:0031595^cellular_component^nuclear proteasome complex`GO:0022624^cellular_component^proteasome accessory complex`GO:0008540^cellular_component^proteasome regulatory particle, base subcomplex`GO:0005524^molecular_function^ATP binding`GO:0016887^molecular…	GO:0005524^molecular_function^ATP binding
ggt_266	Mitochondrial import receptor subunit TOM40 homolog	1-930[+]	Mitochondrial import receptor subunit TOM40 homolog	PF01459.19^Porin_3^Eukaryotic porin^27-303^E:3e-70	Porin_3^Eukaryotic porin^27-303^E:3e-70	.	.	ENOG410XS2U^Translocase of outer mitochondrial membrane 40 homolog	Translocase of outer mitochondrial membrane 40 homolog	KEGG:xtr:394730`KO:K11518	GO:0005742^cellular_component^mitochondrial outer membrane translocase complex`GO:0046930^cellular_component^pore complex`GO:0015288^molecular_function^porin activity`GO:0015266^molecular_function^protein channel activity`GO:0006811^biological_process^ion transport`GO:0030150^biological_process^protein import into mitochondrial matrix`GO:0006626^biological_process^protein targeting to mitochondri…	GO:0055085^biological_process^transmembrane transport`GO:0005741^cellular_component^mitochondrial outer membrane
ggt_267	Transcription factor jun-D	2-802[+]	Transcription factor jun-D	PF03957.10^Jun^Jun-like transcription factor^10-174^E:1e-54`PF03131.14^bZIP_Maf^bZIP Maf transcription factor^181-244^E:3.8e-09`PF00170.18^bZIP_1^bZIP transcription factor^183-245^E:8.1e-17`PF07716.12^bZIP_2^Basic region leucine zipper^189-243^E:1.8e-08	Jun^Jun-like transcription factor^10-174^E:1e-54`bZIP_Maf^bZIP Maf transcription factor^181-244^E:38e-09`bZIP_1^bZIP transcription factor^183-245^E:81e-17`bZIP_2^Basic region leucine zipper^189-243^E:18e-08	.	.	.	.	.	GO:0000790^cellular_component^nuclear chromatin`GO:0005667^cellular_component^transcription factor complex`GO:0000978^molecular_function^RNA polymerase II core promoter proximal region sequence-specific DNA binding`GO:0000981^molecular_function^RNA polymerase II transcription factor activity, sequence-specific DNA binding`GO:0003713^molecular_function^transcription coactivator activity`GO:0008134…	GO:0003677^molecular_function^DNA binding`GO:0006355^biological_process^regulation of transcription, DNA-templated`GO:0005634^cellular_component^nucleus`GO:0003700^molecular_function^transcription factor activity, sequence-specific DNA binding`GO:0043565^molecular_function^sequence-specific DNA binding
ggt_268	Protein fuzzy homolog	3-332[-]	Protein fuzzy homolog	.		.	.	ENOG410ZQFB^fuzzy homolog	fuzzy homolog	KEGG:rno:308577	GO:0005737^cellular_component^cytoplasm`GO:0005856^cellular_component^cytoskeleton`GO:0070062^cellular_component^extracellular exosome`GO:0009952^biological_process^anterior/posterior pattern specification`GO:0035904^biological_process^aorta development`GO:0003279^biological_process^cardiac septum development`GO:0042384^biological_process^cilium assembly`GO:0060976^biological_process^coronary vas…	.
ggt_269	Ryanodine receptor 1	1-480[+]	Ryanodine receptor 1	.		.	.	ENOG410YCNW^ryanodine receptor	ryanodine receptor	.	GO:0005829^cellular_component^cytosol`GO:0031234^cellular_component^extrinsic component of cytoplasmic side of plasma membrane`GO:0016021^cellular_component^integral component of membrane`GO:0042383^cellular_component^sarcolemma`GO:0016529^cellular_component^sarcoplasmic reticulum`GO:0033017^cellular_component^sarcoplasmic reticulum membrane`GO:0005262^molecular_function^calcium channel activity`…	.
ggt_270	Autophagy-related protein 9A	1-756[+]	Autophagy-related protein 9A	.		.	ExpAA=41.65^PredHel=2^Topology=i110-132o166-188i	ENOG410XQBE^Involved in autophagy and cytoplasm to vacuole transport (Cvt) vesicle formation. Plays a key role in the organization of the preautophagosomal structure phagophore assembly site (PAS), the nucleating site for formation of the sequestering vesicle. Cycles between the PAS and the cytoplasmic vesicle pool and may participate in supplying membrane for the growing autophagosome	Involved in autophagy and cytoplasm to vacuole transport (Cvt) vesicle formation. Plays a key role in the organization of the preautophagosomal structure phagophore assembly site (PAS), the nucleating site for formation of the sequestering vesicle. Cycles between the PAS and the cytoplasmic vesicle pool and may participate in supplying membrane for the growing autophagosome	KEGG:mmu:245860`KO:K17907	GO:0005776^cellular_component^autophagosome`GO:0005737^cellular_component^cytoplasm`GO:0031410^cellular_component^cytoplasmic vesicle`GO:0005768^cellular_component^endosome`GO:0016021^cellular_component^integral component of membrane`GO:0005770^cellular_component^late endosome`GO:0031902^cellular_component^late endosome membrane`GO:0016020^cellular_component^membrane`GO:0000407^cellular_component…	.
ggt_271	.	165-476[-]	.	.		sigP:1^20^0.75^YES	ExpAA=37.06^PredHel=2^Topology=i7-29o49-71i	.	.	.	.	.
ggt_272	Uncharacterized protein C19orf52	1-993[+]	.	.		.	.	.	.	.	.	.
ggt_273	Intermediate filament family orphan 1	3-509[-]	Intermediate filament family orphan 1	.		.	.	ENOG410ZMWF^Intermediate filament family orphan 1	Intermediate filament family orphan 1	KEGG:hsa:25900	GO:0005882^cellular_component^intermediate filament	.
ggt_274	.	1-312[+]	.	.		sigP:1^18^0.507^YES	.	.	.	.	.	.
ggt_275	Exostosin-1b	76-474[-]	Exostosin-1b	PF09258.7^Glyco_transf_64^Glycosyl transferase family 64 domain^11-115^E:2.4e-30	Glyco_transf_64^Glycosyl transferase family 64 domain^11-115^E:24e-30	.	.	ENOG410XTFH^Exostosin	Exostosin	.	GO:0030176^cellular_component^integral component of endoplasmic reticulum membrane`GO:0050508^molecular_function^glucuronosyl-N-acetylglucosaminyl-proteoglycan 4-alpha-N-acetylglucosaminyltransferase activity`GO:0046872^molecular_function^metal ion binding`GO:0050509^molecular_function^N-acetylglucosaminyl-proteoglycan 4-beta-glucuronosyltransferase activity`GO:0006024^biological_process^glycosam…	GO:0006024^biological_process^glycosaminoglycan biosynthetic process`GO:0015012^biological_process^heparan sulfate proteoglycan biosynthetic process`GO:0016021^cellular_component^integral component of membrane
ggt_276	G-protein coupled receptor 1	1-414[+]	G-protein coupled receptor 1	PF00001.18^7tm_1^7 transmembrane receptor (rhodopsin family)^54-137^E:3.2e-18	7tm_1^7 transmembrane receptor (rhodopsin family)^54-137^E:32e-18	.	ExpAA=65.81^PredHel=3^Topology=o38-60i73-95o115-132i	ENOG410XQ5U^G protein-coupled receptor 1	G protein-coupled receptor 1	KEGG:rno:25457`KO:K04310	GO:0005887^cellular_component^integral component of plasma membrane`GO:0043005^cellular_component^neuron projection`GO:0004930^molecular_function^G-protein coupled receptor activity`GO:0042923^molecular_function^neuropeptide binding`GO:0007187^biological_process^G-protein coupled receptor signaling pathway, coupled to cyclic nucleotide second messenger`GO:0007218^biological_process^neuropeptide s…	GO:0004930^molecular_function^G-protein coupled receptor activity`GO:0007186^biological_process^G-protein coupled receptor signaling pathway`GO:0016021^cellular_component^integral component of membrane
ggt_277	Transcriptional activator MN1 {ECO:0000305}	1-2028[+]	.	.		.	.	.	.	.	.	.
ggt_278	Filamin-C	2-556[+]	Filamin-C	PF00630.16^Filamin^Filamin/ABP280 repeat^4-69^E:3.9e-13	Filamin^Filamin/ABP280 repeat^4-69^E:39e-13	.	.	COG5069^Microtubule associated monoxygenase, calponin and LIM domain containing	Microtubule associated monoxygenase, calponin and LIM domain containing	KEGG:mmu:68794`KO:K04437	GO:0015629^cellular_component^actin cytoskeleton`GO:0005737^cellular_component^cytoplasm`GO:0005925^cellular_component^focal adhesion`GO:0005886^cellular_component^plasma membrane`GO:0042383^cellular_component^sarcolemma`GO:0016528^cellular_component^sarcoplasm`GO:0030018^cellular_component^Z disc`GO:0003779^molecular_function^actin binding`GO:0030506^molecular_function^ankyrin binding`GO:0008092…	.
ggt_279	Leucine-rich repeat-containing protein 70	1-987[+]	Leucine-rich repeat-containing protein 70	PF13855.3^LRR_8^Leucine rich repeat^1-56^E:4.2e-11`PF13516.3^LRR_6^Leucine Rich repeat^21-34^E:0.79	LRR_8^Leucine rich repeat^1-56^E:42e-11`LRR_6^Leucine Rich repeat^21-34^E:079	.	ExpAA=22.49^PredHel=1^Topology=o236-258i	COG4886^leucine Rich Repeat	leucine Rich Repeat	KEGG:hsa:100130733	GO:0016021^cellular_component^integral component of membrane`GO:0007409^biological_process^axonogenesis	GO:0005515^molecular_function^protein binding
ggt_280	Serine/threonine-protein kinase Kist	.	.	.		.	.	.	.	.	KEGG:pon:100172072`KO:K08877	GO:0005634^cellular_component^nucleus`GO:0005524^molecular_function^ATP binding`GO:0004674^molecular_function^protein serine/threonine kinase activity`GO:0003723^molecular_function^RNA binding
ggt_281	Gap junction delta-2 protein	.	.	.		.	.	.	.	.	.	GO:0005922^cellular_component^connexon complex`GO:0016021^cellular_component^integral component of membrane`GO:0007154^biological_process^cell communication
ggt_282	.	1-300[+]	.	.		.	ExpAA=19.54^PredHel=1^Topology=o23-45i	.	.	.	.	.
ggt_283	.	1-468[+]	.	.		.	ExpAA=21.37^PredHel=1^Topology=i124-143o	.	.	.	.	.
ggt_284	Envelope glycoprotein gp95	.	.	.		.	.	.	.	.	.	GO:0020002^cellular_component^host cell plasma membrane`GO:0016021^cellular_component^integral component of membrane`GO:0019031^cellular_component^viral envelope`GO:0055036^cellular_component^virion membrane`GO:0019064^biological_process^fusion of virus membrane with host plasma membrane`GO:0019062^biological_process^virion attachment to host cell
ggt_285	DNA-directed RNA polymerase III subunit RPC7-like	1-462[-]	DNA-directed RNA polymerase III subunit RPC7-like	PF11705.5^RNA_pol_3_Rpc31^DNA-directed RNA polymerase III subunit Rpc31^20-135^E:1.7e-15	RNA_pol_3_Rpc31^DNA-directed RNA polymerase III subunit Rpc31^20-135^E:17e-15	.	.	ENOG4112311^Polymerase (RNA) III (DNA directed) polypeptide G	Polymerase (RNA) III (DNA directed) polypeptide G	KEGG:bta:505641`KO:K03024	GO:0005666^cellular_component^DNA-directed RNA polymerase III complex`GO:0000790^cellular_component^nuclear chromatin`GO:0006359^biological_process^regulation of transcription from RNA polymerase III promoter`GO:0006384^biological_process^transcription initiation from RNA polymerase III promoter	GO:0006359^biological_process^regulation of transcription from RNA polymerase III promoter
ggt_286	.	1-444[+]	.	.		.	ExpAA=21.55^PredHel=1^Topology=i7-29o	.	.	.	.	.
ggt_287	.	1-768[-]	CREB/ATF bZIP transcription factor	.		.	.	ENOG4111T3W^CREB ATF bZIP transcription factor	CREB ATF bZIP transcription factor	KEGG:mmu:233490	GO:0005634^cellular_component^nucleus`GO:0042802^molecular_function^identical protein binding`GO:0043565^molecular_function^sequence-specific DNA binding`GO:0003700^molecular_function^transcription factor activity, sequence-specific DNA binding`GO:0045814^biological_process^negative regulation of gene expression, epigenetic`GO:0045892^biological_process^negative regulation of transcription, DNA-t…	.
ggt_288	Transposon Tf2-11 polyprotein	1-390[+]	Transposon Tf2-11 polyprotein	.		.	.	.	.	KEGG:spo:SPBC1289.17	GO:0005634^cellular_component^nucleus`GO:0004190^molecular_function^aspartic-type endopeptidase activity`GO:0003677^molecular_function^DNA binding`GO:0003887^molecular_function^DNA-directed DNA polymerase activity`GO:0004519^molecular_function^endonuclease activity`GO:0046872^molecular_function^metal ion binding`GO:0003723^molecular_function^RNA binding`GO:0003964^molecular_function^RNA-directed …	.
ggt_289	Speedy protein 1-A	1-432[+]	Speedy protein 1-A	PF11357.5^Spy1^Cell cycle regulatory protein^15-144^E:1.8e-61	Spy1^Cell cycle regulatory protein^15-144^E:18e-61	.	.	.	.	KEGG:xla:398012`KO:K08694	GO:0005634^cellular_component^nucleus`GO:0030332^molecular_function^cyclin binding`GO:0019901^molecular_function^protein kinase binding`GO:0000187^biological_process^activation of MAPK activity`GO:0008315^biological_process^meiotic G2/MI transition`GO:0006378^biological_process^mRNA polyadenylation`GO:0007275^biological_process^multicellular organism development`GO:0001556^biological_process^oocy…	.
ggt_290	.	1-318[+]	.	.		.	ExpAA=22.01^PredHel=1^Topology=i79-101o	.	.	.	.	.
ggt_291	Splicing factor 3B subunit 2	.	.	.		.	.	.	.	COG5182^Splicing factor 3b subunit	KEGG:hsa:10992`KO:K12829	GO:0071013^cellular_component^catalytic step 2 spliceosome`GO:0005654^cellular_component^nucleoplasm`GO:0071011^cellular_component^precatalytic spliceosome`GO:0005681^cellular_component^spliceosomal complex`GO:0005689^cellular_component^U12-type spliceosomal complex`GO:0005686^cellular_component^U2 snRNP`GO:0005684^cellular_component^U2-type spliceosomal complex`GO:0044822^molecular_function^poly…
ggt_292	Transcription factor SOX-4	1-1149[+]	.	.		sigP:1^22^0.695^YES	ExpAA=20.43^PredHel=1^Topology=i7-26o	.	.	.	.	.
ggt_293	V-set and immunoglobulin domain-containing protein 4	.	.	.		.	.	.	.	ENOG410YP5S^V-set and immunoglobulin domain containing 4	KEGG:hsa:11326	GO:0070062^cellular_component^extracellular exosome`GO:0016021^cellular_component^integral component of membrane`GO:0006957^biological_process^complement activation, alternative pathway`GO:0032703^biological_process^negative regulation of interleukin-2 production`GO:0042130^biological_process^negative regulation of T cell proliferation
ggt_294	Multiple epidermal growth factor-like domains protein 8	1-339[+]	Multiple epidermal growth factor-like domains protein 8	.		.	.	ENOG410YF0N^Multiple EGF-like-domains 8	Multiple EGF-like-domains 8	.	GO:0016021^cellular_component^integral component of membrane`GO:0005634^cellular_component^nucleus`GO:0005509^molecular_function^calcium ion binding`GO:0030509^biological_process^BMP signaling pathway`GO:0071907^biological_process^determination of digestive tract left/right asymmetry`GO:0061371^biological_process^determination of heart left/right asymmetry`GO:0060971^biological_process^embryonic …	.
ggt_295	Zonadhesin	1-366[+]	Zonadhesin	.		.	.	ENOG410XNSK^oligomeric mucus gel-forming	oligomeric mucus gel-forming	.	GO:0016021^cellular_component^integral component of membrane`GO:0005886^cellular_component^plasma membrane`GO:0050840^molecular_function^extracellular matrix binding`GO:0007339^biological_process^binding of sperm to zona pellucida`GO:0007155^biological_process^cell adhesion`GO:2000359^biological_process^regulation of binding of sperm to zona pellucida	.
ggt_296	Far upstream element-binding protein 2	98-436[-]	Far upstream element-binding protein 2	PF09005.7^DUF1897^Domain of unknown function (DUF1897)^12-33^E:2.3e-06`PF09005.7^DUF1897^Domain of unknown function (DUF1897)^69-87^E:1.4e-06	DUF1897^Domain of unknown function (DUF1897)^12-33^E:23e-06`DUF1897^Domain of unknown function (DUF1897)^69-87^E:14e-06	.	.	.	.	KEGG:gga:374140`KO:K13210	GO:0005737^cellular_component^cytoplasm`GO:0005634^cellular_component^nucleus`GO:0003730^molecular_function^mRNA 3'-UTR binding`GO:0008298^biological_process^intracellular mRNA localization`GO:0051028^biological_process^mRNA transport	.
ggt_297	.	1-342[+]	.	.		.	ExpAA=24.79^PredHel=1^Topology=i78-100o	.	.	.	.	.
ggt_298	Elongation factor G {ECO:0000255|HAMAP-Rule:MF_00054}	.	.	.		.	.	.	.	.	KEGG:ssn:SSON_3470`KO:K02355	GO:0005737^cellular_component^cytoplasm`GO:0005525^molecular_function^GTP binding`GO:0003924^molecular_function^GTPase activity`GO:0003746^molecular_function^translation elongation factor activity
ggt_299	Alpha-2B adrenergic receptor	1-306[+]	Alpha-2B adrenergic receptor	PF00001.18^7tm_1^7 transmembrane receptor (rhodopsin family)^62-101^E:7.2e-10	7tm_1^7 transmembrane receptor (rhodopsin family)^62-101^E:72e-10	.	ExpAA=42.85^PredHel=2^Topology=o48-70i82-101o	.	.	.	GO:0016021^cellular_component^integral component of membrane`GO:0005886^cellular_component^plasma membrane`GO:0004938^molecular_function^alpha2-adrenergic receptor activity`GO:0030168^biological_process^platelet activation`GO:0006940^biological_process^regulation of smooth muscle contraction`GO:0019229^biological_process^regulation of vasoconstriction	GO:0004930^molecular_function^G-protein coupled receptor activity`GO:0007186^biological_process^G-protein coupled receptor signaling pathway`GO:0016021^cellular_component^integral component of membrane
ggt_300	.	2-376[+]	.	.		.	ExpAA=21.22^PredHel=1^Topology=i51-73o	.	.	.	.	.
ggt_301	Arf-GAP with SH3 domain, ANK repeat and PH domain-containing protein 1	4-606[-]	Arf-GAP with SH3 domain, ANK repeat and PH domain-containing protein 1	PF07653.14^SH3_2^Variant SH3 domain^142-195^E:4.3e-09`PF00018.25^SH3_1^SH3 domain^145-192^E:1e-05	SH3_2^Variant SH3 domain^142-195^E:43e-09`SH3_1^SH3 domain^145-192^E:1e-05	.	.	COG5347^domain, ankyrin repeat and PH domain	domain, ankyrin repeat and PH domain	KEGG:bta:327705`KO:K12488	GO:0005737^cellular_component^cytoplasm`GO:0016020^cellular_component^membrane`GO:0005096^molecular_function^GTPase activator activity`GO:0046872^molecular_function^metal ion binding`GO:0060271^biological_process^cilium morphogenesis	GO:0005515^molecular_function^protein binding
ggt_302	Potassium-transporting ATPase alpha chain 1	1-381[+]	Potassium-transporting ATPase alpha chain 1	PF00689.18^Cation_ATPase_C^Cation transporting ATPase, C-terminus^23-127^E:1.5e-21	Cation_ATPase_C^Cation transporting ATPase, C-terminus^23-127^E:15e-21	.	ExpAA=51.17^PredHel=2^Topology=i73-95o105-122i	COG0474^P-type atpase	P-type atpase	.	GO:0005615^cellular_component^extracellular space`GO:0005887^cellular_component^integral component of plasma membrane`GO:0043231^cellular_component^intracellular membrane-bounded organelle`GO:0005886^cellular_component^plasma membrane`GO:0005524^molecular_function^ATP binding`GO:0008900^molecular_function^hydrogen:potassium-exchanging ATPase activity`GO:0000287^molecular_function^magnesium ion bi…	.
ggt_303	NF-kappa-B inhibitor alpha	3-344[-]	NF-kappa-B inhibitor alpha	.		.	.	COG0666^Ankyrin Repeat	Ankyrin Repeat	.	GO:0005737^cellular_component^cytoplasm`GO:0002218^biological_process^activation of innate immune response`GO:0035419^biological_process^activation of MAPK activity involved in innate immune response`GO:0007250^biological_process^activation of NF-kappaB-inducing kinase activity`GO:0045087^biological_process^innate immune response`GO:0002755^biological_process^MyD88-dependent toll-like receptor si…	.
ggt_304	.	1-309[+]	IgA FC receptor	.		.	.	.	.	.	GO:0005618^cellular_component^cell wall`GO:0005576^cellular_component^extracellular region`GO:0016020^cellular_component^membrane	.
ggt_305	PERQ amino acid-rich with GYF domain-containing protein 1	1-561[+]	PERQ amino acid-rich with GYF domain-containing protein 1	.		.	.	ENOG4111AQ6^GRB10 interacting GYF protein 1	GRB10 interacting GYF protein 1	KEGG:mmu:57330`KO:K18730	GO:0048009^biological_process^insulin-like growth factor receptor signaling pathway	.
ggt_306	Fibroblast growth factor 11	1-426[+]	Fibroblast growth factor 11	PF00167.15^FGF^Fibroblast growth factor^2-113^E:2.8e-29	FGF^Fibroblast growth factor^2-113^E:28e-29	.	.	ENOG4111IPH^fibroblast growth factor receptor signaling pathway	fibroblast growth factor receptor signaling pathway	KEGG:mmu:14166`KO:K04358	GO:0005576^cellular_component^extracellular region`GO:0005634^cellular_component^nucleus	GO:0008083^molecular_function^growth factor activity
ggt_307	.	1-393[+]	.	.		.	ExpAA=59.10^PredHel=2^Topology=i21-43o86-108i	.	.	.	.	.
ggt_308	.	1-330[+]	.	.		.	ExpAA=37.05^PredHel=2^Topology=i57-79o89-108i	.	.	.	.	.
ggt_309	RelA-associated inhibitor	1-348[+]	RelA-associated inhibitor	.		.	.	ENOG410Y17W^apoptotic process	apoptotic process	KEGG:mmu:333654	GO:0030054^cellular_component^cell junction`GO:0005737^cellular_component^cytoplasm`GO:0045171^cellular_component^intercellular bridge`GO:0005634^cellular_component^nucleus`GO:0042802^molecular_function^identical protein binding`GO:0006915^biological_process^apoptotic process`GO:0060048^biological_process^cardiac muscle contraction`GO:0003215^biological_process^cardiac right ventricle morphogenes…	.
ggt_310	D site-binding protein	.	.	.		.	.	.	.	ENOG410YAPB^D site of albumin promoter (albumin D-box) binding protein	KEGG:bta:503577`KO:K09056	GO:0005634^cellular_component^nucleus`GO:0000977^molecular_function^RNA polymerase II regulatory region sequence-specific DNA binding`GO:0001077^molecular_function^transcriptional activator activity, RNA polymerase II core promoter proximal region sequence-specific binding`GO:0007623^biological_process^circadian rhythm
ggt_311	Sialoadhesin	1-774[-]	Sialoadhesin	PF13895.3^Ig_2^Immunoglobulin domain^19-99^E:5.4e-14`PF13927.3^Ig_3^Immunoglobulin domain^19-84^E:1.7e-07	Ig_2^Immunoglobulin domain^19-99^E:54e-14`Ig_3^Immunoglobulin domain^19-84^E:17e-07	.	ExpAA=23.33^PredHel=1^Topology=o209-231i	ENOG410ZJZH^sialic acid binding Ig-like lectin 1, sialoadhesin	sialic acid binding Ig-like lectin 1, sialoadhesin	KEGG:mmu:20612`KO:K06548	GO:0005576^cellular_component^extracellular region`GO:0016021^cellular_component^integral component of membrane`GO:0005886^cellular_component^plasma membrane`GO:0030246^molecular_function^carbohydrate binding`GO:0007155^biological_process^cell adhesion`GO:0006897^biological_process^endocytosis`GO:2001238^biological_process^positive regulation of extrinsic apoptotic signaling pathway`GO:0070234^bi…	GO:0005515^molecular_function^protein binding
ggt_312	.	2-451[+]	Transcription factor AP-1	PF03957.10^Jun^Jun-like transcription factor^14-145^E:1.7e-26	Jun^Jun-like transcription factor^14-145^E:17e-26	.	.	.	.	.	GO:0005634^cellular_component^nucleus`GO:0043565^molecular_function^sequence-specific DNA binding`GO:0003700^molecular_function^transcription factor activity, sequence-specific DNA binding`GO:0006351^biological_process^transcription, DNA-templated	.
ggt_313	.	1-369[+]	.	.		sigP:1^21^0.665^YES	.	.	.	.	.	.
ggt_314	.	1-498[+]	.	.		sigP:1^16^0.494^YES	.	.	.	.	.	.
ggt_315	.	16-606[-]	.	.		sigP:1^23^0.649^YES	.	.	.	.	.	.
ggt_316	Pol polyprotein	.	.	.		.	.	.	.	.	.	GO:0003677^molecular_function^DNA binding`GO:0003887^molecular_function^DNA-directed DNA polymerase activity`GO:0003964^molecular_function^RNA-directed DNA polymerase activity`GO:0004523^molecular_function^RNA-DNA hybrid ribonuclease activity`GO:0008270^molecular_function^zinc ion binding`GO:0015074^biological_process^DNA integration`GO:0006310^biological_process^DNA recombination`GO:0075713^biol…
ggt_317	Plectin	2-1462[-]	.	.		.	ExpAA=27.64^PredHel=1^Topology=o353-375i	.	.	.	.	.
ggt_318	Lutropin subunit beta	.	.	.		.	.	.	.	.	KEGG:mgp:723987`KO:K08521	GO:0005623^cellular_component^cell`GO:0005615^cellular_component^extracellular space`GO:0035938^biological_process^estradiol secretion`GO:0009416^biological_process^response to light stimulus
ggt_319	50S ribosomal protein L3 {ECO:0000255|HAMAP-Rule:MF_01325}	.	.	.		.	.	.	.	COG0087^One of the primary rRNA binding proteins, it binds directly near the 3'-end of the 23S rRNA, where it nucleates assembly of the 50S subunit (By similarity)	KEGG:sfl:SF3352`KEGG:sfx:S4410`KO:K02906	GO:0005840^cellular_component^ribosome`GO:0019843^molecular_function^rRNA binding`GO:0003735^molecular_function^structural constituent of ribosome`GO:0006412^biological_process^translation
ggt_320	Glycogen phosphorylase, liver form	1-321[-]	Glycogen phosphorylase, liver form	.		.	.	COG0058^Phosphorylase is an important allosteric enzyme in carbohydrate metabolism. Enzymes from different sources differ in their regulatory mechanisms and in their natural substrates. However, all known phosphorylases share catalytic and structural properties (By similarity)	Phosphorylase is an important allosteric enzyme in carbohydrate metabolism. Enzymes from different sources differ in their regulatory mechanisms and in their natural substrates. However, all known phosphorylases share catalytic and structural properties (By similarity)	KEGG:mmu:110095`KO:K00688	GO:0005737^cellular_component^cytoplasm`GO:0070062^cellular_component^extracellular exosome`GO:0005886^cellular_component^plasma membrane`GO:0016208^molecular_function^AMP binding`GO:0005524^molecular_function^ATP binding`GO:0032052^molecular_function^bile acid binding`GO:0030246^molecular_function^carbohydrate binding`GO:0008144^molecular_function^drug binding`GO:0008184^molecular_function^glyco…	.
ggt_321	.	2-457[+]	.	.		sigP:1^29^0.582^YES	.	.	.	.	.	.
ggt_322	.	1-324[+]	.	.		.	ExpAA=25.77^PredHel=1^Topology=i7-29o	.	.	.	.	.
ggt_323	Epidermal growth factor receptor kinase substrate 8-like protein 2	1-438[+]	Epidermal growth factor receptor kinase substrate 8-like protein 2	.		.	.	ENOG410XT9R^epidermal growth factor receptor	epidermal growth factor receptor	KEGG:mmu:98845`KO:K17277	GO:0005737^cellular_component^cytoplasm`GO:0070062^cellular_component^extracellular exosome`GO:0005886^cellular_component^plasma membrane`GO:0043234^cellular_component^protein complex`GO:0001726^cellular_component^ruffle`GO:0032587^cellular_component^ruffle membrane`GO:0031982^cellular_component^vesicle`GO:0003779^molecular_function^actin binding`GO:0051015^molecular_function^actin filament bindi…	.
ggt_324	Alanine aminotransferase 2	1-306[+]	Alanine aminotransferase 2	.		.	.	COG0436^aminotransferase	aminotransferase	KEGG:mmu:108682`KO:K00814	GO:0005739^cellular_component^mitochondrion`GO:0004021^molecular_function^L-alanine:2-oxoglutarate aminotransferase activity`GO:0030170^molecular_function^pyridoxal phosphate binding`GO:0006103^biological_process^2-oxoglutarate metabolic process`GO:0009058^biological_process^biosynthetic process`GO:0042853^biological_process^L-alanine catabolic process`GO:0042851^biological_process^L-alanine meta…	.
ggt_325	.	1-333[+]	.	.		sigP:1^22^0.713^YES	.	.	.	.	.	.
ggt_326	Prolactin-releasing peptide receptor	1-327[+]	Prolactin-releasing peptide receptor	PF00001.18^7tm_1^7 transmembrane receptor (rhodopsin family)^2-109^E:1.1e-24	7tm_1^7 transmembrane receptor (rhodopsin family)^2-109^E:11e-24	.	ExpAA=62.89^PredHel=3^Topology=i13-35o45-67i88-107o	ENOG410XRW9^Receptor	Receptor	KEGG:rno:246075`KO:K04314	GO:0005887^cellular_component^integral component of plasma membrane`GO:0004930^molecular_function^G-protein coupled receptor activity`GO:0004983^molecular_function^neuropeptide Y receptor activity`GO:0017046^molecular_function^peptide hormone binding`GO:0007166^biological_process^cell surface receptor signaling pathway`GO:0007631^biological_process^feeding behavior`GO:0007186^biological_process^G…	GO:0004930^molecular_function^G-protein coupled receptor activity`GO:0007186^biological_process^G-protein coupled receptor signaling pathway`GO:0016021^cellular_component^integral component of membrane
ggt_327	Complement decay-accelerating factor	1-417[+]	Complement decay-accelerating factor	PF00084.17^Sushi^Sushi repeat (SCR repeat)^60-114^E:5.5e-11	Sushi^Sushi repeat (SCR repeat)^60-114^E:55e-11	.	.	.	.	.	GO:0031225^cellular_component^anchored component of membrane`GO:0005886^cellular_component^plasma membrane`GO:0006958^biological_process^complement activation, classical pathway`GO:0045087^biological_process^innate immune response	.
ggt_328	.	1-303[+]	.	.		sigP:1^22^0.476^YES	.	.	.	.	.	.
ggt_329	Reticulon-3	1-630[-]	Reticulon-3	.		.	.	ENOG410XPKH^Reticulon	Reticulon	KEGG:hsa:10313	GO:0012505^cellular_component^endomembrane system`GO:0005783^cellular_component^endoplasmic reticulum`GO:0005789^cellular_component^endoplasmic reticulum membrane`GO:0070062^cellular_component^extracellular exosome`GO:0005615^cellular_component^extracellular space`GO:0000139^cellular_component^Golgi membrane`GO:0016021^cellular_component^integral component of membrane`GO:0006915^biological_proces…	.
ggt_330	V-type proton ATPase subunit B, brain isoform	.	.	.		.	.	.	.	COG1156^Produces ATP from ADP in the presence of a proton gradient across the membrane. The V-type beta chain is a regulatory subunit (By similarity)	KEGG:pon:100173673`KO:K02147	GO:0005829^cellular_component^cytosol`GO:0042470^cellular_component^melanosome`GO:0005886^cellular_component^plasma membrane`GO:0033180^cellular_component^proton-transporting V-type ATPase, V1 domain`GO:0005524^molecular_function^ATP binding`GO:0016820^molecular_function^hydrolase activity, acting on acid anhydrides, catalyzing transmembrane movement of substances`GO:0015991^biological_process^AT…
ggt_331	.	3-323[-]	Host cell factor 1	.		.	.	.	.	.	GO:0005737^cellular_component^cytoplasm`GO:0000123^cellular_component^histone acetyltransferase complex`GO:0071339^cellular_component^MLL1 complex`GO:0043025^cellular_component^neuronal cell body`GO:0005634^cellular_component^nucleus`GO:0048188^cellular_component^Set1C/COMPASS complex`GO:0003682^molecular_function^chromatin binding`GO:0003713^molecular_function^transcription coactivator activity`…	.
ggt_332	.	1-318[+]	.	.		sigP:1^23^0.527^YES	.	.	.	.	.	.
ggt_333	.	1-408[+]	RNA-binding protein MEX3B	.		.	.	ENOG410YCYR^mex-3 homolog	mex-3 homolog	KEGG:hsa:84206`KO:K15686	GO:0000932^cellular_component^cytoplasmic mRNA processing body`GO:0005634^cellular_component^nucleus`GO:0005509^molecular_function^calcium ion binding`GO:0044822^molecular_function^poly(A) RNA binding`GO:0008270^molecular_function^zinc ion binding`GO:0022409^biological_process^positive regulation of cell-cell adhesion`GO:0043547^biological_process^positive regulation of GTPase activity`GO:0050766…	.
ggt_334	CAP-Gly domain-containing linker protein 3	.	.	.		.	.	.	.	COG5244^CAP-GLY domain containing linker protein	KEGG:pon:100173588`KO:K10423	GO:0031901^cellular_component^early endosome membrane`GO:0005795^cellular_component^Golgi stack`GO:0045121^cellular_component^membrane raft`GO:0005886^cellular_component^plasma membrane`GO:0055038^cellular_component^recycling endosome membrane`GO:0005802^cellular_component^trans-Golgi network`GO:0032588^cellular_component^trans-Golgi network membrane`GO:0035594^molecular_function^ganglioside bind…
ggt_335	Heterogeneous nuclear ribonucleoprotein U-like protein 2	1-738[+]	Heterogeneous nuclear ribonucleoprotein U-like protein 2	PF02037.24^SAP^SAP domain^124-157^E:9.2e-09	SAP^SAP domain^124-157^E:92e-09	.	.	ENOG41101YN^Heterogeneous nuclear ribonucleoprotein U-like	Heterogeneous nuclear ribonucleoprotein U-like	KEGG:hsa:221092	GO:0016020^cellular_component^membrane`GO:0005654^cellular_component^nucleoplasm`GO:0005634^cellular_component^nucleus`GO:0044822^molecular_function^poly(A) RNA binding	.
ggt_336	Phosphofurin acidic cluster sorting protein 1	1-399[+]	Phosphofurin acidic cluster sorting protein 1	.		.	.	ENOG410XQNV^phosphofurin acidic cluster sorting protein	phosphofurin acidic cluster sorting protein	KEGG:mmu:107975	GO:0030137^cellular_component^COPI-coated vesicle`GO:0048471^cellular_component^perinuclear region of cytoplasm`GO:0044325^molecular_function^ion channel binding`GO:0032092^biological_process^positive regulation of protein binding`GO:0000042^biological_process^protein targeting to Golgi`GO:0072661^biological_process^protein targeting to plasma membrane	.
ggt_337	E3 ubiquitin-protein ligase ZNRF1	1-789[+]	E3 ubiquitin-protein ligase ZNRF1	PF13639.3^zf-RING_2^Ring finger domain^218-257^E:5.1e-09	zf-RING_2^Ring finger domain^218-257^E:51e-09	.	.	ENOG4111V18^zinc and ring finger	zinc and ring finger	KEGG:bta:509076`KO:K10694	GO:0030054^cellular_component^cell junction`GO:0005829^cellular_component^cytosol`GO:0005768^cellular_component^endosome`GO:0005764^cellular_component^lysosome`GO:0030672^cellular_component^synaptic vesicle membrane`GO:0016874^molecular_function^ligase activity`GO:0061630^molecular_function^ubiquitin protein ligase activity`GO:0004842^molecular_function^ubiquitin-protein transferase activity`GO:0…	GO:0005515^molecular_function^protein binding`GO:0008270^molecular_function^zinc ion binding
ggt_338	.	3-359[-]	Microtubule-associated protein 10	.		.	.	ENOG4111RUV^kiaa1383	kiaa1383	KEGG:rno:307948	GO:0005813^cellular_component^centrosome`GO:0005881^cellular_component^cytoplasmic microtubule`GO:0030496^cellular_component^midbody`GO:1990023^cellular_component^mitotic spindle midzone`GO:0097431^cellular_component^mitotic spindle pole`GO:0008017^molecular_function^microtubule binding`GO:0051301^biological_process^cell division`GO:0031122^biological_process^cytoplasmic microtubule organization`…	.
ggt_339	Ubiquitin-conjugating enzyme E2 S	1-735[+]	Ubiquitin-conjugating enzyme E2 S	PF00179.23^UQ_con^Ubiquitin-conjugating enzyme^24-157^E:1e-38	UQ_con^Ubiquitin-conjugating enzyme^24-157^E:1e-38	.	.	COG5078^ubiquitin-conjugating enzyme	ubiquitin-conjugating enzyme	KEGG:xtr:549192`KO:K10583	GO:0005680^cellular_component^anaphase-promoting complex`GO:0005737^cellular_component^cytoplasm`GO:0005524^molecular_function^ATP binding`GO:0061630^molecular_function^ubiquitin protein ligase activity`GO:0031625^molecular_function^ubiquitin protein ligase binding`GO:0051488^biological_process^activation of anaphase-promoting complex activity`GO:0031145^biological_process^anaphase-promoting comp…	.
ggt_340	.	65-367[+]	.	.		sigP:1^39^0.538^YES	.	.	.	.	.	.
ggt_341	Mastermind-like protein 2	1-345[-]	Mastermind-like protein 2	PF09596.7^MamL-1^MamL-1 domain^26-82^E:8.8e-22	MamL-1^MamL-1 domain^26-82^E:88e-22	.	.	ENOG4111GMG^Notch signaling pathway	Notch signaling pathway	KEGG:bta:521194`KO:K06061	GO:0016607^cellular_component^nuclear speck`GO:0003713^molecular_function^transcription coactivator activity`GO:0007221^biological_process^positive regulation of transcription of Notch receptor target`GO:0006351^biological_process^transcription, DNA-templated	GO:0003713^molecular_function^transcription coactivator activity`GO:0007219^biological_process^Notch signaling pathway`GO:0045944^biological_process^positive regulation of transcription from RNA polymerase II promoter`GO:0016607^cellular_component^nuclear speck
ggt_342	Putative uncharacterized protein ART2	.	.	.		.	.	.	.	.	.	.
ggt_343	SH3 and cysteine-rich domain-containing protein 3	2-298[+]	SH3 and cysteine-rich domain-containing protein 3	PF07653.14^SH3_2^Variant SH3 domain^48-99^E:3.3e-07	SH3_2^Variant SH3 domain^48-99^E:33e-07	.	.	ENOG410YWV2^SH3 and cysteine rich domain 3	SH3 and cysteine rich domain 3	KEGG:hsa:246329	GO:0005622^cellular_component^intracellular`GO:0042802^molecular_function^identical protein binding`GO:0046872^molecular_function^metal ion binding`GO:0035556^biological_process^intracellular signal transduction`GO:0007274^biological_process^neuromuscular synaptic transmission`GO:0003009^biological_process^skeletal muscle contraction`GO:0048741^biological_process^skeletal muscle fiber development	.
ggt_344	30S ribosomal protein S10 {ECO:0000255|HAMAP-Rule:MF_00508}	.	.	.		.	.	.	.	.	KEGG:ssn:SSON_3462`KO:K02946	GO:0005840^cellular_component^ribosome`GO:0003735^molecular_function^structural constituent of ribosome`GO:0000049^molecular_function^tRNA binding`GO:0006412^biological_process^translation
ggt_345	Multiple epidermal growth factor-like domains protein 8	1-420[+]	Multiple epidermal growth factor-like domains protein 8	.		.	ExpAA=25.88^PredHel=1^Topology=o81-103i	ENOG410YF0N^Multiple EGF-like-domains 8	Multiple EGF-like-domains 8	KEGG:mmu:269878	GO:0070062^cellular_component^extracellular exosome`GO:0016021^cellular_component^integral component of membrane`GO:0005634^cellular_component^nucleus`GO:0005509^molecular_function^calcium ion binding`GO:0030509^biological_process^BMP signaling pathway`GO:0042074^biological_process^cell migration involved in gastrulation`GO:0060976^biological_process^coronary vasculature development`GO:0097094^bi…	.
ggt_346	.	1-513[+]	.	.		.	ExpAA=19.83^PredHel=1^Topology=i126-148o	.	.	.	.	.
ggt_347	Carnosine synthase 1 {ECO:0000312|EMBL:ADB91406.1}	1-1203[+]	Carnosine synthase 1 {ECO:0000312|EMBL:ADB91406.1}	.		.	.	.	.	KEGG:gga:100359387`KO:K14755	GO:0005524^molecular_function^ATP binding`GO:0016887^molecular_function^ATPase activity`GO:0047730^molecular_function^carnosine synthase activity`GO:0046872^molecular_function^metal ion binding`GO:0035499^biological_process^carnosine biosynthetic process	.
ggt_348	Sialoadhesin	2-559[+]	Sialoadhesin	PF13895.3^Ig_2^Immunoglobulin domain^24-105^E:1.9e-11`PF13927.3^Ig_3^Immunoglobulin domain^27-89^E:7.7e-08	Ig_2^Immunoglobulin domain^24-105^E:19e-11`Ig_3^Immunoglobulin domain^27-89^E:77e-08	.	.	ENOG410ZJZH^sialic acid binding Ig-like lectin 1, sialoadhesin	sialic acid binding Ig-like lectin 1, sialoadhesin	KEGG:hsa:6614`KO:K06548	GO:0005576^cellular_component^extracellular region`GO:0016021^cellular_component^integral component of membrane`GO:0005886^cellular_component^plasma membrane`GO:0030246^molecular_function^carbohydrate binding`GO:0007160^biological_process^cell-matrix adhesion`GO:0006897^biological_process^endocytosis`GO:0006954^biological_process^inflammatory response`GO:2001238^biological_process^positive regula…	GO:0005515^molecular_function^protein binding
ggt_349	GRIP1-associated protein 1	1-1413[+]	GRIP1-associated protein 1	.		.	.	.	.	KEGG:rno:116493	GO:0072562^cellular_component^blood microparticle`GO:0005769^cellular_component^early endosome	.
ggt_350	Nucleoside diphosphate-linked moiety X motif 19	3-353[+]	Nucleoside diphosphate-linked moiety X motif 19	.		.	.	.	.	KEGG:gga:427548`KO:K13355	GO:0005777^cellular_component^peroxisome`GO:0016787^molecular_function^hydrolase activity`GO:0046872^molecular_function^metal ion binding	.
ggt_351	.	23-475[-]	.	.		sigP:1^19^0.772^YES	.	.	.	.	.	.
ggt_352	Putative uncharacterized protein FLJ45035	.	.	.		.	.	.	.	.	.	.
ggt_353	.	1-993[+]	.	.		.	ExpAA=59.78^PredHel=2^Topology=i13-35o224-243i	.	.	.	.	.
ggt_354	Transcription factor RelB homolog	1-1131[+]	Transcription factor RelB homolog	PF00554.19^RHD_DNA_bind^Rel homology DNA-binding domain^32-199^E:7.3e-63`PF16179.2^RHD_dimer^Rel homology dimerisation domain^208-304^E:4.2e-36`PF16181.2^RelB_transactiv^RelB transactivation domain^307-359^E:1.8e-14	RHD_DNA_bind^Rel homology DNA-binding domain^32-199^E:73e-63`RHD_dimer^Rel homology dimerisation domain^208-304^E:42e-36`RelB_transactiv^RelB transactivation domain^307-359^E:18e-14	.	.	.	.	.	GO:0005829^cellular_component^cytosol`GO:0033256^cellular_component^I-kappaB/NF-kappaB complex`GO:0005634^cellular_component^nucleus`GO:0003682^molecular_function^chromatin binding`GO:0000977^molecular_function^RNA polymerase II regulatory region sequence-specific DNA binding`GO:0000981^molecular_function^RNA polymerase II transcription factor activity, sequence-specific DNA binding`GO:0007249^bi…	GO:0003677^molecular_function^DNA binding`GO:0003700^molecular_function^transcription factor activity, sequence-specific DNA binding`GO:0006355^biological_process^regulation of transcription, DNA-templated
ggt_355	Proto-oncogene Mas	1-954[+]	Proto-oncogene Mas	PF00001.18^7tm_1^7 transmembrane receptor (rhodopsin family)^53-274^E:1.7e-09	7tm_1^7 transmembrane receptor (rhodopsin family)^53-274^E:17e-09	.	ExpAA=158.77^PredHel=7^Topology=o41-63i70-92o107-129i149-171o186-208i221-243o258-280i	ENOG410YK5N^MAS1 oncogene	MAS1 oncogene	KEGG:mmu:17171`KO:K04303	GO:0009986^cellular_component^cell surface`GO:0005887^cellular_component^integral component of plasma membrane`GO:0005622^cellular_component^intracellular`GO:0005886^cellular_component^plasma membrane`GO:0001595^molecular_function^angiotensin receptor activity`GO:0004930^molecular_function^G-protein coupled receptor activity`GO:0042277^molecular_function^peptide binding`GO:0017046^molecular_funct…	GO:0004930^molecular_function^G-protein coupled receptor activity`GO:0007186^biological_process^G-protein coupled receptor signaling pathway`GO:0016021^cellular_component^integral component of membrane
ggt_356	Wiskott-Aldrich syndrome protein	1-1461[+]	Wiskott-Aldrich syndrome protein	PF00568.20^WH1^WH1 domain^58-168^E:7.3e-31`PF00786.25^PBD^P21-Rho-binding domain^253-310^E:2.7e-14`PF02205.17^WH2^WH2 motif^416-439^E:1.4e-06	WH1^WH1 domain^58-168^E:73e-31`PBD^P21-Rho-binding domain^253-310^E:27e-14`WH2^WH2 motif^416-439^E:14e-06	.	.	ENOG4111M1J^wiskott-aldrich syndrome	wiskott-aldrich syndrome	KEGG:hsa:7454`KO:K05747	GO:0015629^cellular_component^actin cytoskeleton`GO:0005911^cellular_component^cell-cell junction`GO:0005829^cellular_component^cytosol`GO:0070062^cellular_component^extracellular exosome`GO:0012506^cellular_component^vesicle membrane`GO:0030695^molecular_function^GTPase regulator activity`GO:0042802^molecular_function^identical protein binding`GO:0043274^molecular_function^phospholipase binding`…	GO:0003779^molecular_function^actin binding
ggt_357	.	3-314[+]	.	.		sigP:1^23^0.848^YES	.	.	.	.	.	.
ggt_358	Coiled-coil domain-containing protein 166	1-399[+]	Coiled-coil domain-containing protein 166	PF14988.3^DUF4515^Domain of unknown function (DUF4515)^23-132^E:4.3e-14	DUF4515^Domain of unknown function (DUF4515)^23-132^E:43e-14	.	.	ENOG4111HGH^coiled-coil domain containing 166	coiled-coil domain containing 166	KEGG:hsa:100130274	.	.
ggt_359	Gag-Pol polyprotein	.	.	.		.	.	.	.	.	.	GO:0046872^molecular_function^metal ion binding`GO:0003676^molecular_function^nucleic acid binding`GO:0015074^biological_process^DNA integration`GO:0075713^biological_process^establishment of integrated proviral latency`GO:0046718^biological_process^viral entry into host cell
ggt_360	Calmodulin-lysine N-methyltransferase	.	.	.		.	.	.	.	ENOG4110DEX^Calmodulin-lysine N-methyltransferase	KEGG:mmu:73582`KO:K18826	GO:0005794^cellular_component^Golgi apparatus`GO:0005634^cellular_component^nucleus`GO:0018025^molecular_function^calmodulin-lysine N-methyltransferase activity
ggt_361	RNA-binding protein 10	2-451[+]	RNA-binding protein 10	.		.	.	ENOG410YNFQ^RNA binding motif protein	RNA binding motif protein	KEGG:rno:64510`KO:K13094	GO:0005634^cellular_component^nucleus`GO:0000166^molecular_function^nucleotide binding`GO:0003723^molecular_function^RNA binding`GO:0008270^molecular_function^zinc ion binding	.
ggt_362	.	1-348[+]	.	.		.	ExpAA=32.66^PredHel=1^Topology=i77-99o	.	.	.	.	.
ggt_363	40S ribosomal protein S9	112-696[-]	40S ribosomal protein S9	PF00163.16^Ribosomal_S4^Ribosomal protein S4/S9 N-terminal domain^11-63^E:1.5e-07`PF01479.22^S4^S4 domain^108-151^E:9e-11	Ribosomal_S4^Ribosomal protein S4/S9 N-terminal domain^11-63^E:15e-07`S4^S4 domain^108-151^E:9e-11	.	.	COG0522^One of the primary rRNA binding proteins, it binds directly to 16S rRNA where it nucleates assembly of the body of the 30S subunit (By similarity)	One of the primary rRNA binding proteins, it binds directly to 16S rRNA where it nucleates assembly of the body of the 30S subunit (By similarity)	KEGG:rno:103689992`KEGG:rno:81772`KO:K02997	GO:0022627^cellular_component^cytosolic small ribosomal subunit`GO:0030529^cellular_component^intracellular ribonucleoprotein complex`GO:0019843^molecular_function^rRNA binding`GO:0003735^molecular_function^structural constituent of ribosome`GO:0045903^biological_process^positive regulation of translational fidelity`GO:0006412^biological_process^translation	GO:0019843^molecular_function^rRNA binding`GO:0005622^cellular_component^intracellular`GO:0003723^molecular_function^RNA binding
ggt_364	DNA-directed RNA polymerase subunit alpha {ECO:0000255|HAMAP-Rule:MF_00059}	.	.	.		.	.	.	.	.	KEGG:ssn:SSON_3436`KO:K03040	GO:0003677^molecular_function^DNA binding`GO:0003899^molecular_function^DNA-directed RNA polymerase activity`GO:0006351^biological_process^transcription, DNA-templated
ggt_365	Krueppel-like factor 11	3-308[+]	Krueppel-like factor 11	.		.	.	COG5048^Zinc finger protein	Zinc finger protein	KEGG:mmu:194655`KO:K09209	GO:0005634^cellular_component^nucleus`GO:0003677^molecular_function^DNA binding`GO:0046872^molecular_function^metal ion binding`GO:0000981^molecular_function^RNA polymerase II transcription factor activity, sequence-specific DNA binding`GO:0003700^molecular_function^transcription factor activity, sequence-specific DNA binding`GO:0044212^molecular_function^transcription regulatory region DNA bindi…	.
ggt_366	.	1-303[+]	RNA-directed DNA polymerase from mobile element jockey	PF00078.24^RVT_1^Reverse transcriptase (RNA-dependent DNA polymerase)^1-85^E:2.9e-13	RVT_1^Reverse transcriptase (RNA-dependent DNA polymerase)^1-85^E:29e-13	.	.	.	.	.	GO:0003964^molecular_function^RNA-directed DNA polymerase activity	.
ggt_367	40S ribosomal protein S27	163-684[-]	40S ribosomal protein S27	PF01667.14^Ribosomal_S27e^Ribosomal protein S27^117-171^E:7.9e-30	Ribosomal_S27e^Ribosomal protein S27^117-171^E:79e-30	.	.	COG2051^40s ribosomal protein S27	40s ribosomal protein S27	KEGG:rno:94266`KO:K02978	GO:0022627^cellular_component^cytosolic small ribosomal subunit`GO:0005634^cellular_component^nucleus`GO:0046872^molecular_function^metal ion binding`GO:0044822^molecular_function^poly(A) RNA binding`GO:0003735^molecular_function^structural constituent of ribosome`GO:0000028^biological_process^ribosomal small subunit assembly`GO:0006412^biological_process^translation	GO:0003735^molecular_function^structural constituent of ribosome`GO:0006412^biological_process^translation`GO:0005622^cellular_component^intracellular`GO:0005840^cellular_component^ribosome
ggt_368	.	55-459[-]	RNA-binding protein 28	.		.	.	ENOG410XSHP^RNA binding motif protein 28	RNA binding motif protein 28	KEGG:mmu:68272`KO:K14573	GO:0005730^cellular_component^nucleolus`GO:0005681^cellular_component^spliceosomal complex`GO:0000166^molecular_function^nucleotide binding`GO:0044822^molecular_function^poly(A) RNA binding`GO:0006397^biological_process^mRNA processing`GO:0008380^biological_process^RNA splicing	.
ggt_369	Histone-lysine N-methyltransferase, H3 lysine-36 and H4 lysine-20 specific	1-621[-]	Histone-lysine N-methyltransferase, H3 lysine-36 and H4 lysine-20 specific	.		.	.	COG2940^Histone-lysine N-methyltransferase	Histone-lysine N-methyltransferase	.	GO:0005694^cellular_component^chromosome`GO:0035097^cellular_component^histone methyltransferase complex`GO:0005634^cellular_component^nucleus`GO:0050681^molecular_function^androgen receptor binding`GO:0003682^molecular_function^chromatin binding`GO:0030331^molecular_function^estrogen receptor binding`GO:0042054^molecular_function^histone methyltransferase activity`GO:0046975^molecular_function^h…	.
ggt_370	Host cell factor 1	862-1881[-]	.	.		.	.	.	.	.	.	.
ggt_371	.	2-322[+]	.	PF15833.2^DUF4714^Domain of unknown function (DUF4714)^35-103^E:4.3e-15	DUF4714^Domain of unknown function (DUF4714)^35-103^E:43e-15	.	ExpAA=22.99^PredHel=1^Topology=o41-63i	.	.	.	.	.
ggt_372	Kinetochore protein Spc24	1-639[+]	Kinetochore protein Spc24	PF08286.8^Spc24^Spc24 subunit of Ndc80^101-206^E:6.2e-13	Spc24^Spc24 subunit of Ndc80^101-206^E:62e-13	.	.	.	.	KEGG:xla:403385`KO:K11549	GO:0000777^cellular_component^condensed chromosome kinetochore`GO:0031262^cellular_component^Ndc80 complex`GO:0005634^cellular_component^nucleus`GO:0051301^biological_process^cell division`GO:0007067^biological_process^mitotic nuclear division	.
ggt_373	.	1-336[+]	.	.		.	ExpAA=23.00^PredHel=1^Topology=i31-53o	.	.	.	.	.
ggt_374	Uncharacterized membrane protein C19orf24	451-876[-]	Uncharacterized membrane protein C19orf24	PF06679.9^DUF1180^Protein of unknown function (DUF1180)^29-141^E:1.6e-09	DUF1180^Protein of unknown function (DUF1180)^29-141^E:16e-09	sigP:1^30^0.721^YES	ExpAA=23.16^PredHel=1^Topology=o61-83i	ENOG41129NG^chromosome 19 open reading frame 24	chromosome 19 open reading frame 24	KEGG:hsa:55009	GO:0005737^cellular_component^cytoplasm`GO:0005576^cellular_component^extracellular region`GO:0016021^cellular_component^integral component of membrane	.
ggt_375	.	1-300[+]	.	.		.	ExpAA=22.05^PredHel=1^Topology=i63-85o	.	.	.	.	.
ggt_376	Rho GTPase-activating protein 23	3-317[-]	Rho GTPase-activating protein 23	.		.	.	ENOG410YY7B^rho GTPase activating protein	rho GTPase activating protein	KEGG:hsa:57636	GO:0005829^cellular_component^cytosol`GO:0070062^cellular_component^extracellular exosome`GO:0005096^molecular_function^GTPase activator activity`GO:0043547^biological_process^positive regulation of GTPase activity`GO:0051056^biological_process^regulation of small GTPase mediated signal transduction`GO:0007264^biological_process^small GTPase mediated signal transduction	.
ggt_377	Biogenesis of lysosome-related organelles complex 1 subunit 1	.	.	.		.	.	.	.	ENOG4111NES^biogenesis of lysosome-related organelles complex 1 subunit	KEGG:mmu:14533	GO:0031083^cellular_component^BLOC-1 complex`GO:0005829^cellular_component^cytosol`GO:0005769^cellular_component^early endosome`GO:0070062^cellular_component^extracellular exosome`GO:0005615^cellular_component^extracellular space`GO:0005758^cellular_component^mitochondrial intermembrane space`GO:0005759^cellular_component^mitochondrial matrix`GO:0005739^cellular_component^mitochondrion`GO:0009060…
ggt_378	Protein canopy homolog 2	133-750[-]	Protein canopy homolog 2	PF11938.5^DUF3456^TLR4 regulator and MIR-interacting MSAP^52-194^E:4.6e-41	DUF3456^TLR4 regulator and MIR-interacting MSAP^52-194^E:46e-41	.	ExpAA=21.74^PredHel=1^Topology=i21-43o	ENOG4111XSQ^canopy 1 homolog (zebrafish)	canopy 1 homolog (zebrafish)	KEGG:hsa:10330	GO:0005783^cellular_component^endoplasmic reticulum`GO:0005887^cellular_component^integral component of plasma membrane`GO:0010629^biological_process^negative regulation of gene expression`GO:0045716^biological_process^positive regulation of low-density lipoprotein particle receptor biosynthetic process`GO:0010988^biological_process^regulation of low-density lipoprotein particle clearance	.
ggt_379	Protein phosphatase 1 regulatory subunit 3E	1-912[+]	.	.		.	.	.	.	.	.	.
ggt_380	.	1-525[+]	.	.		sigP:1^16^0.529^YES	.	.	.	.	.	.
ggt_381	Histone acetyltransferase KAT5	1-324[+]	Histone acetyltransferase KAT5	.		.	.	COG5027^histone acetyltransferase	histone acetyltransferase	KEGG:rno:192218`KO:K11304	GO:0005829^cellular_component^cytosol`GO:0035267^cellular_component^NuA4 histone acetyltransferase complex`GO:0000790^cellular_component^nuclear chromatin`GO:0005730^cellular_component^nucleolus`GO:0005654^cellular_component^nucleoplasm`GO:0005634^cellular_component^nucleus`GO:0048471^cellular_component^perinuclear region of cytoplasm`GO:0032777^cellular_component^Piccolo NuA4 histone acetyltrans…	.
ggt_382	Inhibin beta C chain	2-370[+]	Inhibin beta C chain	PF00019.17^TGF_beta^Transforming growth factor beta like domain^18-121^E:1e-29	TGF_beta^Transforming growth factor beta like domain^18-121^E:1e-29	.	.	ENOG410XT8Z^bone morphogenetic protein	bone morphogenetic protein	KEGG:mmu:16325`KO:K04667	GO:0070062^cellular_component^extracellular exosome`GO:0005615^cellular_component^extracellular space`GO:0005125^molecular_function^cytokine activity`GO:0005160^molecular_function^transforming growth factor beta receptor binding`GO:0048468^biological_process^cell development`GO:0010862^biological_process^positive regulation of pathway-restricted SMAD protein phosphorylation`GO:0042981^biological_…	GO:0008083^molecular_function^growth factor activity
ggt_383	Ankyrin repeat and BTB/POZ domain-containing protein BTBD11	2-313[+]	Ankyrin repeat and BTB/POZ domain-containing protein BTBD11	.		.	.	ENOG410XRDX^BTB (POZ) domain containing	BTB (POZ) domain containing	KEGG:mmu:74007`KO:K10483	GO:0016021^cellular_component^integral component of membrane`GO:0060395^biological_process^SMAD protein signal transduction	.
ggt_384	AT-rich interactive domain-containing protein 1A	2-535[+]	AT-rich interactive domain-containing protein 1A	.		.	.	ENOG410Y034^At rich interactive domain	At rich interactive domain	KEGG:hsa:8289`KO:K11653	GO:0071565^cellular_component^nBAF complex`GO:0071564^cellular_component^npBAF complex`GO:0000790^cellular_component^nuclear chromatin`GO:0005654^cellular_component^nucleoplasm`GO:0005634^cellular_component^nucleus`GO:0016514^cellular_component^SWI/SNF complex`GO:0003677^molecular_function^DNA binding`GO:0016922^molecular_function^ligand-dependent nuclear receptor binding`GO:0003713^molecular_fun…	.
ggt_385	Medium-chain specific acyl-CoA dehydrogenase, mitochondrial	70-423[-]	Medium-chain specific acyl-CoA dehydrogenase, mitochondrial	PF00441.21^Acyl-CoA_dh_1^Acyl-CoA dehydrogenase, C-terminal domain^1-108^E:2.1e-34`PF08028.8^Acyl-CoA_dh_2^Acyl-CoA dehydrogenase, C-terminal domain^2-97^E:4.7e-14	Acyl-CoA_dh_1^Acyl-CoA dehydrogenase, C-terminal domain^1-108^E:21e-34`Acyl-CoA_dh_2^Acyl-CoA dehydrogenase, C-terminal domain^2-97^E:47e-14	.	.	COG1960^acyl-CoA dehydrogenase	acyl-CoA dehydrogenase	KEGG:rno:24158`KO:K00249	GO:0005759^cellular_component^mitochondrial matrix`GO:0031966^cellular_component^mitochondrial membrane`GO:0005739^cellular_component^mitochondrion`GO:0003995^molecular_function^acyl-CoA dehydrogenase activity`GO:0009055^molecular_function^electron carrier activity`GO:0000062^molecular_function^fatty-acyl-CoA binding`GO:0050660^molecular_function^flavin adenine dinucleotide binding`GO:0042802^mol…	GO:0016627^molecular_function^oxidoreductase activity, acting on the CH-CH group of donors`GO:0055114^biological_process^oxidation-reduction process
ggt_386	Reticulon-4	1-381[+]	Reticulon-4	.		.	.	ENOG410XPKH^Reticulon	Reticulon	KEGG:mmu:68585	GO:0042995^cellular_component^cell projection`GO:0005783^cellular_component^endoplasmic reticulum`GO:0070062^cellular_component^extracellular exosome`GO:0030176^cellular_component^integral component of endoplasmic reticulum membrane`GO:0005622^cellular_component^intracellular`GO:0097481^cellular_component^neuronal postsynaptic density`GO:0005635^cellular_component^nuclear envelope`GO:0044822^mole…	.
ggt_387	.	1-327[+]	.	.		.	ExpAA=22.06^PredHel=1^Topology=o5-27i	.	.	.	.	.
ggt_388	.	1-669[+]	.	.		sigP:1^28^0.583^YES	.	.	.	.	.	.
ggt_389	.	2-535[+]	.	.		.	ExpAA=24.82^PredHel=1^Topology=o15-37i	.	.	.	.	.
ggt_390	Protein timeless homolog	1-402[-]	Protein timeless homolog	.		.	.	ENOG410XQM6^Forms a fork protection complex (FPC) with csm-3 and which is required for chromosome segregation during meiosis and DNA damage repair. FPC coordinates leading and lagging strand synthesis and moves with the replication fork. FPC stabilizes replication forks in a configuration that is recognized by replication checkpoint sensors	Forms a fork protection complex (FPC) with csm-3 and which is required for chromosome segregation during meiosis and DNA damage repair. FPC coordinates leading and lagging strand synthesis and moves with the replication fork. FPC stabilizes replication forks in a configuration that is recognized by replication checkpoint sensors	KEGG:rno:83508`KO:K03155	GO:0005634^cellular_component^nucleus`GO:0001658^biological_process^branching involved in ureteric bud morphogenesis`GO:0051301^biological_process^cell division`GO:0006974^biological_process^cellular response to DNA damage stimulus`GO:0007623^biological_process^circadian rhythm`GO:0001822^biological_process^kidney development`GO:0007067^biological_process^mitotic nuclear division`GO:0002009^biolo…	.
ggt_391	.	1-318[+]	.	.		sigP:1^27^0.468^YES	.	.	.	.	.	.
ggt_392	SH3 and multiple ankyrin repeat domains protein 3	.	.	.		.	.	.	.	COG0666^Ankyrin Repeat	KEGG:rno:59312`KO:K15009	GO:0030054^cellular_component^cell junction`GO:0060170^cellular_component^ciliary membrane`GO:0005737^cellular_component^cytoplasm`GO:0043197^cellular_component^dendritic spine`GO:0043005^cellular_component^neuron projection`GO:0044309^cellular_component^neuron spine`GO:0097481^cellular_component^neuronal postsynaptic density`GO:0005886^cellular_component^plasma membrane`GO:0014069^cellular_compo…
ggt_393	.	1-378[+]	.	.		.	ExpAA=22.18^PredHel=1^Topology=o100-122i	.	.	.	.	.
ggt_394	cAMP-specific 3',5'-cyclic phosphodiesterase 4C	1-474[+]	cAMP-specific 3',5'-cyclic phosphodiesterase 4C	PF00233.16^PDEase_I^3'5'-cyclic nucleotide phosphodiesterase^2-158^E:7.9e-48	PDEase_I^3'5'-cyclic nucleotide phosphodiesterase^2-158^E:79e-48	.	.	ENOG410XRI7^Phosphodiesterase	Phosphodiesterase	.	GO:0072372^cellular_component^primary cilium`GO:0004115^molecular_function^3',5'-cyclic-AMP phosphodiesterase activity`GO:0008144^molecular_function^drug binding`GO:0046872^molecular_function^metal ion binding`GO:0006198^biological_process^cAMP catabolic process`GO:0046676^biological_process^negative regulation of insulin secretion`GO:0007165^biological_process^signal transduction	GO:0004114^molecular_function^3',5'-cyclic-nucleotide phosphodiesterase activity`GO:0007165^biological_process^signal transduction
ggt_395	Protein FAM189B	3-335[-]	Protein FAM189B	PF04103.12^CD20^CD20-like family^35-111^E:2.8e-15	CD20^CD20-like family^35-111^E:28e-15	.	ExpAA=60.39^PredHel=3^Topology=i32-54o69-86i91-110o	ENOG410YD59^family with sequence similarity 189, member B	family with sequence similarity 189, member B	KEGG:hsa:10712	GO:0016021^cellular_component^integral component of membrane`GO:0050699^molecular_function^WW domain binding	GO:0016021^cellular_component^integral component of membrane
ggt_396	Pre-mRNA-processing factor 19 {ECO:0000305}	1-297[-]	Pre-mRNA-processing factor 19 {ECO:0000305}	PF04564.12^U-box^U-box domain^43-94^E:3.4e-09	U-box^U-box domain^43-94^E:34e-09	.	.	.	.	KEGG:gga:430767`KO:K10599	GO:0005737^cellular_component^cytoplasm`GO:0005811^cellular_component^lipid particle`GO:0005654^cellular_component^nucleoplasm`GO:0005634^cellular_component^nucleus`GO:0005819^cellular_component^spindle`GO:0005681^cellular_component^spliceosomal complex`GO:0016874^molecular_function^ligase activity`GO:0061630^molecular_function^ubiquitin protein ligase activity`GO:0006281^biological_process^DNA r…	GO:0004842^molecular_function^ubiquitin-protein transferase activity`GO:0016567^biological_process^protein ubiquitination
ggt_397	.	1-309[+]	Protein AHNAK2	.		.	.	ENOG41116CJ^AHNAK nucleoprotein 2	AHNAK nucleoprotein 2	KEGG:hsa:113146	GO:0043034^cellular_component^costamere`GO:0005737^cellular_component^cytoplasm`GO:0030659^cellular_component^cytoplasmic vesicle membrane`GO:0005634^cellular_component^nucleus`GO:0005886^cellular_component^plasma membrane`GO:0042383^cellular_component^sarcolemma`GO:0030315^cellular_component^T-tubule`GO:0030018^cellular_component^Z disc	.
ggt_398	Proline-rich protein 12	1-516[+]	Proline-rich protein 12	.		.	.	ENOG410Y937^NA	NA	KEGG:hsa:57479	GO:0003677^molecular_function^DNA binding	.
ggt_399	50S ribosomal protein L2 {ECO:0000255|HAMAP-Rule:MF_01320}	.	.	.		.	.	.	.	.	KEGG:sdy:SDY_3493`KO:K02886	GO:0015934^cellular_component^large ribosomal subunit`GO:0019843^molecular_function^rRNA binding`GO:0003735^molecular_function^structural constituent of ribosome`GO:0016740^molecular_function^transferase activity`GO:0006412^biological_process^translation
ggt_400	Protein NYNRIN	1-888[+]	Protein NYNRIN	PF00665.23^rve^Integrase core domain^62-172^E:2.8e-12	rve^Integrase core domain^62-172^E:28e-12	.	.	ENOG410ZNK1^negative regulation of proteasomal ubiquitin-dependent protein catabolic process	negative regulation of proteasomal ubiquitin-dependent protein catabolic process	KEGG:mmu:277154	GO:0016021^cellular_component^integral component of membrane`GO:0003676^molecular_function^nucleic acid binding`GO:0015074^biological_process^DNA integration	GO:0015074^biological_process^DNA integration
ggt_401	.	2-346[+]	Uncharacterized protein KIAA1644 homolog	.		.	ExpAA=22.42^PredHel=1^Topology=o56-78i	ENOG410Y76U^kiaa1644	kiaa1644	.	GO:0016021^cellular_component^integral component of membrane	.
ggt_402	Protein eyes shut homolog	1-312[+]	Protein eyes shut homolog	PF00054.20^Laminin_G_1^Laminin G domain^1-104^E:3.8e-16`PF02210.21^Laminin_G_2^Laminin G domain^1-104^E:1.5e-13	Laminin_G_1^Laminin G domain^1-104^E:38e-16`Laminin_G_2^Laminin G domain^1-104^E:15e-13	.	.	ENOG410XS9U^protein eyes shut homolog	protein eyes shut homolog	KEGG:hsa:346007`KO:K19601	GO:0070062^cellular_component^extracellular exosome`GO:0005509^molecular_function^calcium ion binding`GO:0050908^biological_process^detection of light stimulus involved in visual perception`GO:0043403^biological_process^skeletal muscle tissue regeneration	.
ggt_403	Latent-transforming growth factor beta-binding protein 3	1-369[-]	Latent-transforming growth factor beta-binding protein 3	PF07645.12^EGF_CA^Calcium-binding EGF domain^10-47^E:1.9e-08`PF00008.24^EGF^EGF-like domain^22-43^E:0.00019`PF07645.12^EGF_CA^Calcium-binding EGF domain^53-82^E:4.1e-08	EGF_CA^Calcium-binding EGF domain^10-47^E:19e-08`EGF^EGF-like domain^22-43^E:000019`EGF_CA^Calcium-binding EGF domain^53-82^E:41e-08	.	.	ENOG4110G15^latent transforming growth factor beta binding protein 3	latent transforming growth factor beta binding protein 3	KEGG:hsa:4054`KO:K08023	GO:0070062^cellular_component^extracellular exosome`GO:0031012^cellular_component^extracellular matrix`GO:0005576^cellular_component^extracellular region`GO:0005509^molecular_function^calcium ion binding`GO:0050431^molecular_function^transforming growth factor beta binding`GO:0030198^biological_process^extracellular matrix organization`GO:2000741^biological_process^positive regulation of mesenchy…	GO:0005509^molecular_function^calcium ion binding`GO:0005515^molecular_function^protein binding
ggt_404	Armadillo repeat-containing protein 5	1-855[+]	Armadillo repeat-containing protein 5	.		.	.	ENOG410XVAI^armadillo repeat containing 5	armadillo repeat containing 5	KEGG:mmu:233912	GO:0005737^cellular_component^cytoplasm	.
ggt_405	Glutamine-rich protein 2	1-462[+]	Glutamine-rich protein 2	.		.	.	ENOG4111JFX^glutamine rich 2	glutamine rich 2	KEGG:hsa:84074	.	.
ggt_406	SUMO-activating enzyme subunit 1	.	.	.		.	.	.	.	COG0476^small protein activating enzyme activity	KEGG:pon:100173973`KO:K10684	GO:0005634^cellular_component^nucleus`GO:0008022^molecular_function^protein C-terminus binding`GO:0008641^molecular_function^small protein activating enzyme activity`GO:0016925^biological_process^protein sumoylation
ggt_407	Neurexin-2-beta	3-476[+]	Neurexin-2-beta	.		.	ExpAA=23.58^PredHel=1^Topology=o129-151i	.	.	.	GO:0016021^cellular_component^integral component of membrane`GO:0046872^molecular_function^metal ion binding`GO:0007155^biological_process^cell adhesion`GO:0007268^biological_process^synaptic transmission	.
ggt_408	Plasma membrane calcium-transporting ATPase 1	1-414[+]	Plasma membrane calcium-transporting ATPase 1	.		.	.	ENOG410XNNC^ATPase, Ca transporting, plasma membrane	ATPase, Ca transporting, plasma membrane	KEGG:hsa:490`KO:K05850	GO:0016324^cellular_component^apical plasma membrane`GO:0016323^cellular_component^basolateral plasma membrane`GO:0009898^cellular_component^cytoplasmic side of plasma membrane`GO:0032591^cellular_component^dendritic spine membrane`GO:0070062^cellular_component^extracellular exosome`GO:0005887^cellular_component^integral component of plasma membrane`GO:0043231^cellular_component^intracellular mem…	.
ggt_409	FK506-binding protein-like	1-621[+]	FK506-binding protein-like	.		.	.	COG0457^repeat-containing protein	repeat-containing protein	KEGG:hsa:63943	GO:0005789^cellular_component^endoplasmic reticulum membrane`GO:0005528^molecular_function^FK506 binding`GO:0003755^molecular_function^peptidyl-prolyl cis-trans isomerase activity`GO:0061077^biological_process^chaperone-mediated protein folding`GO:0000413^biological_process^protein peptidyl-prolyl isomerization`GO:0009314^biological_process^response to radiation	.
ggt_410	.	1-381[+]	.	.		sigP:1^25^0.513^YES	.	.	.	.	.	.
ggt_411	.	1-384[+]	.	.		sigP:1^24^0.514^YES	.	.	.	.	.	.
ggt_412	.	1-456[+]	.	.		sigP:1^20^0.687^YES	ExpAA=18.67^PredHel=1^Topology=o4-21i	.	.	.	.	.
ggt_413	Leucine-rich repeat transmembrane protein FLRT1	2-451[+]	Leucine-rich repeat transmembrane protein FLRT1	PF13855.3^LRR_8^Leucine rich repeat^11-73^E:4.1e-09`PF13855.3^LRR_8^Leucine rich repeat^82-118^E:1.6e-08`PF00560.30^LRR_1^Leucine Rich Repeat^84-105^E:0.41	LRR_8^Leucine rich repeat^11-73^E:41e-09`LRR_8^Leucine rich repeat^82-118^E:16e-08`LRR_1^Leucine Rich Repeat^84-105^E:041	.	.	COG4886^leucine Rich Repeat	leucine Rich Repeat	KEGG:hsa:23769`KO:K16362	GO:0005911^cellular_component^cell-cell junction`GO:0005737^cellular_component^cytoplasm`GO:0031410^cellular_component^cytoplasmic vesicle`GO:0030659^cellular_component^cytoplasmic vesicle membrane`GO:0005789^cellular_component^endoplasmic reticulum membrane`GO:0005615^cellular_component^extracellular space`GO:0005925^cellular_component^focal adhesion`GO:0005887^cellular_component^integral compon…	GO:0005515^molecular_function^protein binding
ggt_414	Splicing factor 1	1-1434[+]	Splicing factor 1	PF16275.2^SF1-HH^Splicing factor 1 helix-hairpin domain^27-139^E:4.6e-44`PF00013.26^KH_1^KH domain^149-232^E:1.4e-08`PF13917.3^zf-CCHC_3^Zinc knuckle^285-303^E:0.091`PF00098.20^zf-CCHC^Zinc knuckle^287-302^E:0.00015	SF1-HH^Splicing factor 1 helix-hairpin domain^27-139^E:46e-44`KH_1^KH domain^149-232^E:14e-08`zf-CCHC_3^Zinc knuckle^285-303^E:0091`zf-CCHC^Zinc knuckle^287-302^E:000015	.	.	COG5176^mRNA processing	mRNA processing	KEGG:hsa:7536`KO:K13095	GO:0005654^cellular_component^nucleoplasm`GO:0005634^cellular_component^nucleus`GO:0005840^cellular_component^ribosome`GO:0005681^cellular_component^spliceosomal complex`GO:0042802^molecular_function^identical protein binding`GO:0044822^molecular_function^poly(A) RNA binding`GO:0003723^molecular_function^RNA binding`GO:0003714^molecular_function^transcription corepressor activity`GO:0008270^molec…	GO:0003723^molecular_function^RNA binding`GO:0003676^molecular_function^nucleic acid binding`GO:0008270^molecular_function^zinc ion binding
ggt_415	RUN domain-containing protein 3B	.	.	.		.	.	.	.	.	KEGG:mcf:101926171	.
ggt_416	Calmodulin-lysine N-methyltransferase	.	.	.		.	.	.	.	ENOG4110DEX^Calmodulin-lysine N-methyltransferase	KEGG:hsa:79823`KO:K18826	GO:0005794^cellular_component^Golgi apparatus`GO:0005634^cellular_component^nucleus`GO:0018025^molecular_function^calmodulin-lysine N-methyltransferase activity
ggt_417	RNA-directed DNA polymerase from mobile element jockey	.	.	.		.	.	.	.	.	.	GO:0003964^molecular_function^RNA-directed DNA polymerase activity
ggt_418	.	1-453[+]	.	.		sigP:1^17^0.734^YES	.	.	.	.	.	.
ggt_419	Tonsoku-like protein	1-531[-]	Tonsoku-like protein	PF12796.4^Ank_2^Ankyrin repeats (3 copies)^18-86^E:1.4e-13`PF13637.3^Ank_4^Ankyrin repeats (many copies)^18-48^E:6.2e-05`PF00023.27^Ank^Ankyrin repeat^28-58^E:0.003`PF13637.3^Ank_4^Ankyrin repeats (many copies)^32-81^E:2.3e-11`PF13857.3^Ank_5^Ankyrin repeats (many copies)^47-92^E:3.2e-08`PF13606.3^Ank_3^Ankyrin repeat^60-88^E:5.3e-07`PF00023.27^Ank^Ankyrin repeat^61-86^E:1.7e-05`PF13857.3^Ank_5^A…	Ank_2^Ankyrin repeats (3 copies)^18-86^E:14e-13`Ank_4^Ankyrin repeats (many copies)^18-48^E:62e-05`Ank^Ankyrin repeat^28-58^E:0003`Ank_4^Ankyrin repeats (many copies)^32-81^E:23e-11`Ank_5^Ankyrin repeats (many copies)^47-92^E:32e-08`Ank_3^Ankyrin repeat^60-88^E:53e-07`Ank^Ankyrin repeat^61-86^E:17e-05`Ank_5^Ankyrin repeats (many copies)^96-133^E:39e-08`Ank^Ankyrin repeat^97-127^E:57e-06	.	.	COG0666^Ankyrin Repeat	Ankyrin Repeat	KEGG:hsa:4796`KO:K09257	GO:0005737^cellular_component^cytoplasm`GO:0043596^cellular_component^nuclear replication fork`GO:0005654^cellular_component^nucleoplasm`GO:0042393^molecular_function^histone binding`GO:0003714^molecular_function^transcription corepressor activity`GO:0042994^biological_process^cytoplasmic sequestering of transcription factor`GO:0000724^biological_process^double-strand break repair via homologous …	GO:0005515^molecular_function^protein binding
ggt_420	Kinesin heavy chain isoform 5A	3-326[+]	Kinesin heavy chain isoform 5A	PF00225.20^Kinesin^Kinesin motor domain^5-108^E:4.7e-40`PF16796.2^Microtub_bd^Microtubule binding^5-107^E:2.4e-25	Kinesin^Kinesin motor domain^5-108^E:47e-40`Microtub_bd^Microtubule binding^5-107^E:24e-25	.	.	COG5059^Kinesin family member	Kinesin family member	KEGG:hsa:3798`KO:K10396	GO:0005829^cellular_component^cytosol`GO:0005871^cellular_component^kinesin complex`GO:0016020^cellular_component^membrane`GO:0005874^cellular_component^microtubule`GO:0048471^cellular_component^perinuclear region of cytoplasm`GO:0005524^molecular_function^ATP binding`GO:0008574^molecular_function^ATP-dependent microtubule motor activity, plus-end-directed`GO:0003774^molecular_function^motor acti…	GO:0003777^molecular_function^microtubule motor activity`GO:0005524^molecular_function^ATP binding`GO:0008017^molecular_function^microtubule binding`GO:0007018^biological_process^microtubule-based movement
ggt_421	Coiled-coil domain-containing protein 97	133-468[-]	Coiled-coil domain-containing protein 97	PF09747.6^DUF2052^Coiled-coil domain containing protein (DUF2052)^1-102^E:4.4e-22	DUF2052^Coiled-coil domain containing protein (DUF2052)^1-102^E:44e-22	.	.	ENOG4111QQ2^Coiled-coil domain containing 97	Coiled-coil domain containing 97	KEGG:mmu:52132	GO:0005686^cellular_component^U2 snRNP	.
ggt_422	Creatine kinase M-type	1-465[+]	Creatine kinase M-type	PF00217.16^ATP-gua_Ptrans^ATP:guanido phosphotransferase, C-terminal catalytic domain^1-155^E:1.6e-57	ATP-gua_Ptrans^ATP:guanido phosphotransferase, C-terminal catalytic domain^1-155^E:16e-57	.	.	.	.	KEGG:gga:396507`KO:K00933	GO:0005737^cellular_component^cytoplasm`GO:0005615^cellular_component^extracellular space`GO:0005524^molecular_function^ATP binding`GO:0004111^molecular_function^creatine kinase activity`GO:0009408^biological_process^response to heat	GO:0016301^molecular_function^kinase activity`GO:0016772^molecular_function^transferase activity, transferring phosphorus-containing groups
ggt_423	.	3-488[+]	Urokinase plasminogen activator surface receptor	PF00021.18^UPAR_LY6^u-PAR/Ly-6 domain^57-129^E:1.2e-05	UPAR_LY6^u-PAR/Ly-6 domain^57-129^E:12e-05	.	.	ENOG410Z47S^plasminogen activator, urokinase receptor	plasminogen activator, urokinase receptor	KEGG:bta:281983`KO:K03985	GO:0031225^cellular_component^anchored component of membrane`GO:0045177^cellular_component^apical part of cell`GO:0070062^cellular_component^extracellular exosome`GO:0005925^cellular_component^focal adhesion`GO:0005887^cellular_component^integral component of plasma membrane`GO:0005886^cellular_component^plasma membrane`GO:0030377^molecular_function^urokinase plasminogen activator receptor activi…	.
ggt_424	Scavenger receptor cysteine-rich type 1 protein M130	1-648[+]	Scavenger receptor cysteine-rich type 1 protein M130	PF00530.15^SRCR^Scavenger receptor cysteine-rich domain^1-88^E:3.2e-30	SRCR^Scavenger receptor cysteine-rich domain^1-88^E:32e-30	.	.	.	.	.	GO:0005576^cellular_component^extracellular region`GO:0016021^cellular_component^integral component of membrane`GO:0005886^cellular_component^plasma membrane`GO:0005044^molecular_function^scavenger receptor activity`GO:0006953^biological_process^acute-phase response	GO:0005044^molecular_function^scavenger receptor activity`GO:0016020^cellular_component^membrane
ggt_425	.	1-300[+]	.	.		sigP:1^19^0.636^YES	.	.	.	.	.	.
ggt_426	5-oxoprolinase	1-312[+]	.	.		.	.	.	.	.	.	.
ggt_427	Zinc finger protein 282	2-355[+]	Zinc finger protein 282	.		.	.	COG5048^Zinc finger protein	Zinc finger protein	KEGG:hsa:8427`KO:K09228	GO:0005634^cellular_component^nucleus`GO:0003677^molecular_function^DNA binding`GO:0008270^molecular_function^zinc ion binding`GO:0045892^biological_process^negative regulation of transcription, DNA-templated`GO:0006355^biological_process^regulation of transcription, DNA-templated`GO:0006351^biological_process^transcription, DNA-templated	.
ggt_428	.	1-432[+]	Reticulon-4	.		.	.	ENOG410XPKH^Reticulon	Reticulon	KEGG:hsa:57142	GO:0005783^cellular_component^endoplasmic reticulum`GO:0070062^cellular_component^extracellular exosome`GO:0030176^cellular_component^integral component of endoplasmic reticulum membrane`GO:0005622^cellular_component^intracellular`GO:0097481^cellular_component^neuronal postsynaptic density`GO:0005635^cellular_component^nuclear envelope`GO:0005886^cellular_component^plasma membrane`GO:0044822^mole…	.
ggt_429	.	1-372[+]	Small conductance calcium-activated potassium channel protein 2	.		.	.	ENOG410XT9D^potassium intermediate small conductance calcium-activated channel, subfamily N, member	potassium intermediate small conductance calcium-activated channel, subfamily N, member	KEGG:mmu:140492`KO:K04943	GO:0009986^cellular_component^cell surface`GO:0043197^cellular_component^dendritic spine`GO:0016021^cellular_component^integral component of membrane`GO:0043025^cellular_component^neuronal cell body`GO:0005886^cellular_component^plasma membrane`GO:0042383^cellular_component^sarcolemma`GO:0005790^cellular_component^smooth endoplasmic reticulum`GO:0030315^cellular_component^T-tubule`GO:0030018^cell…	.
ggt_430	.	223-609[-]	.	.		sigP:1^15^0.546^YES	.	.	.	.	.	.
ggt_431	UDP-N-acetylglucosamine/UDP-glucose/GDP-mannose transporter	.	.	.		.	.	.	.	COG5070^Solute carrier family 35	KEGG:hsa:11046`KO:K15281	GO:0000139^cellular_component^Golgi membrane`GO:0016021^cellular_component^integral component of membrane`GO:0005338^molecular_function^nucleotide-sugar transmembrane transporter activity`GO:0015165^molecular_function^pyrimidine nucleotide-sugar transmembrane transporter activity`GO:1901264^biological_process^carbohydrate derivative transport`GO:0005975^biological_process^carbohydrate metabolic p…
ggt_432	PH domain leucine-rich repeat protein phosphatase 1	1-633[+]	PH domain leucine-rich repeat-containing protein phosphatase 1	.		.	.	COG0631^Phosphatase`COG4886^leucine Rich Repeat	Phosphatase`leucine Rich Repeat	KEGG:mmu:98432`KO:K16340	GO:0005737^cellular_component^cytoplasm`GO:0016020^cellular_component^membrane`GO:0005634^cellular_component^nucleus`GO:0046872^molecular_function^metal ion binding`GO:0004721^molecular_function^phosphoprotein phosphatase activity`GO:0006915^biological_process^apoptotic process`GO:0009649^biological_process^entrainment of circadian clock`GO:0051898^biological_process^negative regulation of protei…	.
ggt_433	Carnosine N-methyltransferase 2 {ECO:0000305}	1-510[+]	Carnosine N-methyltransferase 2 {ECO:0000305}	PF13489.3^Methyltransf_23^Methyltransferase domain^5-131^E:3.2e-13	Methyltransf_23^Methyltransferase domain^5-131^E:32e-13	.	.	.	.	KEGG:gga:771456	GO:0030735^molecular_function^carnosine N-methyltransferase activity`GO:0008170^molecular_function^N-methyltransferase activity`GO:0035498^biological_process^carnosine metabolic process	.
ggt_434	Protein CASC5	1-396[+]	Protein CASC5	.		.	.	ENOG410XZXJ^Cancer susceptibility candidate 5	Cancer susceptibility candidate 5	KEGG:hsa:57082`KO:K11542	GO:0001669^cellular_component^acrosomal vesicle`GO:0000777^cellular_component^condensed chromosome kinetochore`GO:0005737^cellular_component^cytoplasm`GO:0005829^cellular_component^cytosol`GO:0070062^cellular_component^extracellular exosome`GO:0005654^cellular_component^nucleoplasm`GO:0005634^cellular_component^nucleus`GO:0001675^biological_process^acrosome assembly`GO:0008608^biological_process^…	.
ggt_435	Epithelial membrane protein 3	3-566[+]	Epithelial membrane protein 3	PF00822.17^PMP22_Claudin^PMP-22/EMP/MP20/Claudin family^23-177^E:3.6e-13	PMP22_Claudin^PMP-22/EMP/MP20/Claudin family^23-177^E:36e-13	.	ExpAA=90.01^PredHel=4^Topology=i21-43o87-109i122-144o159-181i	ENOG4111MF9^Epithelial membrane protein 3	Epithelial membrane protein 3	KEGG:mmu:13732	GO:0016021^cellular_component^integral component of membrane`GO:0005886^cellular_component^plasma membrane`GO:0032060^biological_process^bleb assembly`GO:0008219^biological_process^cell death`GO:0016049^biological_process^cell growth	GO:0016021^cellular_component^integral component of membrane
ggt_436	U1 small nuclear ribonucleoprotein 70 kDa	3-530[+]	U1 small nuclear ribonucleoprotein 70 kDa	PF00076.19^RRM_1^RNA recognition motif. (a.k.a. RRM, RBD, or RNP domain)^1-30^E:2e-05	RRM_1^RNA recognition motif (aka RRM, RBD, or RNP domain)^1-30^E:2e-05	.	.	COG0724^Rna-binding protein	Rna-binding protein	KEGG:bta:535113`KO:K11093	GO:0000243^cellular_component^commitment complex`GO:0016607^cellular_component^nuclear speck`GO:0071011^cellular_component^precatalytic spliceosome`GO:0005681^cellular_component^spliceosomal complex`GO:0005685^cellular_component^U1 snRNP`GO:0071004^cellular_component^U2-type prespliceosome`GO:0003729^molecular_function^mRNA binding`GO:0000166^molecular_function^nucleotide binding`GO:0003723^molec…	GO:0003676^molecular_function^nucleic acid binding
ggt_437	.	1-321[+]	.	.		.	ExpAA=21.14^PredHel=1^Topology=i50-72o	.	.	.	.	.
ggt_438	.	1-432[+]	.	.		.	ExpAA=21.61^PredHel=1^Topology=i5-27o	.	.	.	.	.
ggt_439	50S ribosomal protein L18 {ECO:0000255|HAMAP-Rule:MF_01337}	.	.	.		.	.	.	.	COG0256^This is one of the proteins that binds and probably mediates the attachment of the 5S RNA into the large ribosomal subunit, where it forms part of the central protuberance (By similarity)	KEGG:sfl:SF3336`KEGG:sfx:S4426`KO:K02881	GO:0005840^cellular_component^ribosome`GO:0019843^molecular_function^rRNA binding`GO:0003735^molecular_function^structural constituent of ribosome`GO:0006412^biological_process^translation
ggt_440	Arf-GAP with Rho-GAP domain, ANK repeat and PH domain-containing protein 1	1-342[+]	Arf-GAP with Rho-GAP domain, ANK repeat and PH domain-containing protein 1	PF00536.27^SAM_1^SAM domain (Sterile alpha motif)^18-73^E:6.3e-12`PF07647.14^SAM_2^SAM domain (Sterile alpha motif)^18-70^E:1.6e-09	SAM_1^SAM domain (Sterile alpha motif)^18-73^E:63e-12`SAM_2^SAM domain (Sterile alpha motif)^18-70^E:16e-09	.	.	COG5347^domain, ankyrin repeat and PH domain	domain, ankyrin repeat and PH domain	KEGG:mmu:69710`KO:K18439	GO:0031410^cellular_component^cytoplasmic vesicle`GO:0005794^cellular_component^Golgi apparatus`GO:0032580^cellular_component^Golgi cisterna membrane`GO:0005886^cellular_component^plasma membrane`GO:0005802^cellular_component^trans-Golgi network`GO:0005096^molecular_function^GTPase activator activity`GO:0046872^molecular_function^metal ion binding`GO:0005547^molecular_function^phosphatidylinosito…	GO:0005515^molecular_function^protein binding
ggt_441	Leucine-rich repeat and guanylate kinase domain-containing protein	.	.	.		.	.	.	.	COG0194^Essential for recycling GMP and indirectly, cGMP (By similarity)`COG4886^leucine Rich Repeat	KEGG:mmu:74354	GO:0001669^cellular_component^acrosomal vesicle`GO:0005737^cellular_component^cytoplasm`GO:0002177^cellular_component^manchette`GO:0005654^cellular_component^nucleoplasm`GO:0005524^molecular_function^ATP binding`GO:0016301^molecular_function^kinase activity`GO:0035082^biological_process^axoneme assembly`GO:0030154^biological_process^cell differentiation`GO:0007283^biological_process^spermatogenes…
ggt_442	8-oxo-dGDP phosphatase NUDT18	1-507[-]	8-oxo-dGDP phosphatase NUDT18	PF00293.25^NUDIX^NUDIX domain^43-135^E:7.1e-18	NUDIX^NUDIX domain^43-135^E:71e-18	.	.	ENOG41102IB^Nudix (Nucleoside diphosphate linked moiety X)-type motif 18	Nudix (Nucleoside diphosphate linked moiety X)-type motif 18	KEGG:hsa:79873`KO:K17817	GO:0005829^cellular_component^cytosol`GO:0044717^molecular_function^8-hydroxy-dADP phosphatase activity`GO:0044715^molecular_function^8-oxo-dGDP phosphatase activity`GO:0044716^molecular_function^8-oxo-GDP phosphatase activity`GO:0000287^molecular_function^magnesium ion binding`GO:0046057^biological_process^dADP catabolic process`GO:0046067^biological_process^dGDP catabolic process`GO:0046712^bio…	GO:0016787^molecular_function^hydrolase activity
ggt_443	Actin-binding Rho-activating protein	79-540[-]	Actin-binding Rho-activating protein	PF14705.3^Costars^Costars^77-152^E:2.4e-34	Costars^Costars^77-152^E:24e-34	.	.	ENOG410XR7V^actin-binding Rho activating protein	actin-binding Rho activating protein	KEGG:rno:286965	GO:0015629^cellular_component^actin cytoskeleton`GO:0005886^cellular_component^plasma membrane`GO:0030017^cellular_component^sarcomere`GO:0003779^molecular_function^actin binding`GO:0035025^biological_process^positive regulation of Rho protein signal transduction`GO:0051091^biological_process^positive regulation of sequence-specific DNA binding transcription factor activity`GO:0045944^biological_…	.
ggt_444	Tripartite motif-containing protein 54	1-321[+]	Tripartite motif-containing protein 54	.		.	.	ENOG410YBZG^tripartite motif containing	tripartite motif containing	KEGG:mmu:58522`KO:K10653	GO:0005874^cellular_component^microtubule`GO:0005875^cellular_component^microtubule associated complex`GO:0030018^cellular_component^Z disc`GO:0008017^molecular_function^microtubule binding`GO:0008270^molecular_function^zinc ion binding`GO:0030154^biological_process^cell differentiation`GO:0007275^biological_process^multicellular organism development`GO:0007026^biological_process^negative regulat…	.
ggt_445	.	1-432[+]	.	.		.	ExpAA=21.95^PredHel=1^Topology=i47-69o	.	.	.	.	.
ggt_446	Scavenger receptor cysteine-rich domain-containing group B protein {ECO:0000303|PubMed:12466895, ECO:0000312|HGNC:HGNC:14461}	1-519[+]	Scavenger receptor cysteine-rich type 1 protein M130 {ECO:0000250|UniProtKB:Q86VB7}	PF00530.15^SRCR^Scavenger receptor cysteine-rich domain^1-72^E:4.8e-21	SRCR^Scavenger receptor cysteine-rich domain^1-72^E:48e-21	.	.	ENOG410XQVR^scavenger receptor cysteine rich domain containing	scavenger receptor cysteine rich domain containing	KEGG:bta:533844`KO:K06545	GO:0005576^cellular_component^extracellular region`GO:0016021^cellular_component^integral component of membrane`GO:0005886^cellular_component^plasma membrane`GO:0005044^molecular_function^scavenger receptor activity`GO:0006953^biological_process^acute-phase response	GO:0005044^molecular_function^scavenger receptor activity`GO:0016020^cellular_component^membrane
ggt_447	Neuralized-like protein 4	2-388[+]	Neuralized-like protein 4	PF07177.9^Neuralized^Neuralized^16-77^E:9e-21	Neuralized^Neuralized^16-77^E:9e-21	.	.	ENOG410XT3C^neuralized homolog 4 (Drosophila)	neuralized homolog 4 (Drosophila)	KEGG:mmu:216860`KO:K16777	GO:0005814^cellular_component^centriole	.
ggt_448	Schwann cell myelin protein	.	.	.		.	.	.	.	.	.	GO:0016021^cellular_component^integral component of membrane`GO:0030246^molecular_function^carbohydrate binding`GO:0007155^biological_process^cell adhesion
ggt_449	.	40-558[-]	Myosin-9	PF01576.16^Myosin_tail_1^Myosin tail^21-132^E:6.5e-12	Myosin_tail_1^Myosin tail^21-132^E:65e-12	.	.	COG5022^myosin heavy chain	myosin heavy chain	.	GO:0015629^cellular_component^actin cytoskeleton`GO:0005826^cellular_component^actomyosin contractile ring`GO:0031252^cellular_component^cell leading edge`GO:0032154^cellular_component^cleavage furrow`GO:0005737^cellular_component^cytoplasm`GO:0005829^cellular_component^cytosol`GO:0016328^cellular_component^lateral plasma membrane`GO:0016459^cellular_component^myosin complex`GO:0005634^cellular_c…	GO:0003774^molecular_function^motor activity`GO:0016459^cellular_component^myosin complex
ggt_450	.	1-342[+]	.	.		sigP:1^18^0.456^YES	.	.	.	.	.	.
ggt_451	Ras and EF-hand domain-containing protein	1-621[+]	.	.		.	.	.	.	.	.	.
ggt_452	Protease	.	.	.		.	.	.	.	.	KEGG:vg:1491963`KO:K01520	GO:0004190^molecular_function^aspartic-type endopeptidase activity`GO:0003676^molecular_function^nucleic acid binding`GO:0046080^biological_process^dUTP metabolic process
ggt_453	UPF0691 protein C9orf116	.	.	.		.	.	.	.	ENOG4111ZK1^Chromosome 9 open reading frame 116	KEGG:hsa:138162	.
ggt_454	.	3-356[+]	Suppressor of cytokine signaling 7	.		.	.	ENOG4111V4J^negative regulation of signal transduction	negative regulation of signal transduction	KEGG:hsa:30837`KO:K04699	GO:0005737^cellular_component^cytoplasm`GO:0005634^cellular_component^nucleus`GO:0005886^cellular_component^plasma membrane`GO:0004860^molecular_function^protein kinase inhibitor activity`GO:0017124^molecular_function^SH3 domain binding`GO:0019221^biological_process^cytokine-mediated signaling pathway`GO:0045444^biological_process^fat cell differentiation`GO:0008286^biological_process^insulin rec…	.
ggt_455	Reticulocalbin-3	1-957[+]	.	.		.	.	.	.	.	.	.
ggt_456	Uncharacterized protein KIAA1614	1-318[-]	Uncharacterized protein KIAA1614	.		.	.	ENOG411288M^kiaa1614	kiaa1614	KEGG:hsa:57710	.	.
ggt_457	.	1-387[+]	.	.		sigP:1^20^0.598^YES	.	.	.	.	.	.
ggt_458	Uncharacterized protein C8orf48	1-579[+]	Uncharacterized protein C8orf48	PF15379.3^DUF4606^Domain of unknown function (DUF4606)^71-172^E:9.3e-42	DUF4606^Domain of unknown function (DUF4606)^71-172^E:93e-42	.	.	ENOG41128SB^chromosome 8 open reading frame 48	chromosome 8 open reading frame 48	KEGG:hsa:157773	.	.
ggt_459	Alpha-2B adrenergic receptor	1-375[+]	Alpha-2B adrenergic receptor	PF00001.18^7tm_1^7 transmembrane receptor (rhodopsin family)^69-125^E:1.4e-10	7tm_1^7 transmembrane receptor (rhodopsin family)^69-125^E:14e-10	.	ExpAA=23.43^PredHel=1^Topology=i80-102o	ENOG410XRW9^Receptor	Receptor	KEGG:hsa:151`KO:K04139	GO:0005887^cellular_component^integral component of plasma membrane`GO:0005886^cellular_component^plasma membrane`GO:0004938^molecular_function^alpha2-adrenergic receptor activity`GO:0051379^molecular_function^epinephrine binding`GO:0071883^biological_process^activation of MAPK activity by adrenergic receptor signaling pathway`GO:0032148^biological_process^activation of protein kinase B activity`…	GO:0004930^molecular_function^G-protein coupled receptor activity`GO:0007186^biological_process^G-protein coupled receptor signaling pathway`GO:0016021^cellular_component^integral component of membrane
ggt_460	.	1-804[+]	.	.		sigP:1^19^0.548^YES	.	.	.	.	.	.
ggt_461	Alanine aminotransferase 1	58-456[-]	Alanine aminotransferase 1	.		.	.	COG0436^aminotransferase	aminotransferase	KEGG:bta:539188`KO:K00814	GO:0005737^cellular_component^cytoplasm`GO:0070062^cellular_component^extracellular exosome`GO:0004021^molecular_function^L-alanine:2-oxoglutarate aminotransferase activity`GO:0030170^molecular_function^pyridoxal phosphate binding`GO:0009058^biological_process^biosynthetic process`GO:0042853^biological_process^L-alanine catabolic process	.
ggt_462	Membrane primary amine oxidase	1-372[+]	Membrane primary amine oxidase	PF01179.17^Cu_amine_oxid^Copper amine oxidase, enzyme domain^2-124^E:7.1e-35	Cu_amine_oxid^Copper amine oxidase, enzyme domain^2-124^E:71e-35	.	.	COG3733^amine oxidase	amine oxidase	KEGG:rno:29473`KO:K00276	GO:0009986^cellular_component^cell surface`GO:0005615^cellular_component^extracellular space`GO:0016021^cellular_component^integral component of membrane`GO:0043231^cellular_component^intracellular membrane-bounded organelle`GO:0005886^cellular_component^plasma membrane`GO:0052595^molecular_function^aliphatic-amine oxidase activity`GO:0052594^molecular_function^aminoacetone:oxygen oxidoreductase(…	GO:0005507^molecular_function^copper ion binding`GO:0008131^molecular_function^primary amine oxidase activity`GO:0048038^molecular_function^quinone binding`GO:0009308^biological_process^amine metabolic process`GO:0055114^biological_process^oxidation-reduction process
ggt_463	.	77-457[-]	.	.		sigP:1^19^0.483^YES	.	.	.	.	.	.
ggt_464	RNA polymerase sigma factor RpoD	1-297[+]	RNA polymerase sigma factor RpoD	PF04539.13^Sigma70_r3^Sigma-70 region 3^1-56^E:7.7e-20	Sigma70_r3^Sigma-70 region 3^1-56^E:77e-20	.	.	.	.	.	GO:0005737^cellular_component^cytoplasm`GO:0003677^molecular_function^DNA binding`GO:0016987^molecular_function^sigma factor activity`GO:0003700^molecular_function^transcription factor activity, sequence-specific DNA binding`GO:0006352^biological_process^DNA-templated transcription, initiation	GO:0003677^molecular_function^DNA binding`GO:0003700^molecular_function^transcription factor activity, sequence-specific DNA binding`GO:0016987^molecular_function^sigma factor activity`GO:0006352^biological_process^DNA-templated transcription, initiation`GO:0006355^biological_process^regulation of transcription, DNA-templated
ggt_465	Putative uncharacterized protein FLJ45035	.	.	.		.	.	.	.	.	.	.
ggt_466	Hemojuvelin	1-381[+]	Hemojuvelin	PF06534.10^RGM_C^Repulsive guidance molecule (RGM) C-terminus^1-127^E:2.2e-44	RGM_C^Repulsive guidance molecule (RGM) C-terminus^1-127^E:22e-44	.	.	ENOG410ZT7E^RGM domain family, member	RGM domain family, member	.	GO:0031225^cellular_component^anchored component of membrane`GO:0016323^cellular_component^basolateral plasma membrane`GO:0015026^molecular_function^coreceptor activity`GO:0030509^biological_process^BMP signaling pathway	.
ggt_467	C-Jun-amino-terminal kinase-interacting protein 2	1-411[+]	C-Jun-amino-terminal kinase-interacting protein 2	PF00640.20^PID^Phosphotyrosine interaction domain (PTB/PID)^6-125^E:1.4e-27	PID^Phosphotyrosine interaction domain (PTB/PID)^6-125^E:14e-27	.	.	ENOG410ZFRJ^mitogen-activated protein kinase 8 interacting protein	mitogen-activated protein kinase 8 interacting protein	KEGG:hsa:23542`KO:K04435	GO:0005737^cellular_component^cytoplasm`GO:0005622^cellular_component^intracellular`GO:0043025^cellular_component^neuronal cell body`GO:0097481^cellular_component^neuronal postsynaptic density`GO:0043234^cellular_component^protein complex`GO:0001540^molecular_function^beta-amyloid binding`GO:0019894^molecular_function^kinesin binding`GO:0005078^molecular_function^MAP-kinase scaffold activity`GO:0…	GO:0005515^molecular_function^protein binding
ggt_468	Protein FAM117B	1-498[+]	.	.		.	.	.	.	.	.	.
ggt_469	.	1-318[+]	.	.		.	ExpAA=20.70^PredHel=1^Topology=o10-32i	.	.	.	.	.
ggt_470	.	1-432[+]	.	.		sigP:1^28^0.529^YES	.	.	.	.	.	.
ggt_471	Leucine-zipper-like transcriptional regulator 1	.	.	.		.	.	.	.	ENOG410Y2DF^leucine-zipper-like transcription regulator 1	KEGG:hsa:8216	GO:0003700^molecular_function^transcription factor activity, sequence-specific DNA binding`GO:0009653^biological_process^anatomical structure morphogenesis`GO:0006355^biological_process^regulation of transcription, DNA-templated
ggt_472	Activating molecule in BECN1-regulated autophagy protein 1	3-335[-]	Activating molecule in BECN1-regulated autophagy protein 1	.		.	.	ENOG410ZUDQ^Autophagy beclin-1 regulator 1	Autophagy beclin-1 regulator 1	KEGG:hsa:55626`KO:K17985	GO:0005776^cellular_component^autophagosome`GO:0005930^cellular_component^axoneme`GO:0005737^cellular_component^cytoplasm`GO:0005829^cellular_component^cytosol`GO:0005741^cellular_component^mitochondrial outer membrane`GO:0005739^cellular_component^mitochondrion`GO:0048471^cellular_component^perinuclear region of cytoplasm`GO:0045335^cellular_component^phagocytic vesicle`GO:0031625^molecular_func…	.
ggt_473	Synaptic vesicle glycoprotein 2A	1-897[-]	Synaptic vesicle glycoprotein 2A	PF07690.13^MFS_1^Major Facilitator Superfamily^75-256^E:1e-21`PF00083.21^Sugar_tr^Sugar (and other) transporter^93-281^E:8.5e-30	MFS_1^Major Facilitator Superfamily^75-256^E:1e-21`Sugar_tr^Sugar (and other) transporter^93-281^E:85e-30	.	ExpAA=130.52^PredHel=6^Topology=i69-91o106-128i135-154o159-181i194-216o231-253i	ENOG410YQME^synaptic vesicle glycoprotein	synaptic vesicle glycoprotein	KEGG:mmu:64051`KO:K06258	GO:0005911^cellular_component^cell-cell junction`GO:0005737^cellular_component^cytoplasm`GO:0005783^cellular_component^endoplasmic reticulum`GO:0016021^cellular_component^integral component of membrane`GO:0031594^cellular_component^neuromuscular junction`GO:0043005^cellular_component^neuron projection`GO:0048786^cellular_component^presynaptic active zone`GO:0045202^cellular_component^synapse`GO:0…	GO:0055085^biological_process^transmembrane transport`GO:0016021^cellular_component^integral component of membrane`GO:0022857^molecular_function^transmembrane transporter activity
ggt_474	SRSF protein kinase 3	1-366[+]	SRSF protein kinase 3	PF00069.22^Pkinase^Protein kinase domain^2-72^E:6.1e-13`PF07714.14^Pkinase_Tyr^Protein tyrosine kinase^3-65^E:1.6e-05	Pkinase^Protein kinase domain^2-72^E:61e-13`Pkinase_Tyr^Protein tyrosine kinase^3-65^E:16e-05	.	.	ENOG410XRBH^SRSF protein kinase	SRSF protein kinase	KEGG:ssc:100240720`KO:K08832	GO:0005524^molecular_function^ATP binding`GO:0004674^molecular_function^protein serine/threonine kinase activity`GO:0030154^biological_process^cell differentiation`GO:0007517^biological_process^muscle organ development`GO:0060537^biological_process^muscle tissue development	GO:0004672^molecular_function^protein kinase activity`GO:0005524^molecular_function^ATP binding`GO:0006468^biological_process^protein phosphorylation
ggt_475	.	2-322[+]	.	.		.	ExpAA=31.71^PredHel=2^Topology=i12-34o49-68i	.	.	.	.	.
ggt_476	.	1-297[+]	.	.		.	ExpAA=20.65^PredHel=1^Topology=i53-75o	.	.	.	.	.
ggt_477	.	1-357[+]	.	.		sigP:1^33^0.483^YES	.	.	.	.	.	.
ggt_478	.	1-309[+]	.	.		sigP:1^15^0.518^YES	.	.	.	.	.	.
ggt_479	U6 snRNA-associated Sm-like protein LSm3	1-330[+]	.	.		.	.	.	.	.	.	.
ggt_480	.	1-381[+]	.	.		sigP:1^20^0.644^YES	.	.	.	.	.	.
ggt_481	Neuronal pentraxin-2	1-330[+]	Neuronal pentraxin-2	PF00354.14^Pentaxin^Pentaxin family^8-110^E:8.8e-16`PF13385.3^Laminin_G_3^Concanavalin A-like lectin/glucanases superfamily^35-101^E:5.6e-07	Pentaxin^Pentaxin family^8-110^E:88e-16`Laminin_G_3^Concanavalin A-like lectin/glucanases superfamily^35-101^E:56e-07	.	.	ENOG410XR4W^Neuronal pentraxin	Neuronal pentraxin	KEGG:hsa:4885	GO:0005576^cellular_component^extracellular region`GO:0030246^molecular_function^carbohydrate binding`GO:0046872^molecular_function^metal ion binding`GO:0008306^biological_process^associative learning`GO:0007268^biological_process^synaptic transmission	.
ggt_482	Neuron navigator 1	2-391[+]	Neuron navigator 1	.		.	.	ENOG410ZIQK^Neuron navigator 1	Neuron navigator 1	KEGG:mmu:215690`KO:K16776	GO:0005737^cellular_component^cytoplasm`GO:0005874^cellular_component^microtubule`GO:0015630^cellular_component^microtubule cytoskeleton`GO:0001578^biological_process^microtubule bundle formation`GO:0001764^biological_process^neuron migration	.
ggt_483	.	3-338[-]	.	.		sigP:1^17^0.727^YES	.	.	.	.	.	.
ggt_484	Pol polyprotein	.	.	.		.	.	.	.	.	.	GO:0003677^molecular_function^DNA binding`GO:0003887^molecular_function^DNA-directed DNA polymerase activity`GO:0003964^molecular_function^RNA-directed DNA polymerase activity`GO:0004523^molecular_function^RNA-DNA hybrid ribonuclease activity`GO:0008270^molecular_function^zinc ion binding`GO:0015074^biological_process^DNA integration`GO:0006310^biological_process^DNA recombination`GO:0075713^biol…
ggt_485	.	1-327[+]	Transforming growth factor beta regulator 1	.		.	.	ENOG410XTBM^transforming growth factor beta regulator 1	transforming growth factor beta regulator 1	KEGG:xtr:493502	GO:0005634^cellular_component^nucleus`GO:0007049^biological_process^cell cycle	.
ggt_486	.	1-387[+]	.	.		sigP:1^24^0.701^YES	ExpAA=18.36^PredHel=1^Topology=o4-26i	.	.	.	.	.
ggt_487	Troponin T, slow skeletal muscle	1-318[-]	Troponin T, slow skeletal muscle	PF00992.17^Troponin^Troponin^1-60^E:1.7e-09`PF00992.17^Troponin^Troponin^56-101^E:2.4e-06	Troponin^Troponin^1-60^E:17e-09`Troponin^Troponin^56-101^E:24e-06	.	.	ENOG410XS6A^Troponin T type	Troponin T type	KEGG:rno:171409`KO:K10372	GO:0005861^cellular_component^troponin complex`GO:0031014^molecular_function^troponin T binding`GO:0045932^biological_process^negative regulation of muscle contraction`GO:0006937^biological_process^regulation of muscle contraction`GO:0031444^biological_process^slow-twitch skeletal muscle fiber contraction`GO:0014883^biological_process^transition between fast and slow fiber	GO:0005861^cellular_component^troponin complex
ggt_488	.	2-466[+]	Protein capicua homolog	.		.	.	ENOG4111S7E^capicua homolog (Drosophila)	capicua homolog (Drosophila)	KEGG:mmu:71722	GO:0005634^cellular_component^nucleus`GO:0003682^molecular_function^chromatin binding`GO:0003677^molecular_function^DNA binding`GO:0048286^biological_process^lung alveolus development`GO:0000122^biological_process^negative regulation of transcription from RNA polymerase II promoter`GO:0006351^biological_process^transcription, DNA-templated	.
ggt_489	Heat shock protein beta-11	139-729[-]	Heat shock protein beta-11	PF00011.18^HSP20^Hsp20/alpha crystallin family^80-175^E:2.5e-16	HSP20^Hsp20/alpha crystallin family^80-175^E:25e-16	.	.	ENOG410YERS^Heat shock protein	Heat shock protein	KEGG:dre:796767	.	.
ggt_490	POU domain, class 2, transcription factor 2	3-545[-]	POU domain, class 2, transcription factor 2	PF00157.14^Pou^Pou domain - N-terminal to homeobox domain^21-91^E:9.4e-39`PF00046.26^Homeobox^Homeobox domain^121-177^E:2.7e-17	Pou^Pou domain - N-terminal to homeobox domain^21-91^E:94e-39`Homeobox^Homeobox domain^121-177^E:27e-17	.	.	ENOG410XQ7X^POU class	POU class	KEGG:mmu:18987`KO:K09364	GO:0005737^cellular_component^cytoplasm`GO:0005634^cellular_component^nucleus`GO:0003677^molecular_function^DNA binding`GO:0019904^molecular_function^protein domain specific binding`GO:0000978^molecular_function^RNA polymerase II core promoter proximal region sequence-specific DNA binding`GO:0043565^molecular_function^sequence-specific DNA binding`GO:0003700^molecular_function^transcription facto…	GO:0003700^molecular_function^transcription factor activity, sequence-specific DNA binding`GO:0006355^biological_process^regulation of transcription, DNA-templated`GO:0003677^molecular_function^DNA binding
ggt_491	.	1-324[+]	.	.		.	ExpAA=22.52^PredHel=1^Topology=i42-64o	.	.	.	.	.
ggt_492	Adhesion G protein-coupled receptor L1 {ECO:0000250|UniProtKB:O94910}	1-327[+]	Adhesion G protein-coupled receptor L1 {ECO:0000250|UniProtKB:O94910}	PF02354.13^Latrophilin^Latrophilin Cytoplasmic C-terminal region^45-109^E:1.7e-31	Latrophilin^Latrophilin Cytoplasmic C-terminal region^45-109^E:17e-31	.	ExpAA=20.55^PredHel=1^Topology=o10-32i	ENOG410XSD2^G- protein-coupled receptor	G- protein-coupled receptor	KEGG:bta:788252`KO:K04592	GO:0030424^cellular_component^axon`GO:0030054^cellular_component^cell junction`GO:0030426^cellular_component^growth cone`GO:0016021^cellular_component^integral component of membrane`GO:0005622^cellular_component^intracellular`GO:0043005^cellular_component^neuron projection`GO:0005886^cellular_component^plasma membrane`GO:0042734^cellular_component^presynaptic membrane`GO:0045202^cellular_componen…	GO:0004930^molecular_function^G-protein coupled receptor activity`GO:0007186^biological_process^G-protein coupled receptor signaling pathway`GO:0016020^cellular_component^membrane
ggt_493	.	2-334[+]	.	.		sigP:1^26^0.458^YES	.	.	.	.	.	.
ggt_494	5-oxoprolinase	1-321[+]	5-oxoprolinase	PF02538.11^Hydantoinase_B^Hydantoinase B/oxoprolinase^30-85^E:1.6e-12	Hydantoinase_B^Hydantoinase B/oxoprolinase^30-85^E:16e-12	.	.	COG0145^5-oxoprolinase`COG0146^5-oxoprolinase	5-oxoprolinase`5-oxoprolinase	KEGG:ath:AT5G37830`KO:K01469	GO:0005737^cellular_component^cytoplasm`GO:0005829^cellular_component^cytosol`GO:0009506^cellular_component^plasmodesma`GO:0017168^molecular_function^5-oxoprolinase (ATP-hydrolyzing) activity`GO:0005524^molecular_function^ATP binding`GO:0006751^biological_process^glutathione catabolic process	GO:0003824^molecular_function^catalytic activity
ggt_495	t-SNARE domain-containing protein 1	1-405[-]	t-SNARE domain-containing protein 1	PF13873.3^Myb_DNA-bind_5^Myb/SANT-like DNA-binding domain^9-85^E:3.6e-21	Myb_DNA-bind_5^Myb/SANT-like DNA-binding domain^9-85^E:36e-21	.	.	COG5325^SYNtaxin	SYNtaxin	.	GO:0012505^cellular_component^endomembrane system`GO:0016021^cellular_component^integral component of membrane`GO:0031201^cellular_component^SNARE complex`GO:0005484^molecular_function^SNAP receptor activity`GO:0000149^molecular_function^SNARE binding`GO:0006886^biological_process^intracellular protein transport`GO:0048278^biological_process^vesicle docking`GO:0006906^biological_process^vesicle f…	.
ggt_496	Aldehyde dehydrogenase family 16 member A1	1-936[+]	Aldehyde dehydrogenase family 16 member A1	PF00171.19^Aldedh^Aldehyde dehydrogenase family^3-248^E:3.9e-23	Aldedh^Aldehyde dehydrogenase family^3-248^E:39e-23	.	.	COG1012^Dehydrogenase	Dehydrogenase	KEGG:bta:506329	GO:0047105^molecular_function^4-trimethylammoniobutyraldehyde dehydrogenase activity`GO:0019145^molecular_function^aminobutyraldehyde dehydrogenase activity	GO:0016491^molecular_function^oxidoreductase activity`GO:0008152^biological_process^metabolic process`GO:0055114^biological_process^oxidation-reduction process
ggt_497	Myosin-binding protein C, fast-type	1-474[-]	Myosin-binding protein C, fast-type	PF07679.13^I-set^Immunoglobulin I-set domain^16-113^E:3.3e-11`PF13927.3^Ig_3^Immunoglobulin domain^18-99^E:1.8e-07`PF00047.22^ig^Immunoglobulin domain^20-101^E:2.1e-05	I-set^Immunoglobulin I-set domain^16-113^E:33e-11`Ig_3^Immunoglobulin domain^18-99^E:18e-07`ig^Immunoglobulin domain^20-101^E:21e-05	.	.	.	.	KEGG:gga:425457`KO:K12558	GO:0031672^cellular_component^A band`GO:0005623^cellular_component^cell`GO:0032982^cellular_component^myosin filament`GO:0007155^biological_process^cell adhesion	.
ggt_498	Cadherin-15	2-301[+]	Cadherin-15	PF00028.14^Cadherin^Cadherin domain^19-100^E:4.4e-11	Cadherin^Cadherin domain^19-100^E:44e-11	.	.	ENOG410XQHI^Cadherins are calcium dependent cell adhesion proteins (By similarity)	Cadherins are calcium dependent cell adhesion proteins (By similarity)	KEGG:hsa:1013`KO:K06809	GO:0005901^cellular_component^caveola`GO:0070062^cellular_component^extracellular exosome`GO:0016021^cellular_component^integral component of membrane`GO:0031594^cellular_component^neuromuscular junction`GO:0005886^cellular_component^plasma membrane`GO:0005509^molecular_function^calcium ion binding`GO:0034332^biological_process^adherens junction organization`GO:0007155^biological_process^cell adh…	GO:0005509^molecular_function^calcium ion binding`GO:0007156^biological_process^homophilic cell adhesion via plasma membrane adhesion molecules`GO:0016020^cellular_component^membrane
ggt_499	Sodium/potassium-transporting ATPase subunit alpha-3	1-333[+]	Sodium/potassium-transporting ATPase subunit alpha-3	PF00702.23^Hydrolase^haloacid dehalogenase-like hydrolase^53-100^E:1.1e-06	Hydrolase^haloacid dehalogenase-like hydrolase^53-100^E:11e-06	.	.	.	.	KEGG:gga:396467`KO:K01539	GO:0005783^cellular_component^endoplasmic reticulum`GO:0005794^cellular_component^Golgi apparatus`GO:0005887^cellular_component^integral component of plasma membrane`GO:0043231^cellular_component^intracellular membrane-bounded organelle`GO:0005886^cellular_component^plasma membrane`GO:0045202^cellular_component^synapse`GO:0005524^molecular_function^ATP binding`GO:0046872^molecular_function^metal …	.
ggt_500	Zinc finger protein 397	1-303[+]	Zinc finger protein 397	PF00096.23^zf-C2H2^Zinc finger, C2H2 type^12-34^E:2.1e-06`PF13894.3^zf-C2H2_4^C2H2-type zinc finger^12-34^E:0.00079`PF00096.23^zf-C2H2^Zinc finger, C2H2 type^40-62^E:2.6e-05`PF13894.3^zf-C2H2_4^C2H2-type zinc finger^40-62^E:0.0015`PF13912.3^zf-C2H2_6^C2H2-type zinc finger^40-58^E:0.03`PF13913.3^zf-C2HC_2^zinc-finger of a C2HC-type^82-101^E:0.012	zf-C2H2^Zinc finger, C2H2 type^12-34^E:21e-06`zf-C2H2_4^C2H2-type zinc finger^12-34^E:000079`zf-C2H2^Zinc finger, C2H2 type^40-62^E:26e-05`zf-C2H2_4^C2H2-type zinc finger^40-62^E:00015`zf-C2H2_6^C2H2-type zinc finger^40-58^E:003`zf-C2HC_2^zinc-finger of a C2HC-type^82-101^E:0012	.	.	COG5048^Zinc finger protein	Zinc finger protein	KEGG:hsa:84307`KO:K09230	GO:0005737^cellular_component^cytoplasm`GO:0005634^cellular_component^nucleus`GO:0046872^molecular_function^metal ion binding`GO:0043565^molecular_function^sequence-specific DNA binding`GO:0003700^molecular_function^transcription factor activity, sequence-specific DNA binding`GO:0006351^biological_process^transcription, DNA-templated	GO:0046872^molecular_function^metal ion binding
ggt_501	V-type proton ATPase subunit F	1-384[+]	V-type proton ATPase subunit F	PF01990.14^ATP-synt_F^ATP synthase (F/14-kDa) subunit^16-116^E:1.3e-31	ATP-synt_F^ATP synthase (F/14-kDa) subunit^16-116^E:13e-31	.	.	COG1436^Subunit of the peripheral V1 complex of vacuolar ATPase essential for assembly or catalytic function. V-ATPase is responsible for acidifying a variety of intracellular compartments in eukaryotic cells (By similarity)	Subunit of the peripheral V1 complex of vacuolar ATPase essential for assembly or catalytic function. V-ATPase is responsible for acidifying a variety of intracellular compartments in eukaryotic cells (By similarity)	KEGG:bta:282405`KO:K02151	GO:0016020^cellular_component^membrane`GO:0033180^cellular_component^proton-transporting V-type ATPase, V1 domain`GO:0042625^molecular_function^ATPase coupled ion transmembrane transporter activity`GO:0046961^molecular_function^proton-transporting ATPase activity, rotational mechanism`GO:0015991^biological_process^ATP hydrolysis coupled proton transport	GO:0034220^biological_process^ion transmembrane transport
ggt_502	.	3-302[+]	.	.		.	ExpAA=24.43^PredHel=1^Topology=o10-32i	.	.	.	.	.
ggt_503	Sodium/potassium-transporting ATPase subunit beta-2	1-816[+]	Sodium/potassium-transporting ATPase subunit beta-2	PF00287.15^Na_K-ATPase^Sodium / potassium ATPase beta chain^1-264^E:3.2e-96	Na_K-ATPase^Sodium / potassium ATPase beta chain^1-264^E:32e-96	.	ExpAA=23.76^PredHel=1^Topology=i21-43o	ENOG411150A^ATPase, Na K transporting, beta	ATPase, Na K transporting, beta	KEGG:hsa:482`KO:K01540	GO:0016324^cellular_component^apical plasma membrane`GO:0005737^cellular_component^cytoplasm`GO:0005886^cellular_component^plasma membrane`GO:0005890^cellular_component^sodium:potassium-exchanging ATPase complex`GO:0001671^molecular_function^ATPase activator activity`GO:0051117^molecular_function^ATPase binding`GO:0005391^molecular_function^sodium:potassium-exchanging ATPase activity`GO:0090662^b…	GO:0006813^biological_process^potassium ion transport`GO:0006814^biological_process^sodium ion transport`GO:0005890^cellular_component^sodium:potassium-exchanging ATPase complex
ggt_504	Transcription factor jun-D	.	.	.		.	.	.	.	.	.	GO:0000790^cellular_component^nuclear chromatin`GO:0005667^cellular_component^transcription factor complex`GO:0000978^molecular_function^RNA polymerase II core promoter proximal region sequence-specific DNA binding`GO:0000981^molecular_function^RNA polymerase II transcription factor activity, sequence-specific DNA binding`GO:0003713^molecular_function^transcription coactivator activity`GO:0008134…
ggt_505	Protein FAM196A	3-311[+]	Protein FAM196A	PF15265.3^FAM196^FAM196 family^9-75^E:1.7e-31	FAM196^FAM196 family^9-75^E:17e-31	.	.	ENOG41119K1^family with sequence similarity 196, member A	family with sequence similarity 196, member A	.	.	.
ggt_506	.	3-314[+]	.	.		sigP:1^19^0.669^YES	.	.	.	.	.	.
ggt_507	Anti-apoptotic protein NR13	104-550[+]	Anti-apoptotic protein NR13	PF00452.16^Bcl-2^Apoptosis regulator proteins, Bcl-2 family^35-134^E:2.8e-22	Bcl-2^Apoptosis regulator proteins, Bcl-2 family^35-134^E:28e-22	.	.	.	.	KEGG:gga:395193`KO:K18451	GO:0016021^cellular_component^integral component of membrane`GO:0005741^cellular_component^mitochondrial outer membrane`GO:0005886^cellular_component^plasma membrane`GO:0046982^molecular_function^protein heterodimerization activity`GO:0042803^molecular_function^protein homodimerization activity`GO:0097192^biological_process^extrinsic apoptotic signaling pathway in absence of ligand`GO:0008630^bio…	GO:0042981^biological_process^regulation of apoptotic process
ggt_508	.	1-303[+]	.	.		sigP:1^22^0.609^YES	.	.	.	.	.	.
ggt_509	Retinol dehydrogenase 8	.	.	.		.	.	.	.	COG1028^Dehydrogenase reductase	KEGG:hsa:50700`KO:K11150	GO:0005737^cellular_component^cytoplasm`GO:0005887^cellular_component^integral component of plasma membrane`GO:0004303^molecular_function^estradiol 17-beta-dehydrogenase activity`GO:0052650^molecular_function^NADP-retinol dehydrogenase activity`GO:0004745^molecular_function^retinol dehydrogenase activity`GO:0006703^biological_process^estrogen biosynthetic process`GO:0007603^biological_process^pho…
ggt_510	Zinc finger and BTB domain-containing protein 22	7-498[-]	Zinc finger and BTB domain-containing protein 22	PF13894.3^zf-C2H2_4^C2H2-type zinc finger^73-95^E:0.00069`PF13912.3^zf-C2H2_6^C2H2-type zinc finger^73-95^E:0.0049	zf-C2H2_4^C2H2-type zinc finger^73-95^E:000069`zf-C2H2_6^C2H2-type zinc finger^73-95^E:00049	.	.	COG5048^Zinc finger protein	Zinc finger protein	KEGG:hsa:9278`KO:K10502	GO:0005634^cellular_component^nucleus`GO:0003677^molecular_function^DNA binding`GO:0046872^molecular_function^metal ion binding`GO:0006355^biological_process^regulation of transcription, DNA-templated`GO:0006351^biological_process^transcription, DNA-templated	GO:0046872^molecular_function^metal ion binding
ggt_511	Son of sevenless homolog 2	.	.	.		.	.	.	.	ENOG410XR96^Son of sevenless homolog	.	GO:0005622^cellular_component^intracellular`GO:0003677^molecular_function^DNA binding`GO:0005085^molecular_function^guanyl-nucleotide exchange factor activity`GO:0005088^molecular_function^Ras guanyl-nucleotide exchange factor activity`GO:0005089^molecular_function^Rho guanyl-nucleotide exchange factor activity`GO:0001782^biological_process^B cell homeostasis`GO:0002260^biological_process^lymphoc…
ggt_512	Protein HEXIM1	1-855[+]	Protein HEXIM1	PF15313.3^HEXIM^Hexamethylene bis-acetamide-inducible protein^95-232^E:1.7e-55	HEXIM^Hexamethylene bis-acetamide-inducible protein^95-232^E:17e-55	.	.	ENOG4111K9Z^Hexamethylene bis-acetamide inducible	Hexamethylene bis-acetamide inducible	KEGG:mmu:192231`KO:K15189	GO:0005737^cellular_component^cytoplasm`GO:0005654^cellular_component^nucleoplasm`GO:0005634^cellular_component^nucleus`GO:0097322^molecular_function^7SK snRNA binding`GO:0004861^molecular_function^cyclin-dependent protein serine/threonine kinase inhibitor activity`GO:0017069^molecular_function^snRNA binding`GO:0007507^biological_process^heart development`GO:0045736^biological_process^negative re…	GO:0004861^molecular_function^cyclin-dependent protein serine/threonine kinase inhibitor activity`GO:0017069^molecular_function^snRNA binding`GO:0000122^biological_process^negative regulation of transcription from RNA polymerase II promoter`GO:0005634^cellular_component^nucleus`GO:0005737^cellular_component^cytoplasm
ggt_513	Large proline-rich protein BAG6	1-390[-]	Large proline-rich protein BAG6	PF11976.5^Rad60-SLD^Ubiquitin-2 like Rad60 SUMO-like^49-107^E:1.5e-07`PF00240.20^ubiquitin^Ubiquitin family^50-118^E:1.3e-19`PF13881.3^Rad60-SLD_2^Ubiquitin-2 like Rad60 SUMO-like^50-124^E:0.00052`PF14560.3^Ubiquitin_2^Ubiquitin-like domain^52-106^E:0.0092	Rad60-SLD^Ubiquitin-2 like Rad60 SUMO-like^49-107^E:15e-07`ubiquitin^Ubiquitin family^50-118^E:13e-19`Rad60-SLD_2^Ubiquitin-2 like Rad60 SUMO-like^50-124^E:000052`Ubiquitin_2^Ubiquitin-like domain^52-106^E:00092	.	.	ENOG410XS9P^tail-anchored membrane protein insertion into ER membrane	tail-anchored membrane protein insertion into ER membrane	KEGG:ssc:100153950	GO:0071818^cellular_component^BAT3 complex`GO:0005829^cellular_component^cytosol`GO:0016020^cellular_component^membrane`GO:0005654^cellular_component^nucleoplasm`GO:0005634^cellular_component^nucleus`GO:0031593^molecular_function^polyubiquitin binding`GO:0070628^molecular_function^proteasome binding`GO:0043022^molecular_function^ribosome binding`GO:0007420^biological_process^brain development`GO:…	GO:0005515^molecular_function^protein binding
ggt_514	Histone-lysine N-methyltransferase SETMAR {ECO:0000305}	.	.	.		.	.	.	.	COG2940^Histone-lysine N-methyltransferase	KEGG:hsa:6419`KO:K11433	GO:0005634^cellular_component^nucleus`GO:0035861^cellular_component^site of double-strand break`GO:0044547^molecular_function^DNA topoisomerase binding`GO:0003690^molecular_function^double-stranded DNA binding`GO:0004519^molecular_function^endonuclease activity`GO:0046975^molecular_function^histone methyltransferase activity (H3-K36 specific)`GO:0042800^molecular_function^histone methyltransferas…
ggt_515	G patch domain and ankyrin repeat-containing protein 1	1-534[+]	G patch domain and ankyrin repeat-containing protein 1	PF13606.3^Ank_3^Ankyrin repeat^131-155^E:0.0012	Ank_3^Ankyrin repeat^131-155^E:00012	.	.	ENOG410ZSRX^G patch domain and ankyrin repeats 1	G patch domain and ankyrin repeats 1	KEGG:mmu:81845	GO:0003676^molecular_function^nucleic acid binding	GO:0005515^molecular_function^protein binding
ggt_516	.	1-432[+]	.	.		sigP:1^22^0.677^YES	.	.	.	.	.	.
ggt_517	.	1-420[+]	.	.		sigP:1^21^0.591^YES	.	.	.	.	.	.
ggt_518	Spectrin beta chain, non-erythrocytic 4	1-402[+]	Spectrin beta chain, non-erythrocytic 4	PF00435.18^Spectrin^Spectrin repeat^48-130^E:4.1e-13	Spectrin^Spectrin repeat^48-130^E:41e-13	.	.	COG5069^Microtubule associated monoxygenase, calponin and LIM domain containing	Microtubule associated monoxygenase, calponin and LIM domain containing	KEGG:hsa:57731`KO:K06115	GO:0005912^cellular_component^adherens junction`GO:0043203^cellular_component^axon hillock`GO:0043194^cellular_component^axon initial segment`GO:0070852^cellular_component^cell body fiber`GO:0005737^cellular_component^cytoplasm`GO:0005829^cellular_component^cytosol`GO:0070062^cellular_component^extracellular exosome`GO:0016020^cellular_component^membrane`GO:0043025^cellular_component^neuronal cel…	GO:0005515^molecular_function^protein binding
ggt_519	RuvB-like 2	1-1386[+]	RuvB-like 2	PF06068.10^TIP49^TIP49 C-terminus^19-409^E:6.7e-185`PF03796.12^DnaB_C^DnaB-like helicase C terminal domain^61-148^E:5.1e-06`PF00004.26^AAA^ATPase family associated with various cellular activities (AAA)^71-119^E:2.1e-05	TIP49^TIP49 C-terminus^19-409^E:67e-185`DnaB_C^DnaB-like helicase C terminal domain^61-148^E:51e-06`AAA^ATPase family associated with various cellular activities (AAA)^71-119^E:21e-05	.	.	COG1224^ruvB-like	ruvB-like	KEGG:hsa:10856`KO:K11338	GO:0005737^cellular_component^cytoplasm`GO:0070062^cellular_component^extracellular exosome`GO:0031011^cellular_component^Ino80 complex`GO:0005622^cellular_component^intracellular`GO:0030529^cellular_component^intracellular ribonucleoprotein complex`GO:0016020^cellular_component^membrane`GO:0071339^cellular_component^MLL1 complex`GO:0035267^cellular_component^NuA4 histone acetyltransferase comple…	GO:0003678^molecular_function^DNA helicase activity`GO:0005524^molecular_function^ATP binding`GO:0006260^biological_process^DNA replication
ggt_520	Bromodomain adjacent to zinc finger domain protein 2A	1-1740[+]	Bromodomain adjacent to zinc finger domain protein 2A	PF15613.3^WSD^Williams-Beuren syndrome DDT (WSD), D-TOX E motif^108-157^E:3.1e-08`PF00628.26^PHD^PHD-finger^365-411^E:1.4e-10`PF00439.22^Bromodomain^Bromodomain^477-554^E:5.1e-21	WSD^Williams-Beuren syndrome DDT (WSD), D-TOX E motif^108-157^E:31e-08`PHD^PHD-finger^365-411^E:14e-10`Bromodomain^Bromodomain^477-554^E:51e-21	.	.	COG5076^bromodomain	bromodomain	.	GO:0005677^cellular_component^chromatin silencing complex`GO:0005737^cellular_component^cytoplasm`GO:0005730^cellular_component^nucleolus`GO:0005654^cellular_component^nucleoplasm`GO:0033553^cellular_component^rDNA heterochromatin`GO:0042393^molecular_function^histone binding`GO:0016922^molecular_function^ligand-dependent nuclear receptor binding`GO:0070577^molecular_function^lysine-acetylated hi…	GO:0005515^molecular_function^protein binding
ggt_521	BTB/POZ domain-containing protein KCTD16	1-558[+]	BTB/POZ domain-containing protein KCTD16	.		.	.	ENOG410Z155^potassium channel tetramerisation domain containing	potassium channel tetramerisation domain containing	KEGG:hsa:57528	GO:0030054^cellular_component^cell junction`GO:0045211^cellular_component^postsynaptic membrane`GO:0042734^cellular_component^presynaptic membrane`GO:0043235^cellular_component^receptor complex`GO:0051260^biological_process^protein homooligomerization`GO:0008277^biological_process^regulation of G-protein coupled receptor protein signaling pathway	.
ggt_522	Mastermind-like protein 1	167-574[+]	.	.		.	.	.	.	.	.	.
ggt_523	Zinc finger and BTB domain-containing protein 12	2-514[+]	Zinc finger and BTB domain-containing protein 12	PF00651.28^BTB^BTB/POZ domain^30-129^E:1e-20	BTB^BTB/POZ domain^30-129^E:1e-20	.	.	COG5048^Zinc finger protein	Zinc finger protein	KEGG:hsa:221527`KO:K10499	GO:0005634^cellular_component^nucleus`GO:0003677^molecular_function^DNA binding`GO:0046872^molecular_function^metal ion binding`GO:0006355^biological_process^regulation of transcription, DNA-templated`GO:0006351^biological_process^transcription, DNA-templated	GO:0005515^molecular_function^protein binding
ggt_524	Neuralized-like protein 4	98-622[-]	Neuralized-like protein 4	.		.	.	ENOG410XT3C^neuralized homolog 4 (Drosophila)	neuralized homolog 4 (Drosophila)	KEGG:hsa:84461`KO:K16777	GO:0005814^cellular_component^centriole	.
ggt_525	.	1-408[+]	Protein FAM171A2	PF10577.6^UPF0560^Uncharacterised protein family UPF0560^19-62^E:2.7e-09	UUncharacterised protein family U19-62^E:27e-09	.	.	ENOG410ZP57^family with sequence similarity 171, member A2	family with sequence similarity 171, member A2	KEGG:mmu:217219	GO:0016021^cellular_component^integral component of membrane	.
ggt_526	.	1-453[+]	Probable hemoglobin and hemoglobin-haptoglobin-binding protein 3	PF04886.9^PT^PT repeat^34-68^E:1e-06`PF04886.9^PT^PT repeat^45-80^E:6.8e-07	PT^PT repeat^34-68^E:1e-06`PT^PT repeat^45-80^E:68e-07	.	.	COG1629^receptor	receptor	KEGG:hin:HI0712`KO:K16087	GO:0009279^cellular_component^cell outer membrane`GO:0016021^cellular_component^integral component of membrane`GO:0004872^molecular_function^receptor activity`GO:0015344^molecular_function^siderophore uptake transmembrane transporter activity`GO:0044718^biological_process^siderophore transmembrane transport	.
ggt_527	Disks large homolog 1	1-462[+]	Disks large homolog 1	PF09058.7^L27_1^L27_1^16-72^E:2.3e-22	L27_1^L27_1^16-72^E:23e-22	.	.	COG0194^Essential for recycling GMP and indirectly, cGMP (By similarity)	Essential for recycling GMP and indirectly, cGMP (By similarity)	KEGG:mmu:13383`KO:K12076	GO:0005605^cellular_component^basal lamina`GO:0016323^cellular_component^basolateral plasma membrane`GO:0005923^cellular_component^bicellular tight junction`GO:0030054^cellular_component^cell junction`GO:0031253^cellular_component^cell projection membrane`GO:0005913^cellular_component^cell-cell adherens junction`GO:0005911^cellular_component^cell-cell junction`GO:0005737^cellular_component^cytopl…	.
ggt_528	.	1-348[+]	.	.		.	ExpAA=36.38^PredHel=2^Topology=i49-71o91-113i	.	.	.	.	.
ggt_529	Metaxin-1	1-924[+]	Metaxin-1	PF10568.6^Tom37^Outer mitochondrial membrane transport complex protein^11-148^E:5.8e-39`PF17172.1^GST_N_4^Glutathione S-transferase N-terminal domain^25-120^E:3.5e-20`PF17171.1^GST_C_6^Glutathione S-transferase, C-terminal domain^179-240^E:8.2e-19	Tom37^Outer mitochondrial membrane transport complex protein^11-148^E:58e-39`GST_N_4^Glutathione S-transferase N-terminal domain^25-120^E:35e-20`GST_C_6^Glutathione S-transferase, C-terminal domain^179-240^E:82e-19	sigP:1^19^0.561^YES	ExpAA=22.82^PredHel=1^Topology=i279-301o	ENOG41100SS^Metaxin 3	Metaxin 3	KEGG:ssc:664654`KO:K17776	GO:0016021^cellular_component^integral component of membrane`GO:0005743^cellular_component^mitochondrial inner membrane`GO:0005741^cellular_component^mitochondrial outer membrane`GO:0006626^biological_process^protein targeting to mitochondrion	GO:0006626^biological_process^protein targeting to mitochondrion`GO:0005741^cellular_component^mitochondrial outer membrane
ggt_530	.	1-393[+]	.	.		.	ExpAA=20.05^PredHel=1^Topology=i13-35o	.	.	.	.	.
ggt_531	Phosphatidylinositol 3,4,5-trisphosphate 5-phosphatase 2B	1-312[-]	Phosphatidylinositol 3,4,5-trisphosphate 5-phosphatase 2B	PF00017.21^SH2^SH2 domain^37-93^E:1.4e-16	SH2^SH2 domain^37-93^E:14e-16	.	.	COG5411^inositol	inositol	KEGG:dre:572691	GO:0005856^cellular_component^cytoskeleton`GO:0005829^cellular_component^cytosol`GO:0030175^cellular_component^filopodium`GO:0030027^cellular_component^lamellipodium`GO:0016020^cellular_component^membrane`GO:0016787^molecular_function^hydrolase activity`GO:0007155^biological_process^cell adhesion`GO:0002376^biological_process^immune system process`GO:0046856^biological_process^phosphatidylinosito…	.
ggt_532	.	1-315[+]	.	.		.	ExpAA=17.63^PredHel=1^Topology=o40-62i	.	.	.	.	.
ggt_533	Translocon-associated protein subunit delta	157-687[-]	Translocon-associated protein subunit delta	PF05404.9^TRAP-delta^Translocon-associated protein, delta subunit precursor (TRAP-delta)^17-175^E:6.3e-67	TRAP-delta^Translocon-associated protein, delta subunit precursor (TRAP-delta)^17-175^E:63e-67	sigP:1^26^0.801^YES	ExpAA=40.32^PredHel=2^Topology=i2-24o149-168i	ENOG4111GCB^Signal sequence receptor delta	Signal sequence receptor delta	KEGG:rno:29435`KO:K04571	GO:0005783^cellular_component^endoplasmic reticulum`GO:0070062^cellular_component^extracellular exosome`GO:0016021^cellular_component^integral component of membrane`GO:0005784^cellular_component^Sec61 translocon complex	GO:0005783^cellular_component^endoplasmic reticulum`GO:0016021^cellular_component^integral component of membrane
ggt_534	.	112-414[-]	.	.		.	ExpAA=22.58^PredHel=1^Topology=i2-24o	.	.	.	.	.
ggt_535	Leydig cell tumor 10 kDa protein homolog	70-477[-]	Leydig cell tumor 10 kDa protein homolog	PF09495.7^DUF2462^Protein of unknown function (DUF2462)^41-120^E:5.3e-17	DUF2462^Protein of unknown function (DUF2462)^41-120^E:53e-17	.	.	ENOG4112C7F^Chromosome 19 open reading frame 53	Chromosome 19 open reading frame 53	KEGG:mmu:101966	.	.
ggt_536	D-amino-acid oxidase	1-330[+]	D-amino-acid oxidase	PF01266.21^DAO^FAD dependent oxidoreductase^32-104^E:3.2e-07	DAO^FAD dependent oxidoreductase^32-104^E:32e-07	.	.	.	.	KEGG:ocu:100008977`KO:K00273	GO:0005777^cellular_component^peroxisome`GO:0003884^molecular_function^D-amino-acid oxidase activity`GO:0071949^molecular_function^FAD binding`GO:0046416^biological_process^D-amino acid metabolic process	GO:0016491^molecular_function^oxidoreductase activity`GO:0055114^biological_process^oxidation-reduction process
ggt_537	Vacuolar protein sorting-associated protein 28 homolog	133-807[-]	Vacuolar protein sorting-associated protein 28 homolog	PF03997.9^VPS28^VPS28 protein^42-222^E:3.2e-66	VPS28^VPS28 protein^42-222^E:32e-66	.	.	ENOG4111IQ4^Vacuolar protein sorting-associated protein	Vacuolar protein sorting-associated protein	KEGG:mmu:66914`KO:K12184	GO:0005737^cellular_component^cytoplasm`GO:0005829^cellular_component^cytosol`GO:0005769^cellular_component^early endosome`GO:0005768^cellular_component^endosome`GO:0010008^cellular_component^endosome membrane`GO:0000813^cellular_component^ESCRT I complex`GO:0070062^cellular_component^extracellular exosome`GO:0031902^cellular_component^late endosome membrane`GO:0005886^cellular_component^plasma m…	.
ggt_538	.	1-309[+]	.	.		.	ExpAA=18.37^PredHel=1^Topology=i13-35o	.	.	.	.	.
ggt_539	.	1-459[+]	TSC22 domain family protein 1	.		.	.	ENOG411251N^TSC22 domain family, member	TSC22 domain family, member	.	GO:0005737^cellular_component^cytoplasm`GO:0005634^cellular_component^nucleus`GO:0003700^molecular_function^transcription factor activity, sequence-specific DNA binding`GO:0043066^biological_process^negative regulation of apoptotic process`GO:0043065^biological_process^positive regulation of apoptotic process`GO:0008284^biological_process^positive regulation of cell proliferation`GO:0006351^biolo…	.
ggt_540	Otospiralin	.	.	.		.	.	.	.	ENOG41122J4^otospiralin	KEGG:mmu:260301	GO:0005576^cellular_component^extracellular region`GO:0007605^biological_process^sensory perception of sound
ggt_541	.	1-363[+]	.	.		sigP:1^32^0.661^YES	.	.	.	.	.	.
ggt_542	.	1-327[+]	.	.		sigP:1^16^0.534^YES	.	.	.	.	.	.
ggt_543	.	1-360[+]	.	.		sigP:1^29^0.533^YES	.	.	.	.	.	.
ggt_544	EMILIN-1	80-625[+]	EMILIN-1	PF00386.18^C1q^C1q domain^41-106^E:8.5e-11	C1q^C1q domain^41-106^E:85e-11	.	.	ENOG4111F2M^Elastin microfibril interfacer 1	Elastin microfibril interfacer 1	KEGG:mmu:100952	GO:0005581^cellular_component^collagen trimer`GO:0070062^cellular_component^extracellular exosome`GO:0031012^cellular_component^extracellular matrix`GO:0005576^cellular_component^extracellular region`GO:0005578^cellular_component^proteinaceous extracellular matrix`GO:0030023^molecular_function^extracellular matrix constituent conferring elasticity`GO:0042802^molecular_function^identical protein b…	.
ggt_545	Transforming growth factor beta-3	2-415[+]	Transforming growth factor beta-3	PF00688.15^TGFb_propeptide^TGF-beta propeptide^57-137^E:1.6e-11	TGFb_propeptide^TGF-beta propeptide^57-137^E:16e-11	.	ExpAA=21.12^PredHel=1^Topology=o40-62i	ENOG410XT8Z^bone morphogenetic protein	bone morphogenetic protein	KEGG:gga:396438`KO:K13377	GO:0031012^cellular_component^extracellular matrix`GO:0005615^cellular_component^extracellular space`GO:0005125^molecular_function^cytokine activity`GO:0042802^molecular_function^identical protein binding`GO:0050431^molecular_function^transforming growth factor beta binding`GO:0034713^molecular_function^type I transforming growth factor beta receptor binding`GO:0005114^molecular_function^type II …	GO:0008083^molecular_function^growth factor activity`GO:0040007^biological_process^growth
ggt_546	Calpain-1 catalytic subunit	.	.	.		.	.	.	.	ENOG410XP0B^Calpain-like cysteine peptidase	KEGG:hsa:823`KO:K01367	GO:0005737^cellular_component^cytoplasm`GO:0005829^cellular_component^cytosol`GO:0070062^cellular_component^extracellular exosome`GO:0005925^cellular_component^focal adhesion`GO:0005764^cellular_component^lysosome`GO:0016020^cellular_component^membrane`GO:0005739^cellular_component^mitochondrion`GO:0005886^cellular_component^plasma membrane`GO:0005509^molecular_function^calcium ion binding`GO:000…
ggt_547	Exonuclease 3'-5' domain-containing protein 1	.	.	.		.	.	.	.	ENOG4111GM1^exonuclease 3'-5' domain containing 1	KEGG:hsa:161829`KO:K18740	GO:0008408^molecular_function^3'-5' exonuclease activity`GO:0003676^molecular_function^nucleic acid binding
ggt_548	AP-1 complex subunit mu-1	3-305[+]	AP-1 complex subunit mu-1	.		.	.	ENOG410XPFS^Adaptor-related protein complex	Adaptor-related protein complex	KEGG:rno:306332`KO:K12393	GO:0030131^cellular_component^clathrin adaptor complex`GO:0030665^cellular_component^clathrin-coated vesicle membrane`GO:0070062^cellular_component^extracellular exosome`GO:0005794^cellular_component^Golgi apparatus`GO:0035646^biological_process^endosome to melanosome transport`GO:0006886^biological_process^intracellular protein transport`GO:0032438^biological_process^melanosome organization`GO:0…	.
ggt_549	.	1-711[+]	.	.		.	ExpAA=37.23^PredHel=1^Topology=o165-187i	.	.	.	.	.
ggt_550	.	3-329[-]	.	.		.	ExpAA=17.73^PredHel=1^Topology=o87-104i	.	.	.	.	.
ggt_551	Ribosome-associated inhibitor A	.	.	.		.	.	.	.	COG1544^sigma 54 modulation protein ribosomal protein S30ea	KEGG:sfl:SF2657`KEGG:sfx:S2835`KO:K05809	GO:0044238^biological_process^primary metabolic process`GO:0006417^biological_process^regulation of translation
ggt_552	.	1-318[+]	.	.		sigP:1^14^0.489^YES	.	.	.	.	.	.
ggt_553	Tyrosine-protein kinase receptor UFO	1-681[+]	Tyrosine-protein kinase receptor UFO	PF07714.14^Pkinase_Tyr^Protein tyrosine kinase^14-197^E:6.2e-65`PF00069.22^Pkinase^Protein kinase domain^15-197^E:1.6e-26	Pkinase_Tyr^Protein tyrosine kinase^14-197^E:62e-65`Pkinase^Protein kinase domain^15-197^E:16e-26	.	.	COG0515^Serine Threonine protein kinase	Serine Threonine protein kinase	.	GO:0009986^cellular_component^cell surface`GO:0070062^cellular_component^extracellular exosome`GO:0005615^cellular_component^extracellular space`GO:0044228^cellular_component^host cell surface`GO:0005887^cellular_component^integral component of plasma membrane`GO:0005622^cellular_component^intracellular`GO:0005886^cellular_component^plasma membrane`GO:0005524^molecular_function^ATP binding`GO:000…	GO:0004672^molecular_function^protein kinase activity`GO:0006468^biological_process^protein phosphorylation`GO:0005524^molecular_function^ATP binding
ggt_554	Leucine-rich repeat and guanylate kinase domain-containing protein	1-420[+]	Leucine-rich repeat and guanylate kinase domain-containing protein	PF13516.3^LRR_6^Leucine Rich repeat^1-16^E:0.029`PF00560.30^LRR_1^Leucine Rich Repeat^4-20^E:0.76`PF14580.3^LRR_9^Leucine-rich repeat^28-138^E:2.9e-15	LRR_6^Leucine Rich repeat^1-16^E:0029`LRR_1^Leucine Rich Repeat^4-20^E:076`LRR_9^Leucine-rich repeat^28-138^E:29e-15	.	.	COG0194^Essential for recycling GMP and indirectly, cGMP (By similarity)`COG4886^leucine Rich Repeat	Essleucine Rich Repeat	KEGG:mmu:74354	GO:0001669^cellular_component^acrosomal vesicle`GO:0005737^cellular_component^cytoplasm`GO:0002177^cellular_component^manchette`GO:0005654^cellular_component^nucleoplasm`GO:0005524^molecular_function^ATP binding`GO:0016301^molecular_function^kinase activity`GO:0035082^biological_process^axoneme assembly`GO:0030154^biological_process^cell differentiation`GO:0007283^biological_process^spermatogenes…	GO:0005515^molecular_function^protein binding
ggt_555	.	1-354[+]	.	.		sigP:1^31^0.527^YES	.	.	.	.	.	.
ggt_556	.	1-345[+]	.	.		sigP:1^18^0.589^YES	.	.	.	.	.	.
ggt_557	Growth/differentiation factor 11	1-1221[-]	.	.		.	.	.	.	.	.	.
ggt_558	Zinc finger and BTB domain-containing protein 3	2-349[+]	Zinc finger and BTB domain-containing protein 3	PF13894.3^zf-C2H2_4^C2H2-type zinc finger^48-69^E:0.00025	zf-C2H2_4^C2H2-type zinc finger^48-69^E:000025	.	.	COG5048^Zinc finger protein	Zinc finger protein	KEGG:hsa:79842`KO:K10490	GO:0005634^cellular_component^nucleus`GO:0003677^molecular_function^DNA binding`GO:0046872^molecular_function^metal ion binding`GO:0006355^biological_process^regulation of transcription, DNA-templated`GO:0006351^biological_process^transcription, DNA-templated	.
ggt_559	Peptidyl-prolyl cis-trans isomerase FKBP1B	.	.	.		.	.	.	.	.	KEGG:ocu:100008888`KO:K09568	GO:0043231^cellular_component^intracellular membrane-bounded organelle`GO:0014802^cellular_component^terminal cisterna`GO:0003755^molecular_function^peptidyl-prolyl cis-trans isomerase activity`GO:0006457^biological_process^protein folding`GO:0010880^biological_process^regulation of release of sequestered calcium ion into cytosol by sarcoplasmic reticulum
ggt_560	Ras GTPase-activating-like protein IQGAP3	1-828[+]	Ras GTPase-activating-like protein IQGAP3	PF00616.16^RasGAP^GTPase-activator protein for Ras-like GTPase^2-187^E:3.7e-45	RasGAP^GTPase-activator protein for Ras-like GTPase^2-187^E:37e-45	.	.	COG5261^IQ motif containing GTPase activating protein	IQ motif containing GTPase activating protein	KEGG:hsa:128239`KO:K05767	GO:0005911^cellular_component^cell-cell junction`GO:0005829^cellular_component^cytosol`GO:0016328^cellular_component^lateral plasma membrane`GO:0005516^molecular_function^calmodulin binding`GO:0005096^molecular_function^GTPase activator activity`GO:0070856^molecular_function^myosin VI light chain binding`GO:0000187^biological_process^activation of MAPK activity`GO:0071310^biological_process^cellu…	GO:0043087^biological_process^regulation of GTPase activity
ggt_561	Calcium/calmodulin-dependent protein kinase II inhibitor 2	106-417[-]	Calcium/calmodulin-dependent protein kinase II inhibitor 2	PF15170.3^CaM-KIIN^Calcium/calmodulin-dependent protein kinase II inhibitor^25-103^E:1.6e-43	CaM-KIIN^Calcium/calmodulin-dependent protein kinase II inhibitor^25-103^E:16e-43	.	.	ENOG411202V^calcium calmodulin-dependent protein kinase II inhibitor 2	calcium calmodulin-dependent protein kinase II inhibitor 2	KEGG:rno:59314	GO:0005813^cellular_component^centrosome`GO:0005829^cellular_component^cytosol`GO:0005634^cellular_component^nucleus`GO:0008427^molecular_function^calcium-dependent protein kinase inhibitor activity`GO:0019901^molecular_function^protein kinase binding`GO:1904030^biological_process^negative regulation of cyclin-dependent protein kinase activity`GO:0048167^biological_process^regulation of synaptic …	GO:0004860^molecular_function^protein kinase inhibitor activity
ggt_562	Phosphatidylinositol 5-phosphate 4-kinase type-2 gamma	46-360[-]	Phosphatidylinositol 5-phosphate 4-kinase type-2 gamma	PF01504.15^PIP5K^Phosphatidylinositol-4-phosphate 5-Kinase^45-101^E:2.4e-16	PIP5K^Phosphatidylinositol-4-phosphate 5-Kinase^45-101^E:24e-16	.	.	COG5253^phosphatidylinositol-4-phosphate 5-kinase	phosphatidylinositol-4-phosphate 5-kinase	KEGG:mmu:117150`KO:K00920	GO:0005776^cellular_component^autophagosome`GO:0005783^cellular_component^endoplasmic reticulum`GO:0070062^cellular_component^extracellular exosome`GO:0016020^cellular_component^membrane`GO:0016308^molecular_function^1-phosphatidylinositol-4-phosphate 5-kinase activity`GO:0016309^molecular_function^1-phosphatidylinositol-5-phosphate 4-kinase activity`GO:0005524^molecular_function^ATP binding`GO:0…	GO:0016307^molecular_function^phosphatidylinositol phosphate kinase activity`GO:0046488^biological_process^phosphatidylinositol metabolic process
ggt_563	Keratin, type I cytoskeletal 13	1-381[+]	Keratin, type I cytoskeletal 13	PF00038.18^Filament^Intermediate filament protein^2-72^E:1.2e-20	Filament^Intermediate filament protein^2-72^E:12e-20	.	.	ENOG410Y9IV^Keratin, type I cytoskeletal	Keratin, type I cytoskeletal	KEGG:mmu:16663`KO:K07604	GO:0070062^cellular_component^extracellular exosome`GO:0045111^cellular_component^intermediate filament cytoskeleton`GO:0045095^cellular_component^keratin filament`GO:0005634^cellular_component^nucleus`GO:0005198^molecular_function^structural molecule activity`GO:0071300^biological_process^cellular response to retinoic acid`GO:0007010^biological_process^cytoskeleton organization`GO:0009314^biolog…	GO:0005198^molecular_function^structural molecule activity`GO:0005882^cellular_component^intermediate filament
ggt_564	SCO-spondin	1-612[+]	SCO-spondin	PF00090.16^TSP_1^Thrombospondin type 1 domain^27-75^E:1.2e-06`PF00090.16^TSP_1^Thrombospondin type 1 domain^95-145^E:2.4e-07`PF00090.16^TSP_1^Thrombospondin type 1 domain^152-191^E:1.5e-08	TSP_1^Thrombospondin type 1 domain^27-75^E:12e-06`TSP_1^Thrombospondin type 1 domain^95-145^E:24e-07`TSP_1^Thrombospondin type 1 domain^152-191^E:15e-08	.	.	.	.	KEGG:gga:420367	GO:0005615^cellular_component^extracellular space`GO:0007155^biological_process^cell adhesion`GO:0030154^biological_process^cell differentiation`GO:0007399^biological_process^nervous system development	.
ggt_565	.	1-384[+]	.	.		.	ExpAA=19.67^PredHel=1^Topology=i78-100o	.	.	.	.	.
ggt_566	Splicing factor, arginine/serine-rich 19	1-402[-]	Splicing factor, arginine/serine-rich 19	.		.	.	ENOG4111F4U^SR-related CTD-associated factor 1	SR-related CTD-associated factor 1	KEGG:mmu:233208	GO:0005634^cellular_component^nucleus`GO:0003723^molecular_function^RNA binding`GO:0006397^biological_process^mRNA processing`GO:0008380^biological_process^RNA splicing`GO:0006366^biological_process^transcription from RNA polymerase II promoter	.
ggt_567	.	1-342[+]	.	.		.	ExpAA=19.21^PredHel=1^Topology=i70-92o	.	.	.	.	.
ggt_568	Tonsoku-like protein	1-636[-]	Tonsoku-like protein	PF13424.3^TPR_12^Tetratricopeptide repeat^67-136^E:2.3e-08`PF13181.3^TPR_8^Tetratricopeptide repeat^68-93^E:0.086`PF07721.11^TPR_4^Tetratricopeptide repeat^68-92^E:0.00041`PF13176.3^TPR_7^Tetratricopeptide repeat^69-92^E:0.0025`PF13174.3^TPR_6^Tetratricopeptide repeat^69-94^E:0.18	TPR_12^Tetratricopeptide repeat^67-136^E:23e-08`TPR_8^Tetratricopeptide repeat^68-93^E:0086`TPR_4^Tetratricopeptide repeat^68-92^E:000041`TPR_7^Tetratricopeptide repeat^69-92^E:00025`TPR_6^Tetratricopeptide repeat^69-94^E:018	.	.	COG0666^Ankyrin Repeat	Ankyrin Repeat	KEGG:rno:366953`KO:K09257	GO:0005737^cellular_component^cytoplasm`GO:0005662^cellular_component^DNA replication factor A complex`GO:0035101^cellular_component^FACT complex`GO:0042555^cellular_component^MCM complex`GO:0043596^cellular_component^nuclear replication fork`GO:0042393^molecular_function^histone binding`GO:0000724^biological_process^double-strand break repair via homologous recombination`GO:0031297^biological_pr…	GO:0005515^molecular_function^protein binding`GO:0042802^molecular_function^identical protein binding
ggt_569	.	1-423[+]	.	.		sigP:1^25^0.553^YES	.	.	.	.	.	.
ggt_570	Host cell factor 1	1-639[+]	Host cell factor 1	.		.	.	ENOG410Y5AC^release from viral latency	release from viral latency	KEGG:hsa:3054`KO:K14966	GO:0030424^cellular_component^axon`GO:0005737^cellular_component^cytoplasm`GO:0030425^cellular_component^dendrite`GO:0000123^cellular_component^histone acetyltransferase complex`GO:0016020^cellular_component^membrane`GO:0005739^cellular_component^mitochondrion`GO:0071339^cellular_component^MLL1 complex`GO:0070688^cellular_component^MLL5-L complex`GO:0043025^cellular_component^neuronal cell body`G…	.
ggt_571	.	1-321[+]	.	.		sigP:1^18^0.66^YES	.	.	.	.	.	.
ggt_572	.	1-312[+]	Protein FAM189B	.		.	.	ENOG410YD59^family with sequence similarity 189, member B	family with sequence similarity 189, member B	KEGG:mmu:68521	GO:0016021^cellular_component^integral component of membrane`GO:0050699^molecular_function^WW domain binding	.
ggt_573	Myosin-binding protein C, fast-type	1-663[+]	Myosin-binding protein C, fast-type	PF00041.18^fn3^Fibronectin type III domain^14-99^E:3.9e-16`PF00041.18^fn3^Fibronectin type III domain^112-196^E:3e-12	fn3^Fibronectin type III domain^14-99^E:39e-16`fn3^Fibronectin type III domain^112-196^E:3e-12	.	.	.	.	KEGG:gga:425457`KO:K12558	GO:0031672^cellular_component^A band`GO:0005623^cellular_component^cell`GO:0032982^cellular_component^myosin filament`GO:0007155^biological_process^cell adhesion	GO:0005515^molecular_function^protein binding
ggt_574	Piwi-like protein 2	.	.	.		.	.	.	.	ENOG410XNRH^piwi-like	KEGG:hsa:55124`KO:K02156	GO:0033391^cellular_component^chromatoid body`GO:0005737^cellular_component^cytoplasm`GO:0097433^cellular_component^dense body`GO:0043186^cellular_component^P granule`GO:0010370^cellular_component^perinucleolar chromocenter`GO:0071546^cellular_component^pi-body`GO:0005844^cellular_component^polysome`GO:0003729^molecular_function^mRNA binding`GO:0034584^molecular_function^piRNA binding`GO:0043046^…
ggt_575	Mitogen-activated protein kinase 7	.	.	.		.	.	.	.	ENOG410XNY0^Mitogen-activated protein kinase	.	GO:0005737^cellular_component^cytoplasm`GO:0005634^cellular_component^nucleus`GO:0016605^cellular_component^PML body`GO:0005524^molecular_function^ATP binding`GO:0004707^molecular_function^MAP kinase activity`GO:0007049^biological_process^cell cycle`GO:0030154^biological_process^cell differentiation`GO:0070375^biological_process^ERK5 cascade`GO:0000165^biological_process^MAPK cascade`GO:0046777^b…
ggt_576	Ras GTPase-activating-like protein IQGAP3	1-468[+]	Ras GTPase-activating-like protein IQGAP1	.		.	.	COG5261^IQ motif containing GTPase activating protein	IQ motif containing GTPase activating protein	KEGG:hsa:8826`KO:K16848	GO:0005884^cellular_component^actin filament`GO:0030424^cellular_component^axon`GO:0005737^cellular_component^cytoplasm`GO:0036464^cellular_component^cytoplasmic ribonucleoprotein granule`GO:0005829^cellular_component^cytosol`GO:0070062^cellular_component^extracellular exosome`GO:0031234^cellular_component^extrinsic component of cytoplasmic side of plasma membrane`GO:0005925^cellular_component^fo…	.
ggt_577	Mesothelin-like protein	.	.	.		.	.	.	.	.	.	GO:0009986^cellular_component^cell surface`GO:0016021^cellular_component^integral component of membrane`GO:0007160^biological_process^cell-matrix adhesion
ggt_578	.	1-333[+]	.	.		.	ExpAA=19.45^PredHel=1^Topology=i7-29o	.	.	.	.	.
ggt_579	Ras GTPase-activating-like protein IQGAP3	1-684[-]	Ras GTPase-activating-like protein IQGAP3	PF00307.28^CH^Calponin homology (CH) domain^45-156^E:1.3e-16	CH^Calponin homology (CH) domain^45-156^E:13e-16	.	.	COG5261^IQ motif containing GTPase activating protein	IQ motif containing GTPase activating protein	KEGG:hsa:128239`KO:K05767	GO:0005911^cellular_component^cell-cell junction`GO:0005829^cellular_component^cytosol`GO:0016328^cellular_component^lateral plasma membrane`GO:0005516^molecular_function^calmodulin binding`GO:0005096^molecular_function^GTPase activator activity`GO:0070856^molecular_function^myosin VI light chain binding`GO:0000187^biological_process^activation of MAPK activity`GO:0071310^biological_process^cellu…	GO:0005515^molecular_function^protein binding
ggt_580	.	1-351[+]	.	.		sigP:1^24^0.718^YES	.	.	.	.	.	.
ggt_581	ATP-dependent DNA helicase Q4	1-303[+]	ATP-dependent DNA helicase Q4	PF00270.26^DEAD^DEAD/DEAH box helicase^10-71^E:3e-10	DEAD^DEAD/DEAH box helicase^10-71^E:3e-10	.	.	.	.	KEGG:hsa:9401`KO:K10730	GO:0005737^cellular_component^cytoplasm`GO:0016020^cellular_component^membrane`GO:0005634^cellular_component^nucleus`GO:0036310^molecular_function^annealing helicase activity`GO:0005524^molecular_function^ATP binding`GO:0043140^molecular_function^ATP-dependent 3'-5' DNA helicase activity`GO:0000405^molecular_function^bubble DNA binding`GO:0008270^molecular_function^zinc ion binding`GO:0032508^bio…	GO:0003676^molecular_function^nucleic acid binding`GO:0005524^molecular_function^ATP binding
ggt_582	RNA-directed DNA polymerase from mobile element jockey	1-300[-]	RNA-directed DNA polymerase from mobile element jockey	PF00078.24^RVT_1^Reverse transcriptase (RNA-dependent DNA polymerase)^4-89^E:3e-15	RVT_1^Reverse transcriptase (RNA-dependent DNA polymerase)^4-89^E:3e-15	.	.	.	.	.	GO:0003964^molecular_function^RNA-directed DNA polymerase activity	.
ggt_583	.	1-315[+]	.	.		.	ExpAA=22.78^PredHel=1^Topology=o5-27i	.	.	.	.	.
ggt_584	Tyrosine-protein phosphatase non-receptor type 21	.	.	.		.	.	.	.	COG5599^protein tyrosine phosphatase	KEGG:rno:171070`KO:K18025	GO:0005737^cellular_component^cytoplasm`GO:0005856^cellular_component^cytoskeleton`GO:0004725^molecular_function^protein tyrosine phosphatase activity`GO:0007010^biological_process^cytoskeleton organization`GO:0035335^biological_process^peptidyl-tyrosine dephosphorylation
ggt_585	Proline-rich basic protein 1	1-369[+]	Proline-rich basic protein 1	PF15232.3^DUF4585^Domain of unknown function (DUF4585)^16-67^E:1.3e-21	DUF4585^Domain of unknown function (DUF4585)^16-67^E:13e-21	.	.	ENOG410XR03^NA	NA	KEGG:hsa:389333	.	.
ggt_586	Gallinacin-5	.	.	.		.	.	.	.	ENOG4110Q3U^Beta defensin	KEGG:gga:414340	GO:0005576^cellular_component^extracellular region`GO:0042742^biological_process^defense response to bacterium
ggt_587	.	1-321[+]	.	.		sigP:1^20^0.655^YES	.	.	.	.	.	.
ggt_588	Kinesin-like protein KIF28P	.	.	.		.	.	.	.	COG5059^Kinesin family member	KEGG:rno:289309	GO:0005622^cellular_component^intracellular`GO:0005871^cellular_component^kinesin complex`GO:0031966^cellular_component^mitochondrial membrane`GO:0005524^molecular_function^ATP binding`GO:0016887^molecular_function^ATPase activity`GO:0003777^molecular_function^microtubule motor activity`GO:0007005^biological_process^mitochondrion organization`GO:0072384^biological_process^organelle transport alon…
ggt_589	.	1-408[+]	.	.		sigP:1^19^0.623^YES	.	.	.	.	.	.
ggt_590	NF-kappa-B inhibitor alpha	.	.	.		.	.	.	.	COG0666^Ankyrin Repeat	.	GO:0005737^cellular_component^cytoplasm`GO:0002218^biological_process^activation of innate immune response`GO:0035419^biological_process^activation of MAPK activity involved in innate immune response`GO:0007250^biological_process^activation of NF-kappaB-inducing kinase activity`GO:0045087^biological_process^innate immune response`GO:0002755^biological_process^MyD88-dependent toll-like receptor si…
ggt_591	CUGBP Elav-like family member 2	1-462[+]	.	.		sigP:1^17^0.56^YES	.	.	.	.	.	.
ggt_592	.	1-321[+]	.	.		.	ExpAA=43.73^PredHel=2^Topology=i28-50o65-87i	.	.	.	.	.
ggt_593	Kinesin-like protein KIF28P	.	.	.		.	.	.	.	COG5059^Kinesin family member	KEGG:rno:289309	GO:0005622^cellular_component^intracellular`GO:0005871^cellular_component^kinesin complex`GO:0031966^cellular_component^mitochondrial membrane`GO:0005524^molecular_function^ATP binding`GO:0016887^molecular_function^ATPase activity`GO:0003777^molecular_function^microtubule motor activity`GO:0007005^biological_process^mitochondrion organization`GO:0072384^biological_process^organelle transport alon…
ggt_594	.	1-297[+]	.	.		.	ExpAA=14.26^PredHel=1^Topology=i75-97o	.	.	.	.	.
ggt_595	.	1-462[+]	.	.		sigP:1^27^0.52^YES	.	.	.	.	.	.
ggt_596	.	1-507[+]	.	.		.	ExpAA=44.91^PredHel=2^Topology=i56-78o141-163i	.	.	.	.	.
ggt_597	RNA-binding protein 10	3-479[+]	RNA-binding protein 10	PF00076.19^RRM_1^RNA recognition motif. (a.k.a. RRM, RBD, or RNP domain)^41-103^E:2.5e-05	RRM_1^RNA recognition motif (aka RRM, RBD, or RNP domain)^41-103^E:25e-05	.	.	ENOG410YNFQ^RNA binding motif protein	RNA binding motif protein	KEGG:rno:64510`KO:K13094	GO:0005634^cellular_component^nucleus`GO:0000166^molecular_function^nucleotide binding`GO:0003723^molecular_function^RNA binding`GO:0008270^molecular_function^zinc ion binding	GO:0003676^molecular_function^nucleic acid binding
ggt_598	Ras-related protein Rab-15	2-340[+]	Ras-related protein Rab-15	PF00025.18^Arf^ADP-ribosylation factor family^24-105^E:5.4e-09`PF00071.19^Ras^Ras family^31-105^E:1.8e-29`PF08477.10^Roc^Ras of Complex, Roc, domain of DAPkinase^31-105^E:8.3e-24`PF04670.9^Gtr1_RagA^Gtr1/RagA G protein conserved region^31-95^E:8e-05	Arf^ADP-ribosylation factor family^24-105^E:54e-09`Ras^Ras family^31-105^E:18e-29`Roc^Ras of Complex, Roc, domain of DAPkinase^31-105^E:83e-24`Gtr1_RagA^Gtr1/RagA G protein conserved region^31-95^E:8e-05	.	.	.	.	KEGG:hsa:376267`KO:K07908	GO:0005737^cellular_component^cytoplasm`GO:0010008^cellular_component^endosome membrane`GO:0070062^cellular_component^extracellular exosome`GO:0048471^cellular_component^perinuclear region of cytoplasm`GO:0005886^cellular_component^plasma membrane`GO:0072372^cellular_component^primary cilium`GO:0005525^molecular_function^GTP binding`GO:1903307^biological_process^positive regulation of regulated s…	GO:0005525^molecular_function^GTP binding`GO:0007264^biological_process^small GTPase mediated signal transduction
ggt_599	50S ribosomal protein L22 {ECO:0000255|HAMAP-Rule:MF_01331}	.	.	.		.	.	.	.	COG0091^The globular domain of the protein is located near the polypeptide exit tunnel on the outside of the subunit, while an extended beta-hairpin is found that lines the wall of the exit tunnel in the center of the 70S ribosome (By similarity)	KEGG:sfl:SF3347`KEGG:sfx:S4415`KO:K02890	GO:0015934^cellular_component^large ribosomal subunit`GO:0019843^molecular_function^rRNA binding`GO:0003735^molecular_function^structural constituent of ribosome`GO:0006412^biological_process^translation
ggt_600	Zinc finger protein 174	4-516[-]	Zinc finger protein 174	PF00096.23^zf-C2H2^Zinc finger, C2H2 type^68-90^E:1.4e-05`PF00096.23^zf-C2H2^Zinc finger, C2H2 type^96-118^E:7.2e-07`PF13894.3^zf-C2H2_4^C2H2-type zinc finger^96-118^E:0.00072`PF13894.3^zf-C2H2_4^C2H2-type zinc finger^124-146^E:0.0015`PF12874.4^zf-met^Zinc-finger of C2H2 type^125-147^E:0.0064	zf-C2H2^Zinc finger, C2H2 type^68-90^E:14e-05`zf-C2H2^Zinc finger, C2H2 type^96-118^E:72e-07`zf-C2H2_4^C2H2-type zinc finger^96-118^E:000072`zf-C2H2_4^C2H2-type zinc finger^124-146^E:00015`zf-met^Zinc-finger of C2H2 type^125-147^E:00064	.	.	COG5048^Zinc finger protein	Zinc finger protein	KEGG:hsa:7727`KO:K09230	GO:0015629^cellular_component^actin cytoskeleton`GO:0005737^cellular_component^cytoplasm`GO:0005654^cellular_component^nucleoplasm`GO:0005634^cellular_component^nucleus`GO:0046872^molecular_function^metal ion binding`GO:0042803^molecular_function^protein homodimerization activity`GO:0000981^molecular_function^RNA polymerase II transcription factor activity, sequence-specific DNA binding`GO:000370…	GO:0046872^molecular_function^metal ion binding
ggt_601	.	1-336[+]	Calmodulin-regulated spectrin-associated protein 3	.		.	.	ENOG4111D0B^calmodulin regulated spectrin-associated protein	calmodulin regulated spectrin-associated protein	KEGG:mmu:69697`KO:K17493	GO:0005737^cellular_component^cytoplasm`GO:0036449^cellular_component^microtubule minus-end`GO:0005915^cellular_component^zonula adherens`GO:0051011^molecular_function^microtubule minus-end binding`GO:0090136^biological_process^epithelial cell-cell adhesion`GO:0034453^biological_process^microtubule anchoring`GO:0000226^biological_process^microtubule cytoskeleton organization`GO:0010923^biological…	.
ggt_602	Ubiquitin carboxyl-terminal hydrolase 43	1-333[+]	Ubiquitin carboxyl-terminal hydrolase 43	PF00443.26^UCH^Ubiquitin carboxyl-terminal hydrolase^1-96^E:1.5e-16	UCH^Ubiquitin carboxyl-terminal hydrolase^1-96^E:15e-16	.	.	COG5560^ubiquitin carboxyl-terminal hydrolase`ENOG410XP8T^ubiquitin carboxyl-terminal hydrolase	ubiquitin carboxyl-terminal hydrolase`ubiquitin carboxyl-terminal hydrolase	KEGG:hsa:124739`KO:K11856	GO:0005654^cellular_component^nucleoplasm`GO:0008234^molecular_function^cysteine-type peptidase activity`GO:0036459^molecular_function^thiol-dependent ubiquitinyl hydrolase activity`GO:0006281^biological_process^DNA repair`GO:0016579^biological_process^protein deubiquitination`GO:0019985^biological_process^translesion synthesis`GO:0006511^biological_process^ubiquitin-dependent protein catabolic p…	GO:0036459^molecular_function^thiol-dependent ubiquitinyl hydrolase activity`GO:0016579^biological_process^protein deubiquitination
ggt_603	Myosin-binding protein C, fast-type	1-606[+]	Myosin-binding protein C, fast-type	PF07679.13^I-set^Immunoglobulin I-set domain^60-128^E:3.3e-08	I-set^Immunoglobulin I-set domain^60-128^E:33e-08	.	.	.	.	KEGG:gga:425457`KO:K12558	GO:0031672^cellular_component^A band`GO:0005623^cellular_component^cell`GO:0032982^cellular_component^myosin filament`GO:0007155^biological_process^cell adhesion	.
ggt_604	Protein FAM83D {ECO:0000305}	1-315[+]	Protein FAM83D {ECO:0000305}	PF07894.9^DUF1669^Protein of unknown function (DUF1669)^1-57^E:2.7e-22	DUF1669^Protein of unknown function (DUF1669)^1-57^E:27e-22	.	.	ENOG410ZYBU^family with sequence similarity 83, member D	family with sequence similarity 83, member D	KEGG:hsa:81610`KO:K16805	GO:0005737^cellular_component^cytoplasm`GO:0097431^cellular_component^mitotic spindle pole`GO:0019894^molecular_function^kinesin binding`GO:0008017^molecular_function^microtubule binding`GO:0019901^molecular_function^protein kinase binding`GO:0051301^biological_process^cell division`GO:0016477^biological_process^cell migration`GO:0008283^biological_process^cell proliferation`GO:0001837^biological…	.
ggt_605	1-phosphatidylinositol 4,5-bisphosphate phosphodiesterase gamma-1	1-453[+]	1-phosphatidylinositol 4,5-bisphosphate phosphodiesterase gamma-1	PF00017.21^SH2^SH2 domain^12-72^E:9.5e-16	SH2^SH2 domain^12-72^E:95e-16	.	.	ENOG410XPXE^Phospholipase C gamma	Phospholipase C gamma	KEGG:rno:25738`KO:K01116	GO:0008180^cellular_component^COP9 signalosome`GO:0005737^cellular_component^cytoplasm`GO:0030027^cellular_component^lamellipodium`GO:0005886^cellular_component^plasma membrane`GO:0001726^cellular_component^ruffle`GO:0005509^molecular_function^calcium ion binding`GO:0005158^molecular_function^insulin receptor binding`GO:0004435^molecular_function^phosphatidylinositol phospholipase C activity`GO:0…	.
ggt_606	Laminin subunit alpha-3	.	.	.		.	.	.	.	ENOG410XRDC^Laminin, alpha	KEGG:hsa:3909`KO:K06240	GO:0005604^cellular_component^basement membrane`GO:0070062^cellular_component^extracellular exosome`GO:0005576^cellular_component^extracellular region`GO:0005610^cellular_component^laminin-5 complex`GO:0005198^molecular_function^structural molecule activity`GO:0007155^biological_process^cell adhesion`GO:0034329^biological_process^cell junction assembly`GO:0035987^biological_process^endodermal cel…
ggt_607	MAP/microtubule affinity-regulating kinase 4	1-342[-]	MAP/microtubule affinity-regulating kinase 4	PF07714.14^Pkinase_Tyr^Protein tyrosine kinase^2-112^E:1e-18`PF00069.22^Pkinase^Protein kinase domain^3-114^E:1.9e-31	Pkinase_Tyr^Protein tyrosine kinase^2-112^E:1e-18`Pkinase^Protein kinase domain^3-114^E:19e-31	.	.	ENOG410XNQ0^CAMK family protein kinase	CAMK family protein kinase	KEGG:mmu:232944`KO:K08798	GO:0005813^cellular_component^centrosome`GO:0036064^cellular_component^ciliary basal body`GO:0015630^cellular_component^microtubule cytoskeleton`GO:0005815^cellular_component^microtubule organizing center`GO:0043005^cellular_component^neuron projection`GO:0005524^molecular_function^ATP binding`GO:0043015^molecular_function^gamma-tubulin binding`GO:0008017^molecular_function^microtubule binding`GO…	GO:0004672^molecular_function^protein kinase activity`GO:0006468^biological_process^protein phosphorylation`GO:0005524^molecular_function^ATP binding
ggt_608	.	1-483[+]	.	.		.	ExpAA=33.01^PredHel=2^Topology=i74-93o108-130i	.	.	.	.	.
ggt_609	Protein Dos	1-1005[+]	.	.		.	ExpAA=26.87^PredHel=1^Topology=i310-332o	.	.	.	.	.
ggt_610	.	1-321[+]	.	.		sigP:1^17^0.537^YES	.	.	.	.	.	.
ggt_611	.	1-378[+]	.	.		sigP:1^28^0.488^YES	.	.	.	.	.	.
ggt_612	3-beta-hydroxysteroid-Delta(8),Delta(7)-isomerase	1-657[+]	3-beta-hydroxysteroid-Delta(8),Delta(7)-isomerase	PF05241.9^EBP^Emopamil binding protein^40-206^E:4e-53	EBP^Emopamil binding protein^40-206^E:4e-53	.	ExpAA=107.66^PredHel=5^Topology=o26-48i57-79o112-134i141-160o175-197i	ENOG41101ES^emopamil binding protein (sterol isomerase)	emopamil binding protein (sterol isomerase)	KEGG:mmu:13595`KO:K01824	GO:0005783^cellular_component^endoplasmic reticulum`GO:0005789^cellular_component^endoplasmic reticulum membrane`GO:0016021^cellular_component^integral component of membrane`GO:0000247^molecular_function^C-8 sterol isomerase activity`GO:0047750^molecular_function^cholestenol delta-isomerase activity`GO:0006695^biological_process^cholesterol biosynthetic process`GO:0030097^biological_process^hemop…	GO:0047750^molecular_function^cholestenol delta-isomerase activity`GO:0016125^biological_process^sterol metabolic process`GO:0016021^cellular_component^integral component of membrane
ggt_613	N-acylglucosamine 2-epimerase	1-618[+]	N-acylglucosamine 2-epimerase	PF07221.8^GlcNAc_2-epim^N-acylglucosamine 2-epimerase (GlcNAc 2-epimerase)^49-160^E:8e-12	GlcNAc_2-epim^N-acylglucosamine 2-epimerase (GlcNAc 2-epimerase)^49-160^E:8e-12	.	.	COG2942^n-acylglucosamine 2-epimerase	n-acylglucosamine 2-epimerase	KEGG:bta:516214`KO:K01787	GO:0004866^molecular_function^endopeptidase inhibitor activity`GO:0050121^molecular_function^N-acylglucosamine 2-epimerase activity`GO:0006044^biological_process^N-acetylglucosamine metabolic process`GO:0019262^biological_process^N-acetylneuraminate catabolic process`GO:0010951^biological_process^negative regulation of endopeptidase activity	.
ggt_614	.	1-333[+]	.	.		sigP:1^24^0.524^YES	.	.	.	.	.	.
ggt_615	Host cell factor 1	2-307[+]	Host cell factor 1	.		.	.	ENOG410Y5WM^Kelch domain containing	Kelch domain containing	KEGG:mmu:15161`KO:K14966	GO:0005671^cellular_component^Ada2/Gcn5/Ada3 transcription activator complex`GO:0030424^cellular_component^axon`GO:0005737^cellular_component^cytoplasm`GO:0030425^cellular_component^dendrite`GO:0000123^cellular_component^histone acetyltransferase complex`GO:0016020^cellular_component^membrane`GO:0005739^cellular_component^mitochondrion`GO:0071339^cellular_component^MLL1 complex`GO:0070688^cellula…	.
ggt_616	Cytosolic phospholipase A2 zeta	1-459[+]	Cytosolic phospholipase A2 zeta	.		.	.	ENOG410XR72^phospholipase A2 group	phospholipase A2 group	KEGG:hsa:255189`KO:K16342	GO:0005829^cellular_component^cytosol`GO:0005765^cellular_component^lysosomal membrane`GO:0032587^cellular_component^ruffle membrane`GO:0031982^cellular_component^vesicle`GO:0047498^molecular_function^calcium-dependent phospholipase A2 activity`GO:0004622^molecular_function^lysophospholipase activity`GO:0046872^molecular_function^metal ion binding`GO:0050482^biological_process^arachidonic acid se…	.
ggt_617	Frizzled-8	.	.	.		.	.	.	.	ENOG410XRC8^frizzled family receptor	KEGG:hsa:8325`KO:K02375	GO:1990851^cellular_component^Wnt-Frizzled-LRP5/6 complex`GO:0005794^cellular_component^Golgi apparatus`GO:0016021^cellular_component^integral component of membrane`GO:0004930^molecular_function^G-protein coupled receptor activity`GO:0030165^molecular_function^PDZ domain binding`GO:0031625^molecular_function^ubiquitin protein ligase binding`GO:0042813^molecular_function^Wnt-activated receptor act…
ggt_618	.	1-516[+]	.	.		.	ExpAA=22.36^PredHel=1^Topology=i7-29o	.	.	.	.	.
ggt_619	.	1-612[+]	.	.		.	ExpAA=19.26^PredHel=1^Topology=i155-177o	.	.	.	.	.
ggt_620	Cytochrome P450 2G1	1-381[-]	Cytochrome P450 2G1	PF00067.19^p450^Cytochrome P450^1-127^E:3.8e-47	p450^Cytochrome P450^1-127^E:38e-47	.	.	COG2124^Cytochrome p450	Cytochrome p450	KEGG:rno:25251`KO:K07417	GO:0005789^cellular_component^endoplasmic reticulum membrane`GO:0008392^molecular_function^arachidonic acid epoxygenase activity`GO:0070330^molecular_function^aromatase activity`GO:0020037^molecular_function^heme binding`GO:0005506^molecular_function^iron ion binding`GO:0004497^molecular_function^monooxygenase activity`GO:0008395^molecular_function^steroid hydroxylase activity`GO:0019373^biologic…	GO:0005506^molecular_function^iron ion binding`GO:0016705^molecular_function^oxidoreductase activity, acting on paired donors, with incorporation or reduction of molecular oxygen`GO:0020037^molecular_function^heme binding`GO:0055114^biological_process^oxidation-reduction process
ggt_621	Carnitine O-acetyltransferase	1-657[+]	Carnitine O-acetyltransferase	PF00755.17^Carn_acyltransf^Choline/Carnitine o-acyltransferase^55-127^E:2e-10	Carn_acyltransf^Choline/Carnitine o-acyltransferase^55-127^E:2e-10	.	.	.	.	KEGG:clv:102084317`KO:K00624	GO:0005783^cellular_component^endoplasmic reticulum`GO:0005743^cellular_component^mitochondrial inner membrane`GO:0005777^cellular_component^peroxisome`GO:0004092^molecular_function^carnitine O-acetyltransferase activity`GO:0006631^biological_process^fatty acid metabolic process`GO:0006810^biological_process^transport	GO:0016746^molecular_function^transferase activity, transferring acyl groups
ggt_622	Semaphorin-3A	1-306[-]	Semaphorin-3A	PF00047.22^ig^Immunoglobulin domain^28-100^E:2.5e-05	ig^Immunoglobulin domain^28-100^E:25e-05	.	.	ENOG410XQZC^Sema domain, immunoglobulin domain (Ig), transmembrane domain (TM) and short cytoplasmic domain, (Semaphorin)	Sema domain, immunoglobulin domain (Ig), transmembrane domain (TM) and short cytoplasmic domain, (Semaphorin)	KEGG:gga:395825`KO:K06840	GO:0030424^cellular_component^axon`GO:0005576^cellular_component^extracellular region`GO:0005615^cellular_component^extracellular space`GO:0045499^molecular_function^chemorepellent activity`GO:0038191^molecular_function^neuropilin binding`GO:0030215^molecular_function^semaphorin receptor binding`GO:0050919^biological_process^negative chemotaxis`GO:0048843^biological_process^negative regulation of…	.
ggt_623	Proline-rich protein 7	1-513[+]	Proline-rich protein 7	.		.	.	ENOG410YRB8^Proline rich 7 (Synaptic)	Proline rich 7 (Synaptic)	KEGG:mmu:432763	GO:0030054^cellular_component^cell junction`GO:0016021^cellular_component^integral component of membrane`GO:0045211^cellular_component^postsynaptic membrane	.
ggt_624	Mesothelin-like protein	2-337[+]	Mesothelin-like protein	PF06060.9^Mesothelin^Pre-pro-megakaryocyte potentiating factor precursor (Mesothelin)^4-104^E:4e-15	Mesothelin^Pre-pro-megakaryocyte potentiating factor precursor (Mesothelin)^4-104^E:4e-15	.	.	ENOG4111HFW^mesothelin-like	mesothelin-like	KEGG:mmu:328783	GO:0009986^cellular_component^cell surface`GO:0016021^cellular_component^integral component of membrane`GO:0007160^biological_process^cell-matrix adhesion	.
ggt_625	Uncharacterized aarF domain-containing protein kinase 5	1-771[+]	Uncharacterized aarF domain-containing protein kinase 5	PF03109.13^ABC1^ABC1 family^165-257^E:4.2e-27	ABC1^ABC1 family^165-257^E:42e-27	.	ExpAA=22.35^PredHel=1^Topology=i25-47o	COG0661^Required, probably indirectly, for the hydroxylation of 2-octaprenylphenol to 2-octaprenyl-6-hydroxy-phenol, the fourth step in ubiquinone biosynthesis (By similarity)	Required, probably indirectly, for the hydroxylation of 2-octaprenylphenol to 2-octaprenyl-6-hydroxy-phenol, the fourth step in ubiquinone biosynthesis (By similarity)	KEGG:hsa:203054`KO:K08869	GO:0016021^cellular_component^integral component of membrane`GO:0005739^cellular_component^mitochondrion`GO:0004674^molecular_function^protein serine/threonine kinase activity	.
ggt_626	.	1-318[+]	.	.		.	ExpAA=22.47^PredHel=1^Topology=i7-24o	.	.	.	.	.
ggt_627	.	1-363[+]	.	.		sigP:1^25^0.53^YES	.	.	.	.	.	.
ggt_628	Calmodulin-regulated spectrin-associated protein 3	1-675[+]	Calmodulin-regulated spectrin-associated protein 3	PF08683.8^CAMSAP_CKK^Microtubule-binding calmodulin-regulated spectrin-associated^94-213^E:2.3e-47	CAMSAP_CKK^Microtubule-binding calmodulin-regulated spectrin-associated^94-213^E:23e-47	.	.	ENOG4111D0B^calmodulin regulated spectrin-associated protein	calmodulin regulated spectrin-associated protein	KEGG:mmu:69697`KO:K17493	GO:0005737^cellular_component^cytoplasm`GO:0036449^cellular_component^microtubule minus-end`GO:0005915^cellular_component^zonula adherens`GO:0051011^molecular_function^microtubule minus-end binding`GO:0090136^biological_process^epithelial cell-cell adhesion`GO:0034453^biological_process^microtubule anchoring`GO:0000226^biological_process^microtubule cytoskeleton organization`GO:0010923^biological…	GO:0008017^molecular_function^microtubule binding
ggt_629	Class A basic helix-loop-helix protein 15	1-501[+]	Class A basic helix-loop-helix protein 15	PF00010.23^HLH^Helix-loop-helix DNA-binding domain^67-118^E:3.7e-16	HLH^Helix-loop-helix DNA-binding domain^67-118^E:37e-16	.	.	ENOG4111ZMK^Basic helix-loop-helix family, member a15	Basic helix-loop-helix family, member a15	KEGG:mmu:17341`KO:K08040	GO:0005634^cellular_component^nucleus`GO:0003677^molecular_function^DNA binding`GO:0042803^molecular_function^protein homodimerization activity`GO:0000977^molecular_function^RNA polymerase II regulatory region sequence-specific DNA binding`GO:0001228^molecular_function^transcriptional activator activity, RNA polymerase II transcription regulatory region sequence-specific binding`GO:0019722^biolog…	GO:0046983^molecular_function^protein dimerization activity
ggt_630	.	2-376[+]	.	.		.	ExpAA=74.92^PredHel=3^Topology=o15-46i67-89o99-121i	.	.	.	.	.
ggt_631	.	1-414[+]	Uncharacterized protein ENSP00000471857 homolog	.		.	.	ENOG41119RK^NA	NA	.	GO:0015630^cellular_component^microtubule cytoskeleton`GO:0001578^biological_process^microtubule bundle formation`GO:0001764^biological_process^neuron migration	.
ggt_632	.	1-381[-]	.	.		sigP:1^23^0.455^YES	.	.	.	.	.	.
ggt_633	Keratin, type I cytoskeletal 23	1-324[+]	Keratin, type I cytoskeletal 23	PF00038.18^Filament^Intermediate filament protein^3-107^E:8.8e-24	Filament^Intermediate filament protein^3-107^E:88e-24	.	.	ENOG4111DWD^keratin 23 (histone deacetylase inducible)	keratin 23 (histone deacetylase inducible)	KEGG:mmu:94179`KO:K07604	GO:0005882^cellular_component^intermediate filament`GO:0005198^molecular_function^structural molecule activity	GO:0005198^molecular_function^structural molecule activity`GO:0005882^cellular_component^intermediate filament
ggt_634	Cytosolic phospholipase A2 zeta	1-300[+]	Cytosolic phospholipase A2 zeta	PF00168.27^C2^C2 domain^1-90^E:1.9e-17	C2^C2 domain^1-90^E:19e-17	.	.	ENOG410XR72^phospholipase A2 group	phospholipase A2 group	KEGG:hsa:255189`KO:K16342	GO:0005829^cellular_component^cytosol`GO:0005765^cellular_component^lysosomal membrane`GO:0032587^cellular_component^ruffle membrane`GO:0031982^cellular_component^vesicle`GO:0047498^molecular_function^calcium-dependent phospholipase A2 activity`GO:0004622^molecular_function^lysophospholipase activity`GO:0046872^molecular_function^metal ion binding`GO:0050482^biological_process^arachidonic acid se…	GO:0005515^molecular_function^protein binding
ggt_635	Hairy and enhancer of split-related protein HELT	1-561[-]	Hairy and enhancer of split-related protein HELT	PF00010.23^HLH^Helix-loop-helix DNA-binding domain^2-53^E:1.8e-17`PF07527.10^Hairy_orange^Hairy Orange^73-113^E:2.9e-08	HLH^Helix-loop-helix DNA-binding domain^2-53^E:18e-17`Hairy_orange^Hairy Orange^73-113^E:29e-08	.	.	ENOG4111F0X^Hairy and enhancer of split	Hairy and enhancer of split	KEGG:mmu:234219	GO:0005634^cellular_component^nucleus`GO:0005667^cellular_component^transcription factor complex`GO:0003677^molecular_function^DNA binding`GO:0042803^molecular_function^protein homodimerization activity`GO:0000978^molecular_function^RNA polymerase II core promoter proximal region sequence-specific DNA binding`GO:0003700^molecular_function^transcription factor activity, sequence-specific DNA bindi…	GO:0046983^molecular_function^protein dimerization activity`GO:0003677^molecular_function^DNA binding`GO:0006355^biological_process^regulation of transcription, DNA-templated
ggt_636	.	3-353[-]	.	.		.	ExpAA=30.75^PredHel=1^Topology=i92-114o	.	.	.	.	.
ggt_637	Protein capicua homolog	2-334[+]	Protein capicua homolog	.		.	.	ENOG4111S7E^capicua homolog (Drosophila)	capicua homolog (Drosophila)	KEGG:mmu:71722	GO:0005634^cellular_component^nucleus`GO:0003682^molecular_function^chromatin binding`GO:0003677^molecular_function^DNA binding`GO:0048286^biological_process^lung alveolus development`GO:0000122^biological_process^negative regulation of transcription from RNA polymerase II promoter`GO:0006351^biological_process^transcription, DNA-templated	.
ggt_638	Neuronal PAS domain-containing protein 4	1-315[+]	Neuronal PAS domain-containing protein 4	.		.	.	ENOG4110GBU^neuronal PAS domain protein 4	neuronal PAS domain protein 4	KEGG:mmu:225872	GO:0005634^cellular_component^nucleus`GO:0005667^cellular_component^transcription factor complex`GO:0003677^molecular_function^DNA binding`GO:0046982^molecular_function^protein heterodimerization activity`GO:0000978^molecular_function^RNA polymerase II core promoter proximal region sequence-specific DNA binding`GO:0001012^molecular_function^RNA polymerase II regulatory region DNA binding`GO:00009…	.
ggt_639	Diamine acetyltransferase 2	1-357[+]	Diamine acetyltransferase 2	PF00583.22^Acetyltransf_1^Acetyltransferase (GNAT) family^75-118^E:4.8e-06	Acetyltransf_1^Acetyltransferase (GNAT) family^75-118^E:48e-06	.	.	COG0454^acetyltransferase	acetyltransferase	KEGG:mmu:69215`KO:K00657	GO:0005737^cellular_component^cytoplasm`GO:0070062^cellular_component^extracellular exosome`GO:0004145^molecular_function^diamine N-acetyltransferase activity`GO:0046204^biological_process^nor-spermidine metabolic process`GO:0032920^biological_process^putrescine acetylation`GO:0009447^biological_process^putrescine catabolic process`GO:0032918^biological_process^spermidine acetylation`GO:0008216^b…	GO:0008080^molecular_function^N-acetyltransferase activity
ggt_640	Tonsoku-like protein	1-687[+]	Tonsoku-like protein	PF13176.3^TPR_7^Tetratricopeptide repeat^74-100^E:0.00021`PF13181.3^TPR_8^Tetratricopeptide repeat^74-102^E:0.16`PF13176.3^TPR_7^Tetratricopeptide repeat^116-145^E:0.019`PF13432.3^TPR_16^Tetratricopeptide repeat^124-182^E:0.0048	TPR_7^Tetratricopeptide repeat^74-100^E:000021`TPR_8^Tetratricopeptide repeat^74-102^E:016`TPR_7^Tetratricopeptide repeat^116-145^E:0019`TPR_16^Tetratricopeptide repeat^124-182^E:00048	.	.	COG0666^Ankyrin Repeat	Ankyrin Repeat	KEGG:bta:505102`KO:K09257	GO:0005737^cellular_component^cytoplasm`GO:0005662^cellular_component^DNA replication factor A complex`GO:0035101^cellular_component^FACT complex`GO:0042555^cellular_component^MCM complex`GO:0043596^cellular_component^nuclear replication fork`GO:0042393^molecular_function^histone binding`GO:0000724^biological_process^double-strand break repair via homologous recombination`GO:0031297^biological_pr…	GO:0005515^molecular_function^protein binding
ggt_641	E3 ubiquitin-protein ligase HUWE1	1-981[+]	E3 ubiquitin-protein ligase HUWE1	.		.	.	COG5021^ubiquitin protein ligase	ubiquitin protein ligase	KEGG:mmu:59026`KO:K10592	GO:0005737^cellular_component^cytoplasm`GO:0070062^cellular_component^extracellular exosome`GO:0016020^cellular_component^membrane`GO:0005654^cellular_component^nucleoplasm`GO:0005634^cellular_component^nucleus`GO:0003677^molecular_function^DNA binding`GO:0016874^molecular_function^ligase activity`GO:0044822^molecular_function^poly(A) RNA binding`GO:0004842^molecular_function^ubiquitin-protein tr…	.
ggt_642	U3 small nucleolar ribonucleoprotein protein IMP3	1-708[+]	U3 small nucleolar ribonucleoprotein protein IMP3	PF00163.16^Ribosomal_S4^Ribosomal protein S4/S9 N-terminal domain^55-114^E:3.1e-05`PF01479.22^S4^S4 domain^160-202^E:6.2e-08	Ribosomal_S4^Ribosomal protein S4/S9 N-terminal domain^55-114^E:31e-05`S4^S4 domain^160-202^E:62e-08	.	.	COG0522^One of the primary rRNA binding proteins, it binds directly to 16S rRNA where it nucleates assembly of the body of the 30S subunit (By similarity)	One of the primary rRNA binding proteins, it binds directly to 16S rRNA where it nucleates assembly of the body of the 30S subunit (By similarity)	KEGG:hsa:55272`KO:K14560	GO:0034457^cellular_component^Mpp10 complex`GO:0005730^cellular_component^nucleolus`GO:0005634^cellular_component^nucleus`GO:0032040^cellular_component^small-subunit processome`GO:0044822^molecular_function^poly(A) RNA binding`GO:0030515^molecular_function^snoRNA binding`GO:0006364^biological_process^rRNA processing	GO:0019843^molecular_function^rRNA binding`GO:0005622^cellular_component^intracellular`GO:0003723^molecular_function^RNA binding
ggt_643	.	1-423[+]	.	.		sigP:1^21^0.512^YES	.	.	.	.	.	.
ggt_644	.	1-576[+]	EMILIN-1	.		.	.	ENOG4111F2M^Elastin microfibril interfacer 1	Elastin microfibril interfacer 1	KEGG:mmu:100952	GO:0005581^cellular_component^collagen trimer`GO:0070062^cellular_component^extracellular exosome`GO:0031012^cellular_component^extracellular matrix`GO:0005576^cellular_component^extracellular region`GO:0005578^cellular_component^proteinaceous extracellular matrix`GO:0030023^molecular_function^extracellular matrix constituent conferring elasticity`GO:0042802^molecular_function^identical protein b…	.
ggt_645	Zinc finger HIT domain-containing protein 2	2-334[-]	Zinc finger HIT domain-containing protein 2	PF04438.13^zf-HIT^HIT zinc finger^33-61^E:3.7e-08	zf-HIT^HIT zinc finger^33-61^E:37e-08	.	.	ENOG4111VC9^zinc finger	zinc finger	KEGG:mmu:29805	GO:0046872^molecular_function^metal ion binding	.
ggt_646	Tripartite motif-containing protein 59	1-336[-]	Tripartite motif-containing protein 59	PF13445.3^zf-RING_UBOX^RING-type zinc-finger^57-103^E:3.7e-09`PF13923.3^zf-C3HC4_2^Zinc finger, C3HC4 type (RING finger)^57-88^E:1.4e-07`PF00097.22^zf-C3HC4^Zinc finger, C3HC4 type (RING finger)^57-88^E:2.5e-07	zf-RING_UBOX^RING-type zinc-finger^57-103^E:37e-09`zf-C3HC4_2^Zinc finger, C3HC4 type (RING finger)^57-88^E:14e-07`zf-C3HC4^Zinc finger, C3HC4 type (RING finger)^57-88^E:25e-07	.	.	ENOG410YH9X^tripartite motif containing	tripartite motif containing	KEGG:gga:425013`KO:K12028	GO:0005813^cellular_component^centrosome`GO:0005929^cellular_component^cilium`GO:0005783^cellular_component^endoplasmic reticulum`GO:0005789^cellular_component^endoplasmic reticulum membrane`GO:0016021^cellular_component^integral component of membrane`GO:0030992^cellular_component^intraciliary transport particle B`GO:0008270^molecular_function^zinc ion binding`GO:0042384^biological_process^cilium…	GO:0046872^molecular_function^metal ion binding
ggt_647	EH domain-containing protein 2 {ECO:0000305}	.	.	.		.	.	.	.	ENOG410XYGB^EH-domain containing	KEGG:rno:361512`KO:K12469	GO:0005901^cellular_component^caveola`GO:0005829^cellular_component^cytosol`GO:0070062^cellular_component^extracellular exosome`GO:0019898^cellular_component^extrinsic component of membrane`GO:0048471^cellular_component^perinuclear region of cytoplasm`GO:0005886^cellular_component^plasma membrane`GO:0055038^cellular_component^recycling endosome membrane`GO:0005524^molecular_function^ATP binding`G…
ggt_648	Receptor tyrosine-protein kinase erbB-2	1-360[+]	Receptor tyrosine-protein kinase erbB-2	PF00757.17^Furin-like^Furin-like cysteine rich region^2-118^E:2.4e-24	Furin-like^Furin-like cysteine rich region^2-118^E:24e-24	.	.	ENOG410XNSR^erythroblastic leukemia viral oncogene homolog	erythroblastic leukemia viral oncogene homolog	KEGG:cfa:403883	GO:0016021^cellular_component^integral component of membrane`GO:0005634^cellular_component^nucleus`GO:0048471^cellular_component^perinuclear region of cytoplasm`GO:0005886^cellular_component^plasma membrane`GO:0005524^molecular_function^ATP binding`GO:0004716^molecular_function^receptor signaling protein tyrosine kinase activity`GO:0001042^molecular_function^RNA polymerase I core binding`GO:00047…	GO:0004714^molecular_function^transmembrane receptor protein tyrosine kinase activity`GO:0005524^molecular_function^ATP binding`GO:0006468^biological_process^protein phosphorylation`GO:0007169^biological_process^transmembrane receptor protein tyrosine kinase signaling pathway`GO:0016020^cellular_component^membrane
ggt_649	F-box/LRR-repeat protein 3	1-1302[+]	F-box/LRR-repeat protein 3	PF00646.30^F-box^F-box domain^43-84^E:7.1e-08`PF12937.4^F-box-like^F-box-like^47-82^E:1.9e-08	F-box^F-box domain^43-84^E:71e-08`F-box-like^F-box-like^47-82^E:19e-08	.	.	ENOG410XT8H^F-box and leucine-rich repeat protein 3	F-box and leucine-rich repeat protein 3	KEGG:hsa:26224`KO:K10269	GO:0005829^cellular_component^cytosol`GO:0005634^cellular_component^nucleus`GO:0019005^cellular_component^SCF ubiquitin ligase complex`GO:0000151^cellular_component^ubiquitin ligase complex`GO:0004842^molecular_function^ubiquitin-protein transferase activity`GO:0007623^biological_process^circadian rhythm`GO:0043153^biological_process^entrainment of circadian clock by photoperiod`GO:0031648^biolog…	GO:0005515^molecular_function^protein binding
ggt_650	.	3-305[-]	.	.		sigP:1^22^0.788^YES	ExpAA=19.23^PredHel=1^Topology=o5-27i	.	.	.	.	.
ggt_651	ADP-ribosylation factor-like protein 2	1-564[+]	ADP-ribosylation factor-like protein 2	PF00025.18^Arf^ADP-ribosylation factor family^7-178^E:8.9e-67`PF08477.10^Roc^Ras of Complex, Roc, domain of DAPkinase^21-131^E:2e-12`PF09439.7^SRPRB^Signal recognition particle receptor beta subunit^21-146^E:2.1e-10`PF04670.9^Gtr1_RagA^Gtr1/RagA G protein conserved region^21-132^E:5.3e-06`PF00071.19^Ras^Ras family^22-134^E:1.1e-09`PF01926.20^MMR_HSR1^50S ribosome-binding GTPase^23-129^E:2.4e-05	Arf^ADP-ribosylation factor family^7-178^E:89e-67`Roc^Ras of Complex, Roc, domain of DAPkinase^21-131^E:2e-12`SRPRB^Signal recognition particle receptor beta subunit^21-146^E:21e-10`Gtr1_RagA^Gtr1/RagA G protein conserved region^21-132^E:53e-06`Ras^Ras family^22-134^E:11e-09`MMR_HSR1^50S ribosome-binding GTPase^23-129^E:24e-05	.	.	ENOG410XRG9^ADP-ribosylation factor-like	ADP-ribosylation factor-like	KEGG:hsa:402`KO:K07943	GO:0005813^cellular_component^centrosome`GO:0005829^cellular_component^cytosol`GO:0070062^cellular_component^extracellular exosome`GO:0016328^cellular_component^lateral plasma membrane`GO:0005758^cellular_component^mitochondrial intermembrane space`GO:0005759^cellular_component^mitochondrial matrix`GO:0005634^cellular_component^nucleus`GO:0019003^molecular_function^GDP binding`GO:0005525^molecula…	GO:0005525^molecular_function^GTP binding`GO:0007264^biological_process^small GTPase mediated signal transduction
ggt_652	Protein kinase C gamma type	1-441[+]	Protein kinase C gamma type	PF00130.19^C1_1^Phorbol esters/diacylglycerol binding domain (C1 domain)^56-107^E:1.7e-18	C1_1^Phorbol esters/diacylglycerol binding domain (C1 domain)^56-107^E:17e-18	.	.	ENOG410XNPH^protein serine/threonine kinase activity	protein serine/threonine kinase activity	KEGG:hsa:5582`KO:K19663	GO:0005911^cellular_component^cell-cell junction`GO:0005829^cellular_component^cytosol`GO:0030425^cellular_component^dendrite`GO:0005622^cellular_component^intracellular`GO:0097481^cellular_component^neuronal postsynaptic density`GO:0005634^cellular_component^nucleus`GO:0048471^cellular_component^perinuclear region of cytoplasm`GO:0005886^cellular_component^plasma membrane`GO:0097060^cellular_com…	GO:0035556^biological_process^intracellular signal transduction
ggt_653	Actin-like protein 6B	1-369[-]	Actin-like protein 6B	PF00022.16^Actin^Actin^2-123^E:1.4e-42	Actin^Actin^2-123^E:14e-42	.	.	COG5277^Actin-related protein	Actin-related protein	KEGG:hsa:51412`KO:K11652	GO:0071565^cellular_component^nBAF complex`GO:0005730^cellular_component^nucleolus`GO:0005634^cellular_component^nucleus`GO:0016514^cellular_component^SWI/SNF complex`GO:0005200^molecular_function^structural constituent of cytoskeleton`GO:0003713^molecular_function^transcription coactivator activity`GO:0006325^biological_process^chromatin organization`GO:0006338^biological_process^chromatin remod…	.
ggt_654	RNA-binding protein 10	1-354[+]	RNA-binding protein 10	.		.	.	ENOG410YNFQ^RNA binding motif protein	RNA binding motif protein	KEGG:hsa:8241`KO:K13094	GO:0005654^cellular_component^nucleoplasm`GO:0005634^cellular_component^nucleus`GO:0042802^molecular_function^identical protein binding`GO:0000166^molecular_function^nucleotide binding`GO:0044822^molecular_function^poly(A) RNA binding`GO:0032403^molecular_function^protein complex binding`GO:0008270^molecular_function^zinc ion binding`GO:0006397^biological_process^mRNA processing`GO:0008380^biolog…	.
ggt_655	Zinc finger protein 865	1-348[+]	Zinc finger protein 865	PF00096.23^zf-C2H2^Zinc finger, C2H2 type^24-46^E:4.5e-06`PF13912.3^zf-C2H2_6^C2H2-type zinc finger^24-47^E:0.0011`PF12874.4^zf-met^Zinc-finger of C2H2 type^24-46^E:0.0033`PF13913.3^zf-C2HC_2^zinc-finger of a C2HC-type^26-42^E:0.018`PF13913.3^zf-C2HC_2^zinc-finger of a C2HC-type^53-72^E:0.025`PF13894.3^zf-C2H2_4^C2H2-type zinc finger^54-75^E:0.0004	zf-C2H2^Zinc finger, C2H2 type^24-46^E:45e-06`zf-C2H2_6^C2H2-type zinc finger^24-47^E:00011`zf-met^Zinc-finger of C2H2 type^24-46^E:00033`zf-C2HC_2^zinc-finger of a C2HC-type^26-42^E:0018`zf-C2HC_2^zinc-finger of a C2HC-type^53-72^E:0025`zf-C2H2_4^C2H2-type zinc finger^54-75^E:00004	.	.	COG5048^Zinc finger protein	Zinc finger protein	KEGG:mmu:319748	GO:0005634^cellular_component^nucleus`GO:0003677^molecular_function^DNA binding`GO:0046872^molecular_function^metal ion binding`GO:0003712^molecular_function^transcription cofactor activity`GO:0006357^biological_process^regulation of transcription from RNA polymerase II promoter`GO:0006351^biological_process^transcription, DNA-templated	GO:0046872^molecular_function^metal ion binding
ggt_656	Large proline-rich protein BAG6	1-306[+]	Large proline-rich protein BAG6	.		.	.	ENOG410XS9P^tail-anchored membrane protein insertion into ER membrane	tail-anchored membrane protein insertion into ER membrane	.	GO:0071818^cellular_component^BAT3 complex`GO:0005737^cellular_component^cytoplasm`GO:0005829^cellular_component^cytosol`GO:0043231^cellular_component^intracellular membrane-bounded organelle`GO:0016020^cellular_component^membrane`GO:0005654^cellular_component^nucleoplasm`GO:0005634^cellular_component^nucleus`GO:0030544^molecular_function^Hsp70 protein binding`GO:0051787^molecular_function^misfol…	.
ggt_657	Transmembrane O-methyltransferase {ECO:0000250|UniProtKB:A1Y9I9}	.	.	.		.	.	.	.	COG4122^O-methyltransferase	.	GO:0005737^cellular_component^cytoplasm`GO:0016021^cellular_component^integral component of membrane`GO:0016206^molecular_function^catechol O-methyltransferase activity`GO:0060117^biological_process^auditory receptor cell development`GO:0042424^biological_process^catecholamine catabolic process`GO:0042135^biological_process^neurotransmitter catabolic process`GO:0007605^biological_process^sensory …
ggt_658	F-BAR domain only protein 1	1-1068[+]	F-BAR domain only protein 1	PF10291.6^muHD^Muniscin C-terminal mu homology domain^89-353^E:6.8e-52	muHD^Muniscin C-terminal mu homology domain^89-353^E:68e-52	.	.	ENOG410Y7RY^FCH domain only	FCH domain only	KEGG:hsa:23149	GO:0005905^cellular_component^coated pit`GO:0005886^cellular_component^plasma membrane`GO:0035612^molecular_function^AP-2 adaptor complex binding`GO:0048268^biological_process^clathrin coat assembly`GO:0072583^biological_process^clathrin-mediated endocytosis	.
ggt_659	Syntaxin-5	1-711[+]	Syntaxin-5	PF11416.5^Syntaxin-5_N^Syntaxin-5 N-terminal, Sly1p-binding domain^30-50^E:1.8e-11	Syntaxin-5_N^Syntaxin-5 N-terminal, Sly1p-binding domain^30-50^E:18e-11	.	.	ENOG410Y2MB^Syntaxin 5	Syntaxin 5	KEGG:hsa:6811`KO:K08490	GO:0005789^cellular_component^endoplasmic reticulum membrane`GO:0033116^cellular_component^endoplasmic reticulum-Golgi intermediate compartment membrane`GO:0012507^cellular_component^ER to Golgi transport vesicle membrane`GO:0005794^cellular_component^Golgi apparatus`GO:0000139^cellular_component^Golgi membrane`GO:0016021^cellular_component^integral component of membrane`GO:0005654^cellular_compo…	.
ggt_660	Integrin alpha-10	2-343[+]	Integrin alpha-10	PF01839.20^FG-GAP^FG-GAP repeat^70-105^E:6.2e-08	FG-GAP^FG-GAP repeat^70-105^E:62e-08	.	.	ENOG410XPVZ^Integrin, alpha	Integrin, alpha	KEGG:hsa:8515`KO:K06586	GO:0034680^cellular_component^integrin alpha10-beta1 complex`GO:0008305^cellular_component^integrin complex`GO:0005886^cellular_component^plasma membrane`GO:0005518^molecular_function^collagen binding`GO:0098639^molecular_function^collagen binding involved in cell-matrix adhesion`GO:0046872^molecular_function^metal ion binding`GO:0007411^biological_process^axon guidance`GO:0007596^biological_proc…	.
ggt_661	.	1-336[+]	.	.		sigP:1^18^0.604^YES	.	.	.	.	.	.
ggt_662	Cytochrome c1, heme protein, mitochondrial	37-942[-]	.	.		.	.	.	.	.	.	.
ggt_663	Rho guanine nucleotide exchange factor 11	1-474[-]	Rho guanine nucleotide exchange factor 11	PF00595.21^PDZ^PDZ domain (Also known as DHR or GLGF)^50-119^E:1.8e-15`PF13180.3^PDZ_2^PDZ domain^59-105^E:4.8e-09	PDZ^PDZ domain (Also known as DHR or GLGF)^50-119^E:18e-15`PDZ_2^PDZ domain^59-105^E:48e-09	.	.	COG5422^guanine nucleotide exchange factor	guanine nucleotide exchange factor	KEGG:hsa:9826`KO:K12331	GO:0005737^cellular_component^cytoplasm`GO:0005829^cellular_component^cytosol`GO:0005622^cellular_component^intracellular`GO:0016020^cellular_component^membrane`GO:0001664^molecular_function^G-protein coupled receptor binding`GO:0005096^molecular_function^GTPase activator activity`GO:0005089^molecular_function^Rho guanyl-nucleotide exchange factor activity`GO:0030036^biological_process^actin cyto…	GO:0005515^molecular_function^protein binding
ggt_664	Histone-lysine N-methyltransferase SETD1A	1-342[-]	Histone-lysine N-methyltransferase SETD1A	.		.	.	COG2940^Histone-lysine N-methyltransferase	Histone-lysine N-methyltransferase	KEGG:hsa:9739`KO:K11422	GO:0005694^cellular_component^chromosome`GO:0035097^cellular_component^histone methyltransferase complex`GO:0016607^cellular_component^nuclear speck`GO:0005654^cellular_component^nucleoplasm`GO:0005634^cellular_component^nucleus`GO:0048188^cellular_component^Set1C/COMPASS complex`GO:0008013^molecular_function^beta-catenin binding`GO:0042800^molecular_function^histone methyltransferase activity (H…	.
ggt_665	Polypeptide N-acetylgalactosaminyltransferase 12	1-456[+]	Polypeptide N-acetylgalactosaminyltransferase 12	.		.	ExpAA=21.38^PredHel=1^Topology=i13-35o	ENOG410XPMK^UDP-N-acetyl-alpha-D-galactosamine polypeptide N-acetylgalactosaminyltransferase	UDP-N-acetyl-alpha-D-galactosamine polypeptide N-acetylgalactosaminyltransferase	KEGG:mmu:230145`KO:K00710	GO:0000139^cellular_component^Golgi membrane`GO:0016021^cellular_component^integral component of membrane`GO:0030246^molecular_function^carbohydrate binding`GO:0046872^molecular_function^metal ion binding`GO:0004653^molecular_function^polypeptide N-acetylgalactosaminyltransferase activity`GO:0006486^biological_process^protein glycosylation	.
ggt_666	Tetraspanin-31	1-723[+]	Tetraspanin-31	PF00335.17^Tetraspannin^Tetraspanin family^39-228^E:1.3e-15	Tetraspannin^Tetraspanin family^39-228^E:13e-15	.	ExpAA=86.15^PredHel=4^Topology=i39-61o71-93i100-119o204-223i	ENOG4111IRY^tetraspanin	tetraspanin	KEGG:dre:393251`KO:K17356	GO:0005887^cellular_component^integral component of plasma membrane`GO:0007166^biological_process^cell surface receptor signaling pathway	GO:0016021^cellular_component^integral component of membrane
ggt_667	Probable phosphoribosylformylglycinamidine synthase, chloroplastic/mitochondrial	1-597[+]	Probable phosphoribosylformylglycinamidine synthase, chloroplastic/mitochondrial	PF13507.3^GATase_5^CobB/CobQ-like glutamine amidotransferase domain^1-198^E:3.6e-70	GATase_5^CobB/CobQ-like glutamine amidotransferase domain^1-198^E:36e-70	.	.	COG0046^phosphoribosylformylglycinamidine synthase`COG0047^phosphoribosylformylglycinamidine synthase	phosphoribosylformylglycinamidine synthase`phosphoribosylformylglycinamidine synthase	KEGG:ath:AT1G74260`KO:K01952	GO:0009507^cellular_component^chloroplast`GO:0005739^cellular_component^mitochondrion`GO:0005524^molecular_function^ATP binding`GO:0046872^molecular_function^metal ion binding`GO:0004642^molecular_function^phosphoribosylformylglycinamidine synthase activity`GO:0006189^biological_process^'de novo' IMP biosynthetic process`GO:0006541^biological_process^glutamine metabolic process	.
ggt_668	Spectrin beta chain, non-erythrocytic 2	1-300[-]	Spectrin beta chain, non-erythrocytic 2	PF00435.18^Spectrin^Spectrin repeat^1-72^E:2.9e-12	Spectrin^Spectrin repeat^1-72^E:29e-12	.	.	COG5069^Microtubule associated monoxygenase, calponin and LIM domain containing	Microtubule associated monoxygenase, calponin and LIM domain containing	KEGG:hsa:6712`KO:K06115	GO:0016324^cellular_component^apical plasma membrane`GO:0030054^cellular_component^cell junction`GO:0005737^cellular_component^cytoplasm`GO:0005829^cellular_component^cytosol`GO:0005768^cellular_component^endosome`GO:0005615^cellular_component^extracellular space`GO:0000139^cellular_component^Golgi membrane`GO:0043025^cellular_component^neuronal cell body`GO:0048471^cellular_component^perinuclear…	GO:0005515^molecular_function^protein binding
ggt_669	Stearoyl-CoA desaturase 5	1-531[+]	Stearoyl-CoA desaturase 5	PF00487.21^FA_desaturase^Fatty acid desaturase^28-125^E:2.3e-08	FA_desaturase^Fatty acid desaturase^28-125^E:23e-08	.	ExpAA=41.06^PredHel=2^Topology=i41-58o62-84i	COG1398^desaturase	desaturase	KEGG:bta:617419`KO:K00507	GO:0005789^cellular_component^endoplasmic reticulum membrane`GO:0016021^cellular_component^integral component of membrane`GO:0046872^molecular_function^metal ion binding`GO:0016491^molecular_function^oxidoreductase activity`GO:0004768^molecular_function^stearoyl-CoA 9-desaturase activity`GO:0006636^biological_process^unsaturated fatty acid biosynthetic process	GO:0006629^biological_process^lipid metabolic process
ggt_670	Alpha-1,6-mannosyl-glycoprotein 2-beta-N-acetylglucosaminyltransferase	3-959[+]	.	.		.	.	.	.	.	.	.
ggt_671	Tyrosine-protein kinase receptor UFO	1-1845[+]	Tyrosine-protein kinase receptor UFO	PF13927.3^Ig_3^Immunoglobulin domain^36-116^E:1.3e-07`PF07714.14^Pkinase_Tyr^Protein tyrosine kinase^512-609^E:1.9e-18`PF00069.22^Pkinase^Protein kinase domain^514-607^E:7.1e-08	Ig_3^Immunoglobulin domain^36-116^E:13e-07`Pkinase_Tyr^Protein tyrosine kinase^512-609^E:19e-18`Pkinase^Protein kinase domain^514-607^E:71e-08	sigP:1^23^0.553^YES	ExpAA=22.35^PredHel=1^Topology=o429-451i	COG0515^Serine Threonine protein kinase	Serine Threonine protein kinase	.	GO:0009986^cellular_component^cell surface`GO:0070062^cellular_component^extracellular exosome`GO:0005615^cellular_component^extracellular space`GO:0044228^cellular_component^host cell surface`GO:0005887^cellular_component^integral component of plasma membrane`GO:0005622^cellular_component^intracellular`GO:0005886^cellular_component^plasma membrane`GO:0005524^molecular_function^ATP binding`GO:000…	GO:0004672^molecular_function^protein kinase activity`GO:0006468^biological_process^protein phosphorylation`GO:0005524^molecular_function^ATP binding
ggt_672	Ral guanine nucleotide dissociation stimulator-like 2	1-372[+]	Ral guanine nucleotide dissociation stimulator-like 2	PF00788.20^RA^Ras association (RalGDS/AF-6) domain^35-109^E:1.5e-11	RA^Ras association (RalGDS/AF-6) domain^35-109^E:15e-11	.	.	ENOG4110VI4^ral guanine nucleotide dissociation stimulator-like 2	ral guanine nucleotide dissociation stimulator-like 2	.	GO:0005622^cellular_component^intracellular`GO:0005085^molecular_function^guanyl-nucleotide exchange factor activity`GO:0007264^biological_process^small GTPase mediated signal transduction	GO:0007165^biological_process^signal transduction
ggt_673	Protein SCO2 homolog, mitochondrial	1-834[+]	Protein SCO2 homolog, mitochondrial	PF12868.4^DUF3824^Domain of unknwon function (DUF3824)^70-104^E:1.9`PF02630.11^SCO1-SenC^SCO1/SenC^86-254^E:8.5e-43	DUF3824^Domain of unknwon function (DUF3824)^70-104^E:19`SCO1-SenC^SCO1/SenC^86-254^E:85e-43	.	ExpAA=19.10^PredHel=1^Topology=o72-89i	COG1999^Electron transport protein SCO1 SenC	Electron transport protein SCO1 SenC	KEGG:bta:100125923`KO:K07152	GO:0005743^cellular_component^mitochondrial inner membrane`GO:0030016^cellular_component^myofibril`GO:0005654^cellular_component^nucleoplasm`GO:0005507^molecular_function^copper ion binding`GO:0006878^biological_process^cellular copper ion homeostasis`GO:0006825^biological_process^copper ion transport`GO:0001654^biological_process^eye development`GO:0001701^biological_process^in utero embryonic d…	.
ggt_674	Protein PRRC2A	1-852[+]	Protein PRRC2A	PF07001.8^BAT2_N^BAT2 N-terminus^59-242^E:8.5e-50	BAT2_N^BAT2 N-terminus^59-242^E:85e-50	.	.	ENOG410XQRI^proline-rich coiled-coil 2A	proline-rich coiled-coil 2A	KEGG:rno:294250	GO:0005737^cellular_component^cytoplasm`GO:0005634^cellular_component^nucleus	.
ggt_675	.	1-357[+]	.	.		sigP:1^22^0.656^YES	.	.	.	.	.	.
ggt_676	Host cell factor 1	1-1401[+]	.	.		.	.	.	.	.	.	.
ggt_677	Rho GTPase-activating protein 30	1-705[+]	Rho GTPase-activating protein 30	.		.	.	ENOG410Z6GM^Rho GTPase activating protein 30	Rho GTPase activating protein 30	KEGG:mmu:226652	GO:0016023^cellular_component^cytoplasmic, membrane-bounded vesicle`GO:0043231^cellular_component^intracellular membrane-bounded organelle`GO:0005096^molecular_function^GTPase activator activity`GO:0007165^biological_process^signal transduction	.
ggt_678	Kinesin-like protein KIF1C	1-312[-]	Kinesin-like protein KIF1C	.		.	.	COG5059^Kinesin family member	Kinesin family member	KEGG:rno:113886`KO:K10392	GO:0005737^cellular_component^cytoplasm`GO:0005871^cellular_component^kinesin complex`GO:0005874^cellular_component^microtubule`GO:0005875^cellular_component^microtubule associated complex`GO:0005524^molecular_function^ATP binding`GO:0016887^molecular_function^ATPase activity`GO:0003777^molecular_function^microtubule motor activity`GO:0003774^molecular_function^motor activity`GO:0030705^biologica…	.
ggt_679	Ras-related protein Rab-4B	.	.	.		.	.	.	.	ENOG410XQ9X^member RAS oncogene family	KEGG:hsa:53916`KO:K07880	GO:0032593^cellular_component^insulin-responsive compartment`GO:0048471^cellular_component^perinuclear region of cytoplasm`GO:0005886^cellular_component^plasma membrane`GO:0055037^cellular_component^recycling endosome`GO:0005525^molecular_function^GTP binding`GO:0046323^biological_process^glucose import`GO:0015031^biological_process^protein transport`GO:0030100^biological_process^regulation of en…
ggt_680	Zinc finger protein 189	3-449[-]	Zinc finger protein 189	.		.	.	COG5048^Zinc finger protein	Zinc finger protein	KEGG:hsa:7743`KO:K09228	GO:0005634^cellular_component^nucleus`GO:0003677^molecular_function^DNA binding`GO:0046872^molecular_function^metal ion binding`GO:0003700^molecular_function^transcription factor activity, sequence-specific DNA binding`GO:0098779^biological_process^mitophagy in response to mitochondrial depolarization`GO:0000122^biological_process^negative regulation of transcription from RNA polymerase II promot…	.
ggt_681	U2 small nuclear ribonucleoprotein B''	1-690[+]	U1 small nuclear ribonucleoprotein A	PF00076.19^RRM_1^RNA recognition motif. (a.k.a. RRM, RBD, or RNP domain)^27-97^E:1.9e-11`PF13893.3^RRM_5^RNA recognition motif. (a.k.a. RRM, RBD, or RNP domain)^43-104^E:0.14`PF00076.19^RRM_1^RNA recognition motif. (a.k.a. RRM, RBD, or RNP domain)^157-219^E:1.7e-14`PF13893.3^RRM_5^RNA recognition motif. (a.k.a. RRM, RBD, or RNP domain)^164-228^E:0.051	RRM_1^RNA recognition motif (aka RRM, RBD, or RNP domain)^27-97^E:19e-11`RRM_5^RNA recognition motif (aka RRM, RBD, or RNP domain)^43-104^E:014`RRM_1^RNA recognition motif (aka RRM, RBD, or RNP domain)^157-219^E:17e-14`RRM_5^RNA recognition motif (aka RRM, RBD, or RNP domain)^164-228^E:0051	.	.	ENOG410XPZI^Small nuclear ribonucleoprotein	Small nuclear ribonucleoprotein	KEGG:ssc:768109`KO:K11091	GO:0005737^cellular_component^cytoplasm`GO:0005730^cellular_component^nucleolus`GO:0005681^cellular_component^spliceosomal complex`GO:0005685^cellular_component^U1 snRNP`GO:0000166^molecular_function^nucleotide binding`GO:0044822^molecular_function^poly(A) RNA binding`GO:0003723^molecular_function^RNA binding`GO:0035614^molecular_function^snRNA stem-loop binding`GO:0030619^molecular_function^U1 s…	GO:0003676^molecular_function^nucleic acid binding
ggt_682	Noelin-2	1-1392[+]	Noelin-2	PF12308.5^Noelin-1^Neurogenesis glycoprotein^33-130^E:8e-32`PF02191.13^OLF^Olfactomedin-like domain^207-452^E:1.3e-81	Noelin-1^Neurogenesis glycoprotein^33-130^E:8e-32`OLF^Olfactomedin-like domain^207-452^E:13e-81	.	.	ENOG410ZRHT^olfactomedin 2	olfactomedin 2	KEGG:rno:313783	GO:0032281^cellular_component^AMPA glutamate receptor complex`GO:0030054^cellular_component^cell junction`GO:0005737^cellular_component^cytoplasm`GO:0005576^cellular_component^extracellular region`GO:0005634^cellular_component^nucleus`GO:0097060^cellular_component^synaptic membrane`GO:0007626^biological_process^locomotory behavior`GO:0051152^biological_process^positive regulation of smooth muscle…	.
ggt_683	Guanine nucleotide-binding protein G(I)/G(S)/G(O) subunit gamma-11	.	.	.		.	.	.	.	ENOG41122JF^Guanine nucleotide-binding proteins (G proteins) are involved as a modulator or transducer in various transmembrane signaling systems. The beta and gamma chains are required for the GTPase activity, for replacement of GDP by GTP, and for G protein- effector interaction	KEGG:rno:100912034`KEGG:rno:64199`KO:K04546	GO:0005834^cellular_component^heterotrimeric G-protein complex`GO:0004871^molecular_function^signal transducer activity`GO:0007186^biological_process^G-protein coupled receptor signaling pathway
ggt_684	WW domain-binding protein 1	1-1095[+]	.	.		.	ExpAA=58.07^PredHel=3^Topology=i47-69o84-106i127-149o	.	.	.	.	.
ggt_685	40S ribosomal protein S18	1-570[+]	40S ribosomal protein S18	PF00416.19^Ribosomal_S13^Ribosomal protein S13/S18^51-179^E:7e-56	Ribosomal_S13^Ribosomal protein S13/S18^51-179^E:7e-56	.	.	COG0099^Located at the top of the head of the 30S subunit, it contacts several helices of the 16S rRNA. In the 70S ribosome it contacts the 23S rRNA (bridge B1a) and protein L5 of the 50S subunit (bridge B1b), connecting the 2 subunits	Located at the top of the head of the 30S subunit, it contacts several helices of the 16S rRNA. In the 70S ribosome it contacts the 23S rRNA (bridge B1a) and protein L5 of the 50S subunit (bridge B1b), connecting the 2 subunits	KEGG:rno:100360679`KEGG:rno:294282`KO:K02964	GO:0022627^cellular_component^cytosolic small ribosomal subunit`GO:0070062^cellular_component^extracellular exosome`GO:0005925^cellular_component^focal adhesion`GO:0016020^cellular_component^membrane`GO:0005634^cellular_component^nucleus`GO:0015935^cellular_component^small ribosomal subunit`GO:0044822^molecular_function^poly(A) RNA binding`GO:0019843^molecular_function^rRNA binding`GO:0003735^mol…	GO:0003723^molecular_function^RNA binding`GO:0003735^molecular_function^structural constituent of ribosome`GO:0006412^biological_process^translation`GO:0005622^cellular_component^intracellular`GO:0005840^cellular_component^ribosome
ggt_686	UPF0598 protein C8orf82 homolog	1-564[+]	UPF0598 protein C8orf82 homolog	PF14956.3^DUF4505^Domain of unknown function (DUF4505)^55-186^E:1.5e-59	DUF4505^Domain of unknown function (DUF4505)^55-186^E:15e-59	.	.	ENOG4111JQE^Chromosome 8 open reading frame 82	Chromosome 8 open reading frame 82	KEGG:mmu:223665	GO:0005739^cellular_component^mitochondrion	.
ggt_687	.	1-303[+]	.	.		.	ExpAA=39.49^PredHel=2^Topology=i21-39o59-81i	.	.	.	.	.
ggt_688	Carnosine synthase 1 {ECO:0000312|EMBL:ADB91406.1}	1-1770[+]	Carnosine synthase 1 {ECO:0000312|EMBL:ADB91406.1}	.		.	.	.	.	KEGG:gga:100359387`KO:K14755	GO:0005524^molecular_function^ATP binding`GO:0016887^molecular_function^ATPase activity`GO:0047730^molecular_function^carnosine synthase activity`GO:0046872^molecular_function^metal ion binding`GO:0035499^biological_process^carnosine biosynthetic process	.
ggt_689	.	1-345[+]	.	.		.	ExpAA=27.04^PredHel=1^Topology=i7-29o	.	.	.	.	.
ggt_690	FXYD domain-containing ion transport regulator 5	259-621[-]	FXYD domain-containing ion transport regulator 5	PF02038.13^ATP1G1_PLM_MAT8^ATP1G1/PLM/MAT8 family^68-105^E:3.9e-13	ATP1G1_PLM_MAT8^ATP1G1/PLM/MAT8 family^68-105^E:39e-13	.	ExpAA=21.98^PredHel=1^Topology=o78-100i	ENOG4111E7R^FXYD domain containing ion transport regulator 5	FXYD domain containing ion transport regulator 5	KEGG:rno:60338`KO:K13362	GO:0005887^cellular_component^integral component of plasma membrane`GO:0005216^molecular_function^ion channel activity`GO:0017080^molecular_function^sodium channel regulator activity`GO:2000649^biological_process^regulation of sodium ion transmembrane transporter activity	GO:0005216^molecular_function^ion channel activity`GO:0006811^biological_process^ion transport`GO:0016020^cellular_component^membrane
ggt_691	.	1-327[+]	.	.		sigP:1^17^0.571^YES	.	.	.	.	.	.
ggt_692	Tubulin monoglycylase TTLL3	1-579[+]	.	.		.	.	.	.	.	.	.
ggt_693	Forkhead box protein O3 {ECO:0000305}	.	.	.		.	.	.	.	COG5025^forkhead box	KEGG:hsa:2309`KO:K09408	GO:0005737^cellular_component^cytoplasm`GO:0005829^cellular_component^cytosol`GO:0016020^cellular_component^membrane`GO:0005654^cellular_component^nucleoplasm`GO:0005634^cellular_component^nucleus`GO:0008013^molecular_function^beta-catenin binding`GO:0031490^molecular_function^chromatin DNA binding`GO:0001047^molecular_function^core promoter binding`GO:0003677^molecular_function^DNA binding`GO:00…
ggt_694	.	1-405[+]	.	PF00021.18^UPAR_LY6^u-PAR/Ly-6 domain^43-108^E:0.88	UPAR_LY6^u-PAR/Ly-6 domain^43-108^E:088	sigP:1^28^0.776^YES	.	.	.	.	.	.
ggt_695	.	74-670[-]	.	.		.	ExpAA=27.67^PredHel=1^Topology=o44-66i	.	.	.	.	.
ggt_696	Insulin receptor substrate 1	2-376[+]	Insulin receptor substrate 1-A	.		.	.	.	.	KEGG:xla:399299`KO:K16172	GO:0005737^cellular_component^cytoplasm`GO:0043231^cellular_component^intracellular membrane-bounded organelle`GO:0005634^cellular_component^nucleus`GO:0005158^molecular_function^insulin receptor binding`GO:0005159^molecular_function^insulin-like growth factor receptor binding`GO:0043548^molecular_function^phosphatidylinositol 3-kinase binding`GO:0042169^molecular_function^SH2 domain binding`GO:0…	.
ggt_697	DNA polymerase subunit gamma-1	2-496[-]	DNA polymerase subunit gamma-1	.		.	.	.	.	KEGG:xla:397851`KO:K02332	GO:0005760^cellular_component^gamma DNA polymerase complex`GO:0042645^cellular_component^mitochondrial nucleoid`GO:0003682^molecular_function^chromatin binding`GO:0003677^molecular_function^DNA binding`GO:0003887^molecular_function^DNA-directed DNA polymerase activity`GO:0006260^biological_process^DNA replication	.
ggt_698	CCR4-NOT transcription complex subunit 3	1-945[+]	CCR4-NOT transcription complex subunit 3	PF04065.12^Not3^Not1 N-terminal domain, CCR4-Not complex component^3-232^E:4.6e-96	Not3^Not1 N-terminal domain, CCR4-Not complex component^3-232^E:46e-96	.	.	COG5665^CCR4-NOT transcription complex, subunit 3	CCR4-NOT transcription complex, subunit 3	KEGG:hsa:4849`KO:K12580	GO:0030014^cellular_component^CCR4-NOT complex`GO:0030015^cellular_component^CCR4-NOT core complex`GO:0000932^cellular_component^cytoplasmic mRNA processing body`GO:0005829^cellular_component^cytosol`GO:0005634^cellular_component^nucleus`GO:0010467^biological_process^gene expression`GO:0031047^biological_process^gene silencing by RNA`GO:0017148^biological_process^negative regulation of translatio…	GO:0006355^biological_process^regulation of transcription, DNA-templated`GO:0005634^cellular_component^nucleus
ggt_699	Protein kinase C gamma type	1-726[-]	Protein kinase C beta type	PF00069.22^Pkinase^Protein kinase domain^5-235^E:1e-60`PF07714.14^Pkinase_Tyr^Protein tyrosine kinase^6-226^E:1.9e-35	Pkinase^Protein kinase domain^5-235^E:1e-60`Pkinase_Tyr^Protein tyrosine kinase^6-226^E:19e-35	.	.	ENOG410XNPH^protein serine/threonine kinase activity	protein serine/threonine kinase activity	KEGG:dre:393953`KO:K19662	GO:0005737^cellular_component^cytoplasm`GO:0005622^cellular_component^intracellular`GO:0016020^cellular_component^membrane`GO:0005634^cellular_component^nucleus`GO:0050681^molecular_function^androgen receptor binding`GO:0005524^molecular_function^ATP binding`GO:0003682^molecular_function^chromatin binding`GO:0042393^molecular_function^histone binding`GO:0035403^molecular_function^histone kinase a…	GO:0004672^molecular_function^protein kinase activity`GO:0005524^molecular_function^ATP binding`GO:0006468^biological_process^protein phosphorylation
ggt_700	Ephrin-A4	49-702[-]	Ephrin-A4	PF00812.14^Ephrin^Ephrin^37-161^E:5.4e-37	Ephrin^Ephrin^37-161^E:54e-37	sigP:1^35^0.763^YES	.	ENOG4111FMJ^ligand for Eph receptors, a family of receptor tyrosine kinases which are crucial for migration, repulsion and adhesion during neuronal, vascular and epithelial development. Binds promiscuously Eph receptors residing on adjacent cells, leading to contact-dependent bidirectional signaling into neighboring cells	ligand for Eph receptors, a family of receptor tyrosine kinases which are crucial for migration, repulsion and adhesion during neuronal, vascular and epithelial development. Binds promiscuously Eph receptors residing on adjacent cells, leading to contact-dependent bidirectional signaling into neighboring cells	KEGG:mmu:13639`KO:K05462	GO:0031225^cellular_component^anchored component of membrane`GO:0005886^cellular_component^plasma membrane`GO:0046875^molecular_function^ephrin receptor binding`GO:0007411^biological_process^axon guidance`GO:0048013^biological_process^ephrin receptor signaling pathway	GO:0016020^cellular_component^membrane
ggt_701	Histone deacetylase 5	1-699[+]	Histone deacetylase 5	PF00850.16^Hist_deacetyl^Histone deacetylase domain^71-233^E:2.8e-28	Hist_deacetyl^Histone deacetylase domain^71-233^E:28e-28	.	.	COG0123^Histone deacetylase	Histone deacetylase	KEGG:hsa:10014`KO:K11406	GO:0005737^cellular_component^cytoplasm`GO:0005829^cellular_component^cytosol`GO:0005794^cellular_component^Golgi apparatus`GO:0000118^cellular_component^histone deacetylase complex`GO:0016604^cellular_component^nuclear body`GO:0005654^cellular_component^nucleoplasm`GO:0005634^cellular_component^nucleus`GO:0003682^molecular_function^chromatin binding`GO:0001047^molecular_function^core promoter bi…	.
ggt_702	.	1-396[+]	.	.		sigP:1^13^0.472^YES	.	.	.	.	.	.
ggt_703	Prefoldin subunit 6	115-513[-]	Prefoldin subunit 6	PF01920.17^Prefoldin_2^Prefoldin subunit^20-123^E:2.9e-24	Prefoldin_2^Prefoldin subunit^20-123^E:29e-24	.	.	COG1382^Molecular chaperone capable of stabilizing a range of proteins. Seems to fulfill an ATP-independent, HSP70-like function in archaeal de novo protein folding (By similarity)	Molecular chaperone capable of stabilizing a range of proteins. Seems to fulfill an ATP-independent, HSP70-like function in archaeal de novo protein folding (By similarity)	KEGG:mmu:14976`KO:K04798	GO:0005737^cellular_component^cytoplasm`GO:0005634^cellular_component^nucleus`GO:0016272^cellular_component^prefoldin complex`GO:0051087^molecular_function^chaperone binding`GO:0051131^biological_process^chaperone-mediated protein complex assembly`GO:0006457^biological_process^protein folding	GO:0051082^molecular_function^unfolded protein binding`GO:0006457^biological_process^protein folding`GO:0016272^cellular_component^prefoldin complex
ggt_704	Tubulin alpha-3 chain	.	.	.		.	.	.	.	COG5023^protein polymerization	KEGG:dme:Dmel_CG2512	GO:0005811^cellular_component^lipid particle`GO:0005874^cellular_component^microtubule`GO:0048471^cellular_component^perinuclear region of cytoplasm`GO:0005525^molecular_function^GTP binding`GO:0003924^molecular_function^GTPase activity`GO:0017022^molecular_function^myosin binding`GO:0005200^molecular_function^structural constituent of cytoskeleton`GO:0007017^biological_process^microtubule-based …
ggt_705	.	1-321[+]	.	.		.	ExpAA=44.00^PredHel=2^Topology=i46-68o83-105i	.	.	.	.	.
ggt_706	Trafficking protein particle complex subunit 1	25-462[-]	Trafficking protein particle complex subunit 1	PF04099.9^Sybindin^Sybindin-like family^3-136^E:7.6e-39	Sybindin^Sybindin-like family^3-136^E:76e-39	.	.	ENOG4111X41^trafficking protein particle complex	trafficking protein particle complex	KEGG:hsa:58485	GO:0005801^cellular_component^cis-Golgi network`GO:0005829^cellular_component^cytosol`GO:0005783^cellular_component^endoplasmic reticulum`GO:0000139^cellular_component^Golgi membrane`GO:0030008^cellular_component^TRAPP complex`GO:0017112^molecular_function^Rab guanyl-nucleotide exchange factor activity`GO:0044267^biological_process^cellular protein metabolic process`GO:0048208^biological_process^…	GO:0006888^biological_process^ER to Golgi vesicle-mediated transport`GO:0005801^cellular_component^cis-Golgi network
ggt_707	Parathyroid hormone/parathyroid hormone-related peptide receptor	.	.	.		.	.	.	.	ENOG410XRS2^Receptor	KEGG:hsa:5745`KO:K04585	GO:0016324^cellular_component^apical plasma membrane`GO:0016323^cellular_component^basolateral plasma membrane`GO:0031526^cellular_component^brush border membrane`GO:0005737^cellular_component^cytoplasm`GO:0005829^cellular_component^cytosol`GO:0070062^cellular_component^extracellular exosome`GO:0005887^cellular_component^integral component of plasma membrane`GO:0005634^cellular_component^nucleus`…
ggt_708	RNA-binding protein 8A	1-570[+]	RNA-binding protein 8A	PF08777.8^RRM_3^RNA binding motif^87-166^E:6.1e-06`PF00076.19^RRM_1^RNA recognition motif. (a.k.a. RRM, RBD, or RNP domain)^90-159^E:2.8e-18`PF13893.3^RRM_5^RNA recognition motif. (a.k.a. RRM, RBD, or RNP domain)^90-161^E:0.0019	RRM_3^RNA binding motif^87-166^E:61e-06`RRM_1^RNA recognition motif (aka RRM, RBD, or RNP domain)^90-159^E:28e-18`RRM_5^RNA recognition motif (aka RRM, RBD, or RNP domain)^90-161^E:00019	.	.	ENOG4111IHM^RNA binding motif protein 8A	RNA binding motif protein 8A	KEGG:rno:295284`KO:K12876	GO:0071013^cellular_component^catalytic step 2 spliceosome`GO:0005737^cellular_component^cytoplasm`GO:0030425^cellular_component^dendrite`GO:0035145^cellular_component^exon-exon junction complex`GO:0043025^cellular_component^neuronal cell body`GO:0016607^cellular_component^nuclear speck`GO:0005634^cellular_component^nucleus`GO:0003729^molecular_function^mRNA binding`GO:0000166^molecular_function^…	GO:0003723^molecular_function^RNA binding`GO:0003676^molecular_function^nucleic acid binding
ggt_709	.	1-420[+]	.	.		.	ExpAA=25.67^PredHel=1^Topology=i115-137o	.	.	.	.	.
ggt_710	Integrin alpha-M	1-1002[+]	.	.		.	.	.	.	.	.	.
ggt_711	.	1-333[+]	.	.		sigP:1^19^0.81^YES	ExpAA=22.78^PredHel=1^Topology=i5-27o	.	.	.	.	.
ggt_712	.	1-336[+]	.	.		.	ExpAA=21.58^PredHel=1^Topology=i67-89o	.	.	.	.	.
ggt_713	Slit homolog 1 protein	1-420[+]	Slit homolog 1 protein	PF01462.15^LRRNT^Leucine rich repeat N-terminal domain^29-56^E:1e-08`PF13855.3^LRR_8^Leucine rich repeat^82-140^E:1.8e-16`PF00560.30^LRR_1^Leucine Rich Repeat^82-102^E:0.62`PF13306.3^LRR_5^Leucine rich repeats (6 copies)^82-133^E:0.0017`PF00560.30^LRR_1^Leucine Rich Repeat^105-127^E:0.035	LRRNT^Leucine rich repeat N-terminal domain^29-56^E:1e-08`LRR_8^Leucine rich repeat^82-140^E:18e-16`LRR_1^Leucine Rich Repeat^82-102^E:062`LRR_5^Leucine rich repeats (6 copies)^82-133^E:00017`LRR_1^Leucine Rich Repeat^105-127^E:0035	.	.	COG4886^leucine Rich Repeat	leucine Rich Repeat	KEGG:hsa:6585`KO:K06838	GO:0005623^cellular_component^cell`GO:0005615^cellular_component^extracellular space`GO:0005578^cellular_component^proteinaceous extracellular matrix`GO:0005509^molecular_function^calcium ion binding`GO:0008201^molecular_function^heparin binding`GO:0048495^molecular_function^Roundabout binding`GO:0048846^biological_process^axon extension involved in axon guidance`GO:0007411^biological_process^axo…	GO:0005515^molecular_function^protein binding
ggt_714	Small vasohibin-binding protein {ECO:0000250|UniProtKB:Q8N300}	50-448[+]	Small vasohibin-binding protein {ECO:0000250|UniProtKB:Q8N300}	PF15674.2^CCDC23^Coiled-coil domain-containing protein 23^72-132^E:5.6e-31	CCDC23^Coiled-coil domain-containing protein 23^72-132^E:56e-31	.	.	.	.	KEGG:tgu:100190225	GO:0005576^cellular_component^extracellular region	.
ggt_715	Chondroadherin	1-1005[+]	SLIT and NTRK-like protein 3	PF13855.3^LRR_8^Leucine rich repeat^114-157^E:2.5e-08`PF12799.4^LRR_4^Leucine Rich repeats (2 copies)^114-154^E:6.6e-07`PF00560.30^LRR_1^Leucine Rich Repeat^139-158^E:0.23	LRR_8^Leucine rich repeat^114-157^E:25e-08`LRR_4^Leucine Rich repeats (2 copies)^114-154^E:66e-07`LRR_1^Leucine Rich Repeat^139-158^E:023	sigP:1^42^0.465^YES	ExpAA=26.54^PredHel=1^Topology=o243-265i	ENOG410Y1DK^SLIT and NTRK-like family, member 3	SLIT and NTRK-like family, member 3	KEGG:mmu:386750	GO:0016021^cellular_component^integral component of membrane`GO:0007409^biological_process^axonogenesis`GO:0051965^biological_process^positive regulation of synapse assembly	GO:0005515^molecular_function^protein binding
ggt_716	Cytoplasmic tRNA 2-thiolation protein 1 {ECO:0000255|HAMAP-Rule:MF_03053}	1-453[+]	Cytoplasmic tRNA 2-thiolation protein 1 {ECO:0000255|HAMAP-Rule:MF_03053}	PF16503.2^zn-ribbon_14^Zinc-ribbon^109-139^E:1.5e-13	zn-ribbon_14^Zinc-ribbon^109-139^E:15e-13	.	.	COG0037^Ligates lysine onto the cytidine present at position 34 of the AUA codon-specific tRNA(Ile) that contains the anticodon CAU, in an ATP-dependent manner. Cytidine is converted to lysidine, thus changing the amino acid specificity of the tRNA from methionine to isoleucine (By similarity)	Ligates lysine onto the cytidine present at position 34 of the AUA codon-specific tRNA(Ile) that contains the anticodon CAU, in an ATP-dependent manner. Cytidine is converted to lysidine, thus changing the amino acid specificity of the tRNA from methionine to isoleucine (By similarity)	KEGG:xtr:548460`KO:K14168	GO:0005829^cellular_component^cytosol`GO:0016779^molecular_function^nucleotidyltransferase activity`GO:0000049^molecular_function^tRNA binding`GO:0032447^biological_process^protein urmylation`GO:0034227^biological_process^tRNA thio-modification`GO:0002098^biological_process^tRNA wobble uridine modification	.
ggt_717	Synaptophysin-like protein 1	1-702[+]	Synaptophysin-like protein 1	PF01284.20^MARVEL^Membrane-associating domain^12-208^E:4.2e-30	MARVEL^Membrane-associating domain^12-208^E:42e-30	.	ExpAA=94.67^PredHel=4^Topology=i21-43o97-119i126-148o188-210i	ENOG4111FYV^Synaptophysin-like	Synaptophysin-like	KEGG:mmu:19027	GO:0030659^cellular_component^cytoplasmic vesicle membrane`GO:0070062^cellular_component^extracellular exosome`GO:0030285^cellular_component^integral component of synaptic vesicle membrane`GO:0042470^cellular_component^melanosome`GO:0016020^cellular_component^membrane`GO:0030141^cellular_component^secretory granule`GO:0005215^molecular_function^transporter activity	GO:0016020^cellular_component^membrane
ggt_718	Interleukin-11	1-732[+]	Interleukin-11	PF07400.8^IL11^Interleukin 11^72-243^E:2.9e-55	IL11^Interleukin 11^72-243^E:29e-55	.	ExpAA=32.67^PredHel=1^Topology=i7-29o	ENOG411181Z^Interleukin 11	Interleukin 11	.	GO:0005737^cellular_component^cytoplasm`GO:0005615^cellular_component^extracellular space`GO:0005125^molecular_function^cytokine activity`GO:0008083^molecular_function^growth factor activity`GO:0008284^biological_process^positive regulation of cell proliferation`GO:0043410^biological_process^positive regulation of MAPK cascade	.
ggt_719	Spectrin beta chain, non-erythrocytic 2	.	.	.		.	.	.	.	COG5069^Microtubule associated monoxygenase, calponin and LIM domain containing	KEGG:rno:29211	GO:0005737^cellular_component^cytoplasm`GO:0005829^cellular_component^cytosol`GO:0005768^cellular_component^endosome`GO:0000139^cellular_component^Golgi membrane`GO:0016363^cellular_component^nuclear matrix`GO:0048471^cellular_component^perinuclear region of cytoplasm`GO:0005886^cellular_component^plasma membrane`GO:0008091^cellular_component^spectrin`GO:0008021^cellular_component^synaptic vesicl…
ggt_720	Nucleolar protein 9	69-500[-]	Nucleolar protein 9	PF00806.16^PUF^Pumilio-family RNA binding repeat^58-84^E:3.9e-05	PUF^Pumilio-family RNA binding repeat^58-84^E:39e-05	.	.	ENOG410YSWC^RNA-binding nucleolar protein required for pre-rRNA processing. Involved in production of 18S rRNA and assembly of small ribosomal subunit (By similarity)	RNA-binding nucleolar protein required for pre-rRNA processing. Involved in production of 18S rRNA and assembly of small ribosomal subunit (By similarity)	KEGG:mmu:67842`KO:K14790	GO:0044822^molecular_function^poly(A) RNA binding	GO:0003723^molecular_function^RNA binding
ggt_721	.	2-439[-]	.	.		sigP:1^20^0.76^YES	.	.	.	.	.	.
ggt_722	Translation initiation factor IF-2 {ECO:0000255|HAMAP-Rule:MF_00100}	.	.	.		.	.	.	.	COG0532^One of the essential components for the initiation of protein synthesis. Protects formylmethionyl-tRNA from spontaneous hydrolysis and promotes its binding to the 30S ribosomal subunits. Also involved in the hydrolysis of GTP during the formation of the 70S ribosomal complex (By similarity)	KEGG:pmm:PMM1494`KO:K02519	GO:0005737^cellular_component^cytoplasm`GO:0005525^molecular_function^GTP binding`GO:0003924^molecular_function^GTPase activity`GO:0003743^molecular_function^translation initiation factor activity
ggt_723	Transducin-like enhancer protein 2	2-349[+]	Transducin-like enhancer protein 2	PF03920.12^TLE_N^Groucho/TLE N-terminal Q-rich domain^1-99^E:9.6e-57	TLE_N^Groucho/TLE N-terminal Q-rich domain^1-99^E:96e-57	.	.	ENOG410XPX3^Transducin-like enhancer of split	Transducin-like enhancer of split	KEGG:hsa:7089	GO:0005615^cellular_component^extracellular space`GO:0005925^cellular_component^focal adhesion`GO:0005654^cellular_component^nucleoplasm`GO:0005634^cellular_component^nucleus`GO:0003714^molecular_function^transcription corepressor activity`GO:0090090^biological_process^negative regulation of canonical Wnt signaling pathway`GO:0045892^biological_process^negative regulation of transcription, DNA-te…	GO:0005515^molecular_function^protein binding
ggt_724	DNA-directed RNA polymerase II subunit RPB1	1-309[+]	.	.		.	.	.	.	.	.	.
ggt_725	Glucose-6-phosphatase	1-1272[+]	Glucose-6-phosphatase	PF01569.18^PAP2^PAP2 superfamily^125-258^E:6.4e-16	PAP2^PAP2 superfamily^125-258^E:64e-16	.	ExpAA=182.52^PredHel=9^Topology=o94-116i123-145o185-202i215-237o247-269i276-298o325-347i359-378o388-410i	ENOG4110AJ7^glucose-6-phosphatase, catalytic	glucose-6-phosphatase, catalytic	KEGG:fca:723970`KO:K01084	GO:0030176^cellular_component^integral component of endoplasmic reticulum membrane`GO:0004346^molecular_function^glucose-6-phosphatase activity`GO:0016311^biological_process^dephosphorylation`GO:0006094^biological_process^gluconeogenesis`GO:0051156^biological_process^glucose 6-phosphate metabolic process	.
ggt_726	Scavenger receptor cysteine-rich type 1 protein M130	1-336[+]	Scavenger receptor cysteine-rich type 1 protein M130	PF00530.15^SRCR^Scavenger receptor cysteine-rich domain^54-108^E:2.4e-15	SRCR^Scavenger receptor cysteine-rich domain^54-108^E:24e-15	sigP:1^18^0.764^YES	.	ENOG410XQVR^scavenger receptor cysteine rich domain containing	scavenger receptor cysteine rich domain containing	.	GO:0005576^cellular_component^extracellular region`GO:0016021^cellular_component^integral component of membrane`GO:0005886^cellular_component^plasma membrane`GO:0005044^molecular_function^scavenger receptor activity`GO:0006953^biological_process^acute-phase response`GO:0006898^biological_process^receptor-mediated endocytosis	GO:0005044^molecular_function^scavenger receptor activity`GO:0016020^cellular_component^membrane
ggt_727	Forkhead box protein P3	3-464[+]	Forkhead box protein P3	PF00250.15^Forkhead^Forkhead domain^102-154^E:5.8e-17	Forkhead^Forkhead domain^102-154^E:58e-17	.	.	COG5025^forkhead box	forkhead box	KEGG:mmu:20371`KO:K10163	GO:0005737^cellular_component^cytoplasm`GO:0005622^cellular_component^intracellular`GO:0005634^cellular_component^nucleus`GO:0001047^molecular_function^core promoter binding`GO:0035035^molecular_function^histone acetyltransferase binding`GO:0042826^molecular_function^histone deacetylase binding`GO:0046872^molecular_function^metal ion binding`GO:0051525^molecular_function^NFAT protein binding`GO:0…	GO:0003700^molecular_function^transcription factor activity, sequence-specific DNA binding`GO:0043565^molecular_function^sequence-specific DNA binding`GO:0006355^biological_process^regulation of transcription, DNA-templated
ggt_728	Protein arginine N-methyltransferase 1	1-1074[+]	Protein arginine N-methyltransferase 1	PF05185.13^PRMT5^PRMT5 arginine-N-methyltransferase^64-320^E:1.8e-05`PF06325.10^PrmA^Ribosomal protein L11 methyltransferase (PrmA)^74-147^E:5.2e-07`PF05175.11^MTS^Methyltransferase small domain^74-147^E:0.00016`PF13649.3^Methyltransf_25^Methyltransferase domain^78-175^E:8.1e-08`PF08241.9^Methyltransf_11^Methyltransferase domain^79-177^E:1.4e-06	PRMT5^PRMT5 arginine-N-methyltransferase^64-320^E:18e-05`PrmA^Ribosomal protein L11 methyltransferase (PrmA)^74-147^E:52e-07`MTS^Methyltransferase small domain^74-147^E:000016`Methyltransf_25^Methyltransferase domain^78-175^E:81e-08`Methyltransf_11^Methyltransferase domain^79-177^E:14e-06	.	.	ENOG410XQYH^Protein arginine n-methyltransferase	Protein arginine n-methyltransferase	KEGG:rno:60421`KO:K11434	GO:0005829^cellular_component^cytosol`GO:0016020^cellular_component^membrane`GO:0034709^cellular_component^methylosome`GO:0005654^cellular_component^nucleoplasm`GO:0005634^cellular_component^nucleus`GO:0043234^cellular_component^protein complex`GO:0016275^molecular_function^[cytochrome c]-arginine N-methyltransferase activity`GO:0044020^molecular_function^histone methyltransferase activity (H4-R3…	GO:0008168^molecular_function^methyltransferase activity`GO:0006479^biological_process^protein methylation`GO:0008152^biological_process^metabolic process
ggt_729	Choline transporter-like protein 2	1-969[+]	.	.		.	.	.	.	.	.	.
ggt_730	.	10-729[-]	SWI/SNF complex subunit SMARCC2	.		.	.	COG5259^SWI SNF related, matrix associated, actin dependent regulator of chromatin, subfamily c, member	SWI SNF related, matrix associated, actin dependent regulator of chromatin, subfamily c, member	KEGG:hsa:6601`KO:K11649	GO:0071565^cellular_component^nBAF complex`GO:0071564^cellular_component^npBAF complex`GO:0000790^cellular_component^nuclear chromatin`GO:0005654^cellular_component^nucleoplasm`GO:0043234^cellular_component^protein complex`GO:0016514^cellular_component^SWI/SNF complex`GO:0003682^molecular_function^chromatin binding`GO:0003677^molecular_function^DNA binding`GO:0003713^molecular_function^transcript…	.
ggt_731	Isochorismatase domain-containing protein 2A	1-768[+]	Isochorismatase domain-containing protein 2A	PF00857.17^Isochorismatase^Isochorismatase family^73-218^E:3.5e-24	Isochorismatase^Isochorismatase family^73-218^E:35e-24	.	.	ENOG4111I3F^isochorismatase	isochorismatase	KEGG:mmu:664994	GO:0005737^cellular_component^cytoplasm`GO:0005739^cellular_component^mitochondrion`GO:0005634^cellular_component^nucleus`GO:0003824^molecular_function^catalytic activity`GO:0031648^biological_process^protein destabilization	GO:0003824^molecular_function^catalytic activity`GO:0008152^biological_process^metabolic process
ggt_732	.	1-1164[+]	C-Jun-amino-terminal kinase-interacting protein 2	.		.	.	ENOG410ZFRJ^mitogen-activated protein kinase 8 interacting protein	mitogen-activated protein kinase 8 interacting protein	KEGG:hsa:23542`KO:K04435	GO:0005737^cellular_component^cytoplasm`GO:0005622^cellular_component^intracellular`GO:0043025^cellular_component^neuronal cell body`GO:0097481^cellular_component^neuronal postsynaptic density`GO:0043234^cellular_component^protein complex`GO:0001540^molecular_function^beta-amyloid binding`GO:0019894^molecular_function^kinesin binding`GO:0005078^molecular_function^MAP-kinase scaffold activity`GO:0…	.
ggt_733	.	1-360[+]	.	.		sigP:1^30^0.694^YES	.	.	.	.	.	.
ggt_734	.	2-403[+]	IgA FC receptor	.		.	.	.	.	.	GO:0005618^cellular_component^cell wall`GO:0005576^cellular_component^extracellular region`GO:0016020^cellular_component^membrane	.
ggt_735	Protein kinase C gamma type	1-639[+]	Protein kinase C gamma type	PF00130.19^C1_1^Phorbol esters/diacylglycerol binding domain (C1 domain)^1-52^E:1.4e-17`PF00168.27^C2^C2 domain^72-177^E:1e-28	C1_1^Phorbol esters/diacylglycerol binding domain (C1 domain)^1-52^E:14e-17`C2^C2 domain^72-177^E:1e-28	.	.	ENOG410XNPH^protein serine/threonine kinase activity	protein serine/threonine kinase activity	KEGG:bta:282002`KO:K19663	GO:0030054^cellular_component^cell junction`GO:0005829^cellular_component^cytosol`GO:0030425^cellular_component^dendrite`GO:0005622^cellular_component^intracellular`GO:0048471^cellular_component^perinuclear region of cytoplasm`GO:0005886^cellular_component^plasma membrane`GO:0045202^cellular_component^synapse`GO:0005524^molecular_function^ATP binding`GO:0004697^molecular_function^protein kinase C…	GO:0035556^biological_process^intracellular signal transduction`GO:0005515^molecular_function^protein binding
ggt_736	Copine-2 {ECO:0000305}	.	.	.		.	.	.	.	ENOG410XPC8^copine family	KEGG:hsa:221184	GO:0005737^cellular_component^cytoplasm`GO:0070062^cellular_component^extracellular exosome`GO:0005634^cellular_component^nucleus`GO:0005886^cellular_component^plasma membrane`GO:0071277^biological_process^cellular response to calcium ion
ggt_737	Cytochrome c oxidase assembly factor 3 homolog, mitochondrial	1-354[+]	Cytochrome c oxidase assembly factor 3 homolog, mitochondrial	PF09813.6^Coiled-coil_56^Coiled-coil domain-containing protein 56^21-113^E:9.8e-31	Coiled-coil_56^Coiled-coil domain-containing protein 56^21-113^E:98e-31	.	ExpAA=21.76^PredHel=1^Topology=i66-88o	ENOG4111XAC^cytochrome c oxidase assembly factor 3	cytochrome c oxidase assembly factor 3	KEGG:mmu:52469`KO:K18175	GO:0031305^cellular_component^integral component of mitochondrial inner membrane`GO:0005739^cellular_component^mitochondrion`GO:0033617^biological_process^mitochondrial respiratory chain complex IV assembly`GO:0070131^biological_process^positive regulation of mitochondrial translation	.
ggt_738	Ribonucleoprotein PTB-binding 1	1-633[-]	Ribonucleoprotein PTB-binding 1	PF00076.19^RRM_1^RNA recognition motif. (a.k.a. RRM, RBD, or RNP domain)^109-176^E:1.9e-11	RRM_1^RNA recognition motif (aka RRM, RBD, or RNP domain)^109-176^E:19e-11	.	.	ENOG410ZP6I^Ribonucleoprotein PTB-binding	Ribonucleoprotein PTB-binding	KEGG:hsa:125950	GO:0005737^cellular_component^cytoplasm`GO:0005634^cellular_component^nucleus`GO:0003676^molecular_function^nucleic acid binding`GO:0000166^molecular_function^nucleotide binding`GO:0044822^molecular_function^poly(A) RNA binding`GO:0000398^biological_process^mRNA splicing, via spliceosome	GO:0003676^molecular_function^nucleic acid binding
ggt_739	.	1-336[+]	.	.		sigP:1^28^0.573^YES	ExpAA=21.71^PredHel=1^Topology=o59-76i	.	.	.	.	.
ggt_740	Procollagen-lysine,2-oxoglutarate 5-dioxygenase 3	1-519[+]	Procollagen-lysine,2-oxoglutarate 5-dioxygenase 3	.		.	.	ENOG410Y4QU^Procollagen-lysine 2-oxoglutarate 5-dioxygenase	Procollagen-lysine 2-oxoglutarate 5-dioxygenase	KEGG:hsa:8985`KO:K13646	GO:0005783^cellular_component^endoplasmic reticulum`GO:0005789^cellular_component^endoplasmic reticulum membrane`GO:0070062^cellular_component^extracellular exosome`GO:0030867^cellular_component^rough endoplasmic reticulum membrane`GO:0005506^molecular_function^iron ion binding`GO:0031418^molecular_function^L-ascorbic acid binding`GO:0050211^molecular_function^procollagen galactosyltransferase ac…	.
ggt_741	Glucosidase 2 subunit beta	1-672[+]	Glucosidase 2 subunit beta	PF13015.3^PRKCSH_1^Glucosidase II beta subunit-like protein^74-212^E:1e-20`PF07915.10^PRKCSH^Glucosidase II beta subunit-like protein^112-170^E:1.7e-12	PRKCSH_1^Glucosidase II beta subunit-like protein^74-212^E:1e-20`PRKCSH^Glucosidase II beta subunit-like protein^112-170^E:17e-12	.	.	ENOG410XPE3^protein kinase C substrate	protein kinase C substrate	KEGG:mmu:19089`KO:K08288	GO:0005783^cellular_component^endoplasmic reticulum`GO:0005509^molecular_function^calcium ion binding`GO:0044325^molecular_function^ion channel binding`GO:0051219^molecular_function^phosphoprotein binding`GO:0005080^molecular_function^protein kinase C binding`GO:0003723^molecular_function^RNA binding`GO:0001701^biological_process^in utero embryonic development`GO:0001889^biological_process^liver …	.
ggt_742	Granulocyte-macrophage colony-stimulating factor receptor subunit alpha	1-441[+]	Granulocyte-macrophage colony-stimulating factor receptor subunit alpha	PF09240.7^IL6Ra-bind^Interleukin-6 receptor alpha chain, binding^20-93^E:7.3e-13	IL6Ra-bind^Interleukin-6 receptor alpha chain, binding^20-93^E:73e-13	.	.	.	.	KEGG:hsa:1438`KO:K05066	GO:0005576^cellular_component^extracellular region`GO:0005887^cellular_component^integral component of plasma membrane`GO:0005622^cellular_component^intracellular`GO:0005886^cellular_component^plasma membrane`GO:0004902^molecular_function^granulocyte colony-stimulating factor receptor activity`GO:0004872^molecular_function^receptor activity`GO:0000186^biological_process^activation of MAPKK activi…	.
ggt_743	.	1-477[+]	Zinc finger and BTB domain-containing protein 10	.		.	.	COG5048^Zinc finger protein	Zinc finger protein	KEGG:hsa:65986`KO:K10497	GO:0005654^cellular_component^nucleoplasm`GO:0003677^molecular_function^DNA binding`GO:0046872^molecular_function^metal ion binding`GO:0006355^biological_process^regulation of transcription, DNA-templated`GO:0006351^biological_process^transcription, DNA-templated	.
ggt_744	Adenylate cyclase type 6	1-462[-]	Adenylate cyclase type 6	PF16214.2^AC_N^Adenylyl cyclase N-terminal extracellular and transmembrane region^71-151^E:2.8e-15	AC_N^Adenylyl cyclase N-terminal extracellular and transmembrane region^71-151^E:28e-15	.	ExpAA=42.54^PredHel=2^Topology=i99-116o126-148i	COG2114^Guanylate Cyclase	Guanylate Cyclase	.	GO:0005929^cellular_component^cilium`GO:0016021^cellular_component^integral component of membrane`GO:0005622^cellular_component^intracellular`GO:0031226^cellular_component^intrinsic component of plasma membrane`GO:0005886^cellular_component^plasma membrane`GO:0004016^molecular_function^adenylate cyclase activity`GO:0005524^molecular_function^ATP binding`GO:0046872^molecular_function^metal ion bin…	.
ggt_745	Probable phospholipid-transporting ATPase VB	.	.	.		.	.	.	.	ENOG410XSS0^ATPase, class V, type	KEGG:hsa:23120	GO:0030659^cellular_component^cytoplasmic vesicle membrane`GO:0005783^cellular_component^endoplasmic reticulum`GO:0005789^cellular_component^endoplasmic reticulum membrane`GO:0016021^cellular_component^integral component of membrane`GO:0005886^cellular_component^plasma membrane`GO:0005524^molecular_function^ATP binding`GO:0000287^molecular_function^magnesium ion binding`GO:0004012^molecular_funct…
ggt_746	Gag-Pol polyprotein	1-2274[+]	.	.		.	ExpAA=23.93^PredHel=1^Topology=i137-159o	.	.	.	.	.
ggt_747	Zinc finger protein 36, C3H1 type-like 2	2-769[+]	Zinc finger protein 36, C3H1 type-like 2	PF04553.9^Tis11B_N^Tis11B like protein, N terminus^87-220^E:6.9e-43	Tis11B_N^Tis11B like protein, N terminus^87-220^E:69e-43	.	.	COG5063^zinc finger	zinc finger	KEGG:hsa:678`KO:K18753	GO:0005737^cellular_component^cytoplasm`GO:0005634^cellular_component^nucleus`GO:0017091^molecular_function^AU-rich element binding`GO:0003677^molecular_function^DNA binding`GO:0046872^molecular_function^metal ion binding`GO:0035925^molecular_function^mRNA 3'-UTR AU-rich region binding`GO:0044822^molecular_function^poly(A) RNA binding`GO:0003700^molecular_function^transcription factor activity, s…	.
ggt_748	.	2-502[+]	.	.		sigP:1^30^0.755^YES	ExpAA=18.08^PredHel=1^Topology=i12-29o	.	.	.	.	.
ggt_749	Filamin-C	1-594[-]	Filamin-C	PF00630.16^Filamin^Filamin/ABP280 repeat^2-42^E:1.2e-08`PF00630.16^Filamin^Filamin/ABP280 repeat^50-139^E:2.6e-16	Filamin^Filamin/ABP280 repeat^2-42^E:12e-08`Filamin^Filamin/ABP280 repeat^50-139^E:26e-16	.	.	COG5069^Microtubule associated monoxygenase, calponin and LIM domain containing	Microtubule associated monoxygenase, calponin and LIM domain containing	KEGG:hsa:2318`KO:K04437	GO:0043034^cellular_component^costamere`GO:0005737^cellular_component^cytoplasm`GO:0005856^cellular_component^cytoskeleton`GO:0005829^cellular_component^cytosol`GO:0005925^cellular_component^focal adhesion`GO:0005886^cellular_component^plasma membrane`GO:0042383^cellular_component^sarcolemma`GO:0016528^cellular_component^sarcoplasm`GO:0030018^cellular_component^Z disc`GO:0030506^molecular_functio…	.
ggt_750	Rho guanine nucleotide exchange factor 1	1-1563[+]	Rho guanine nucleotide exchange factor 1	PF00621.17^RhoGEF^RhoGEF domain^70-253^E:5.6e-34	RhoGEF^RhoGEF domain^70-253^E:56e-34	.	.	.	.	KEGG:mmu:16801`KO:K12330	GO:0005737^cellular_component^cytoplasm`GO:0005886^cellular_component^plasma membrane`GO:0005096^molecular_function^GTPase activator activity`GO:0044822^molecular_function^poly(A) RNA binding`GO:0005089^molecular_function^Rho guanyl-nucleotide exchange factor activity`GO:0035023^biological_process^regulation of Rho protein signal transduction	GO:0005089^molecular_function^Rho guanyl-nucleotide exchange factor activity`GO:0035023^biological_process^regulation of Rho protein signal transduction
ggt_751	.	1-447[+]	Splicing factor, arginine/serine-rich 19	.		.	.	ENOG4111F4U^SR-related CTD-associated factor 1	SR-related CTD-associated factor 1	KEGG:mmu:233208	GO:0005634^cellular_component^nucleus`GO:0003723^molecular_function^RNA binding`GO:0006397^biological_process^mRNA processing`GO:0008380^biological_process^RNA splicing`GO:0006366^biological_process^transcription from RNA polymerase II promoter	.
ggt_752	Phosphatidylinositol 3,4,5-trisphosphate 5-phosphatase 2	1-1134[+]	Phosphatidylinositol 3,4,5-trisphosphate 5-phosphatase 2	.		.	.	COG5411^inositol	inositol	KEGG:rno:65038`KO:K15909	GO:0005856^cellular_component^cytoskeleton`GO:0005829^cellular_component^cytosol`GO:0030175^cellular_component^filopodium`GO:0030027^cellular_component^lamellipodium`GO:0016020^cellular_component^membrane`GO:0004445^molecular_function^inositol-polyphosphate 5-phosphatase activity`GO:0005547^molecular_function^phosphatidylinositol-3,4,5-trisphosphate binding`GO:0007420^biological_process^brain dev…	.
ggt_753	.	8-379[-]	.	.		.	ExpAA=20.26^PredHel=1^Topology=i96-118o	.	.	.	.	.
ggt_754	Kelch-like protein 41	.	.	.		.	.	.	.	ENOG410XNX8^kelch-like	KEGG:hsa:10324`KO:K10473	GO:0031463^cellular_component^Cul3-RING ubiquitin ligase complex`GO:0005737^cellular_component^cytoplasm`GO:0005856^cellular_component^cytoskeleton`GO:0005789^cellular_component^endoplasmic reticulum membrane`GO:0031430^cellular_component^M band`GO:0005634^cellular_component^nucleus`GO:0005886^cellular_component^plasma membrane`GO:0031143^cellular_component^pseudopodium`GO:0001726^cellular_compon…
ggt_755	.	1-432[+]	.	.		.	ExpAA=42.99^PredHel=2^Topology=i55-77o97-119i	.	.	.	.	.
ggt_756	Tristetraprolin	1-999[+]	.	.		.	.	.	.	.	.	.
ggt_757	V-set and transmembrane domain-containing protein 2B	1-708[+]	V-set and transmembrane domain-containing protein 2B	PF07679.13^I-set^Immunoglobulin I-set domain^131-232^E:1e-07`PF07686.14^V-set^Immunoglobulin V-set domain^135-233^E:3.6e-10`PF00047.22^ig^Immunoglobulin domain^135-231^E:5.8e-05	I-set^Immunoglobulin I-set domain^131-232^E:1e-07`V-set^Immunoglobulin V-set domain^135-233^E:36e-10`ig^Immunoglobulin domain^135-231^E:58e-05	.	.	ENOG4111HPI^V-set and transmembrane domain containing 2B	V-set and transmembrane domain containing 2B	KEGG:xtr:780250	GO:0016021^cellular_component^integral component of membrane	.
ggt_758	Ribonuclease H2 subunit A	1-909[-]	.	.		.	.	.	.	.	.	.
ggt_759	Gap junction delta-2 protein	109-429[-]	Gap junction delta-2 protein	PF00029.16^Connexin^Connexin^1-61^E:4.6e-27	Connexin^Connexin^1-61^E:46e-27	.	ExpAA=21.04^PredHel=1^Topology=o37-59i	.	.	.	GO:0005922^cellular_component^connexon complex`GO:0016021^cellular_component^integral component of membrane`GO:0007154^biological_process^cell communication	.
ggt_760	UDP-galactose translocator	2-508[+]	UDP-galactose translocator	PF04142.12^Nuc_sug_transp^Nucleotide-sugar transporter^42-169^E:6.9e-45	Nuc_sug_transp^Nucleotide-sugar transporter^42-169^E:69e-45	.	.	COG0697^membrane	membrane	KEGG:cfa:403595`KO:K15272	GO:0000139^cellular_component^Golgi membrane`GO:0016021^cellular_component^integral component of membrane`GO:0005351^molecular_function^sugar:proton symporter activity	GO:0005351^molecular_function^sugar:proton symporter activity`GO:0008643^biological_process^carbohydrate transport`GO:0000139^cellular_component^Golgi membrane`GO:0016021^cellular_component^integral component of membrane
ggt_761	SH2 domain-containing adapter protein D	1-315[-]	SH2 domain-containing adapter protein D	.		.	.	ENOG410XQJ2^Src homology 2 domain containing	Src homology 2 domain containing	KEGG:mmu:20420	.	.
ggt_762	Pleckstrin homology-like domain family A member 1	1-375[+]	Pleckstrin homology-like domain family A member 1	.		.	.	ENOG4111IXF^pleckstrin homology-like domain family A member	pleckstrin homology-like domain family A member	.	GO:0030659^cellular_component^cytoplasmic vesicle membrane`GO:0005730^cellular_component^nucleolus`GO:0006915^biological_process^apoptotic process`GO:0021879^biological_process^forebrain neuron differentiation`GO:0043065^biological_process^positive regulation of apoptotic process	.
ggt_763	.	1-435[+]	.	.		sigP:1^26^0.506^YES	.	.	.	.	.	.
ggt_764	CCAAT/enhancer-binding protein delta	1-996[-]	.	.		.	.	.	.	.	.	.
ggt_765	Inner nuclear membrane protein Man1	1-651[+]	Inner nuclear membrane protein Man1	PF03020.12^LEM^LEM domain^65-102^E:1.2e-18	LEM^LEM domain^65-102^E:12e-18	.	.	ENOG410XP20^RNA binding motif protein	RNA binding motif protein	KEGG:hsa:23592`KO:K19410	GO:0016021^cellular_component^integral component of membrane`GO:0005639^cellular_component^integral component of nuclear inner membrane`GO:0016020^cellular_component^membrane`GO:0005637^cellular_component^nuclear inner membrane`GO:0003677^molecular_function^DNA binding`GO:0000166^molecular_function^nucleotide binding`GO:0002044^biological_process^blood vessel endothelial cell migration involved i…	.
ggt_766	.	1-594[+]	.	.		.	ExpAA=36.01^PredHel=1^Topology=o179-196i	.	.	.	.	.
ggt_767	.	1-411[+]	.	.		.	ExpAA=22.48^PredHel=1^Topology=i56-78o	.	.	.	.	.
ggt_768	Rhotekin	1-720[+]	Rhotekin	PF00169.26^PH^PH domain^87-174^E:1.9e-05	PH^PH domain^87-174^E:19e-05	sigP:1^24^0.512^YES	.	ENOG410ZX8Y^Rhotekin	Rhotekin	KEGG:hsa:6242	GO:0005829^cellular_component^cytosol`GO:0005525^molecular_function^GTP binding`GO:0017049^molecular_function^GTP-Rho binding`GO:0005095^molecular_function^GTPase inhibitor activity`GO:0006915^biological_process^apoptotic process`GO:0034260^biological_process^negative regulation of GTPase activity`GO:0007266^biological_process^Rho protein signal transduction`GO:0007165^biological_process^signal t…	.
ggt_769	.	3-386[+]	.	.		.	ExpAA=46.67^PredHel=2^Topology=i5-27o103-125i	.	.	.	.	.
ggt_770	Protein ABHD14B {ECO:0000305}	106-798[-]	Protein ABHD14B {ECO:0000305}	.		.	.	COG0596^Alpha beta hydrolase	Alpha beta hydrolase	KEGG:rno:300983`KO:K13706	GO:0005737^cellular_component^cytoplasm`GO:0070062^cellular_component^extracellular exosome`GO:0005730^cellular_component^nucleolus`GO:0016787^molecular_function^hydrolase activity`GO:0045944^biological_process^positive regulation of transcription from RNA polymerase II promoter	.
ggt_771	.	2-349[-]	Zinc finger and BTB domain-containing protein 8A	.		.	.	.	.	KEGG:bta:541221`KO:K10495	GO:0005634^cellular_component^nucleus`GO:0003677^molecular_function^DNA binding`GO:0046872^molecular_function^metal ion binding`GO:0006355^biological_process^regulation of transcription, DNA-templated`GO:0006351^biological_process^transcription, DNA-templated	.
ggt_772	Transcription elongation factor SPT5	159-506[-]	.	.		.	.	.	.	.	.	.
ggt_773	Exosome complex component MTR3	1-771[+]	Exosome complex component MTR3	PF01138.18^RNase_PH^3' exoribonuclease family, domain 1^56-188^E:6e-25	RNase_PH^3' exoribonuclease family, domain 1^56-188^E:6e-25	.	.	.	.	KEGG:mmu:72544`KO:K12587	GO:0000177^cellular_component^cytoplasmic exosome (RNase complex)`GO:0000178^cellular_component^exosome (RNase complex)`GO:0000176^cellular_component^nuclear exosome (RNase complex)`GO:0005730^cellular_component^nucleolus`GO:0044822^molecular_function^poly(A) RNA binding`GO:0045006^biological_process^DNA deamination`GO:0045190^biological_process^isotype switching`GO:0071028^biological_process^nuc…	.
ggt_774	.	3-407[-]	.	.		sigP:1^28^0.591^YES	.	.	.	.	.	.
ggt_775	Protein AKNAD1	1-489[+]	Protein AKNAD1	PF12443.5^AKNA^AT-hook-containing transcription factor^27-91^E:1.4e-10	AKNA^AT-hook-containing transcription factor^27-91^E:14e-10	.	.	ENOG41129E6^AKNA domain containing 1	AKNA domain containing 1	KEGG:hsa:254268	GO:0005737^cellular_component^cytoplasm	.
ggt_776	Myristoylated alanine-rich C-kinase substrate	1-912[+]	.	.		sigP:1^18^0.541^YES	.	.	.	.	.	.
ggt_777	.	1-318[+]	.	.		.	ExpAA=56.49^PredHel=3^Topology=i7-29o39-61i73-95o	.	.	.	.	.
ggt_778	Vinexin	.	.	.		.	.	.	.	ENOG410XP8Q^sorbin and SH3 domain containing 3	.	GO:0005737^cellular_component^cytoplasm`GO:0005856^cellular_component^cytoskeleton`GO:0005925^cellular_component^focal adhesion`GO:0005634^cellular_component^nucleus`GO:0008134^molecular_function^transcription factor binding`GO:0017166^molecular_function^vinculin binding`GO:0007015^biological_process^actin filament organization`GO:0031589^biological_process^cell-substrate adhesion`GO:0000122^biol…
ggt_779	Neuroligin-2	1-588[+]	Neuroligin-4, X-linked	.		.	ExpAA=22.15^PredHel=1^Topology=o40-62i	COG2272^Carboxylesterase	Carboxylesterase	.	GO:0030054^cellular_component^cell junction`GO:0016021^cellular_component^integral component of membrane`GO:0014069^cellular_component^postsynaptic density`GO:0045211^cellular_component^postsynaptic membrane`GO:0007155^biological_process^cell adhesion	.
ggt_780	Phosphofurin acidic cluster sorting protein 1	1-903[+]	Phosphofurin acidic cluster sorting protein 1	.		.	.	ENOG410XQNV^phosphofurin acidic cluster sorting protein	phosphofurin acidic cluster sorting protein	KEGG:hsa:55690	GO:0030137^cellular_component^COPI-coated vesicle`GO:0005829^cellular_component^cytosol`GO:0048471^cellular_component^perinuclear region of cytoplasm`GO:0044325^molecular_function^ion channel binding`GO:0032092^biological_process^positive regulation of protein binding`GO:0000042^biological_process^protein targeting to Golgi`GO:0072661^biological_process^protein targeting to plasma membrane`GO:005…	.
ggt_781	Protein FAM50A	.	.	.		.	.	.	.	ENOG410XNXM^Family with sequence similarity 50, member	KEGG:hsa:9130`KO:K13119	GO:0005654^cellular_component^nucleoplasm`GO:0005634^cellular_component^nucleus`GO:0044822^molecular_function^poly(A) RNA binding`GO:0007283^biological_process^spermatogenesis
ggt_782	.	1-639[+]	Transcription factor jun-B	PF03131.14^bZIP_Maf^bZIP Maf transcription factor^128-191^E:1.1e-06`PF00170.18^bZIP_1^bZIP transcription factor^134-193^E:4.8e-13`PF07716.12^bZIP_2^Basic region leucine zipper^138-186^E:5.6e-06	bZIP_Maf^bZIP Maf transcription factor^128-191^E:11e-06`bZIP_1^bZIP transcription factor^134-193^E:48e-13`bZIP_2^Basic region leucine zipper^138-186^E:56e-06	.	.	ENOG410XRWH^proto-oncogene	proto-oncogene	KEGG:rno:24517`KO:K09028	GO:0000790^cellular_component^nuclear chromatin`GO:0005634^cellular_component^nucleus`GO:0005667^cellular_component^transcription factor complex`GO:0003677^molecular_function^DNA binding`GO:0003690^molecular_function^double-stranded DNA binding`GO:0000978^molecular_function^RNA polymerase II core promoter proximal region sequence-specific DNA binding`GO:0000981^molecular_function^RNA polymerase I…	GO:0003677^molecular_function^DNA binding`GO:0006355^biological_process^regulation of transcription, DNA-templated`GO:0005634^cellular_component^nucleus`GO:0003700^molecular_function^transcription factor activity, sequence-specific DNA binding`GO:0043565^molecular_function^sequence-specific DNA binding
ggt_783	Zinc finger CCCH domain-containing protein 11A	.	.	.		.	.	.	.	ENOG4111TYB^zinc finger CCCH domain-containing protein	KEGG:gga:421172	GO:0046872^molecular_function^metal ion binding
ggt_784	Carnitine O-palmitoyltransferase 1, liver isoform	1-1107[+]	Carnitine O-palmitoyltransferase 1, liver isoform	PF00755.17^Carn_acyltransf^Choline/Carnitine o-acyltransferase^2-357^E:3.8e-52	Carn_acyltransf^Choline/Carnitine o-acyltransferase^2-357^E:38e-52	.	.	ENOG410XNZ9^carnitine	carnitine	KEGG:mmu:12894`KO:K08765	GO:0031307^cellular_component^integral component of mitochondrial outer membrane`GO:0016020^cellular_component^membrane`GO:0005743^cellular_component^mitochondrial inner membrane`GO:0005741^cellular_component^mitochondrial outer membrane`GO:0005739^cellular_component^mitochondrion`GO:0004095^molecular_function^carnitine O-palmitoyltransferase activity`GO:1990698^molecular_function^palmitoleoyltra…	GO:0016746^molecular_function^transferase activity, transferring acyl groups
ggt_785	Eukaryotic translation initiation factor 3 subunit G {ECO:0000255|HAMAP-Rule:MF_03006}	1-1188[+]	.	.		.	.	.	.	.	.	.
ggt_786	Lysosomal alpha-mannosidase	1-378[-]	Lysosomal alpha-mannosidase	PF01074.19^Glyco_hydro_38^Glycosyl hydrolases family 38 N-terminal domain^40-126^E:5.7e-26	Glyco_hydro_38^Glycosyl hydrolases family 38 N-terminal domain^40-126^E:57e-26	sigP:1^23^0.916^YES	.	ENOG410XQMZ^Mannosidase alpha class	Mannosidase alpha class	KEGG:mmu:17159`KO:K12311	GO:0070062^cellular_component^extracellular exosome`GO:0005615^cellular_component^extracellular space`GO:0005764^cellular_component^lysosome`GO:0004559^molecular_function^alpha-mannosidase activity`GO:0005537^molecular_function^mannose binding`GO:0008270^molecular_function^zinc ion binding`GO:0006464^biological_process^cellular protein modification process`GO:0007611^biological_process^learning o…	GO:0004559^molecular_function^alpha-mannosidase activity`GO:0005975^biological_process^carbohydrate metabolic process
ggt_787	Ubiquitin-conjugating enzyme E2 C	3-332[-]	Ubiquitin-conjugating enzyme E2 C	.		.	.	.	.	KEGG:xla:444775`KO:K06688	GO:0005680^cellular_component^anaphase-promoting complex`GO:0005524^molecular_function^ATP binding`GO:0016740^molecular_function^transferase activity`GO:0031145^biological_process^anaphase-promoting complex-dependent proteasomal ubiquitin-dependent protein catabolic process`GO:0051301^biological_process^cell division`GO:0010458^biological_process^exit from mitosis`GO:0010994^biological_process^fr…	.
ggt_788	Histone-arginine methyltransferase CARM1	1-1761[+]	Histone-arginine methyltransferase CARM1	PF11531.5^CARM1^Coactivator-associated arginine methyltransferase 1 N terminal^9-120^E:4.9e-56`PF08003.8^Methyltransf_9^Protein of unknown function (DUF1698)^157-266^E:6.1e-06`PF05185.13^PRMT5^PRMT5 arginine-N-methyltransferase^160-416^E:1.5e-12`PF05175.11^MTS^Methyltransferase small domain^162-267^E:6.1e-08`PF06325.10^PrmA^Ribosomal protein L11 methyltransferase (PrmA)^165-238^E:2.2e-10`PF13847.…	CARM1^Coactivator-associated arginine methyltransferase 1 N terminal^9-120^E:49e-56`Methyltransf_9^Protein of unknown function (DUF1698)^157-266^E:61e-06`PRMT5^PRMT5 arginine-N-methyltransferase^160-416^E:15e-12`MTS^Methyltransferase small domain^162-267^E:61e-08`PrmA^Ribosomal protein L11 methyltransferase (PrmA)^165-238^E:22e-10`Methyltransf_31^Methyltransferase domain^165-266^E:3e-06`Methyltra…	.	.	ENOG410XPDD^Coactivator-associated arginine methyltransferase 1	Coactivator-associated arginine methyltransferase 1	KEGG:hsa:10498`KO:K05931	GO:0005737^cellular_component^cytoplasm`GO:0005829^cellular_component^cytosol`GO:0005654^cellular_component^nucleoplasm`GO:0005634^cellular_component^nucleus`GO:0090575^cellular_component^RNA polymerase II transcription factor complex`GO:0008013^molecular_function^beta-catenin binding`GO:0042054^molecular_function^histone methyltransferase activity`GO:0035642^molecular_function^histone methyltran…	GO:0008168^molecular_function^methyltransferase activity`GO:0006479^biological_process^protein methylation`GO:0008152^biological_process^metabolic process
ggt_789	Calmodulin-binding transcription activator 2	1-420[+]	Calmodulin-binding transcription activator 2	PF00612.24^IQ^IQ calmodulin-binding motif^43-59^E:0.043`PF00612.24^IQ^IQ calmodulin-binding motif^67-80^E:0.23`PF00612.24^IQ^IQ calmodulin-binding motif^95-115^E:0.0058	IQ^IQ calmodulin-binding motif^43-59^E:0043`IQ^IQ calmodulin-binding motif^67-80^E:023`IQ^IQ calmodulin-binding motif^95-115^E:00058	.	.	ENOG410XS5M^Transcription activator	Transcription activator	KEGG:hsa:23125	GO:0005634^cellular_component^nucleus`GO:0003682^molecular_function^chromatin binding`GO:0042826^molecular_function^histone deacetylase binding`GO:0043565^molecular_function^sequence-specific DNA binding`GO:0008134^molecular_function^transcription factor binding`GO:0001077^molecular_function^transcriptional activator activity, RNA polymerase II core promoter proximal region sequence-specific bind…	GO:0005515^molecular_function^protein binding
ggt_790	.	1-447[+]	.	.		.	ExpAA=26.94^PredHel=1^Topology=i74-96o	.	.	.	.	.
ggt_791	.	3-422[+]	.	.		.	ExpAA=58.41^PredHel=3^Topology=o20-42i54-76o91-113i	.	.	.	.	.
ggt_792	.	1-327[+]	.	.		.	ExpAA=15.13^PredHel=1^Topology=o20-42i	.	.	.	.	.
ggt_793	Nck-associated protein 5-like	1-333[-]	Nck-associated protein 5-like	.		.	.	ENOG410XSUM^NCK-associated protein 5-like	NCK-associated protein 5-like	KEGG:mmu:380969	GO:0005813^cellular_component^centrosome`GO:0035371^cellular_component^microtubule plus-end`GO:0001578^biological_process^microtubule bundle formation`GO:0007019^biological_process^microtubule depolymerization	.
ggt_794	Polyserase-2	1-864[+]	Polyserase-2	PF00089.23^Trypsin^Trypsin^94-288^E:6.8e-42	Trypsin^Trypsin^94-288^E:68e-42	.	.	COG5640^protease	protease	KEGG:hsa:146547`KO:K09630	GO:0005737^cellular_component^cytoplasm`GO:0005578^cellular_component^proteinaceous extracellular matrix`GO:0004252^molecular_function^serine-type endopeptidase activity	GO:0004252^molecular_function^serine-type endopeptidase activity`GO:0006508^biological_process^proteolysis
ggt_795	Calmodulin-binding transcription activator 2	3-389[-]	Calmodulin-binding transcription activator 2	PF00023.27^Ank^Ankyrin repeat^64-84^E:0.033	Ank^Ankyrin repeat^64-84^E:0033	.	ExpAA=14.11^PredHel=1^Topology=o15-37i	ENOG410XS5M^Transcription activator	Transcription activator	KEGG:hsa:23125	GO:0005634^cellular_component^nucleus`GO:0003682^molecular_function^chromatin binding`GO:0042826^molecular_function^histone deacetylase binding`GO:0043565^molecular_function^sequence-specific DNA binding`GO:0008134^molecular_function^transcription factor binding`GO:0001077^molecular_function^transcriptional activator activity, RNA polymerase II core promoter proximal region sequence-specific bind…	GO:0005515^molecular_function^protein binding
ggt_796	Sortilin	1-321[-]	Sortilin	PF15899.2^BNR_6^BNR-Asp box repeat^57-70^E:1.6e-05	BNR_6^BNR-Asp box repeat^57-70^E:16e-05	.	ExpAA=16.48^PredHel=1^Topology=o29-51i	ENOG410ZJ6Q^Sortilin 1	Sortilin 1	KEGG:mmu:20661`KO:K12388	GO:0009986^cellular_component^cell surface`GO:0030136^cellular_component^clathrin-coated vesicle`GO:0005905^cellular_component^coated pit`GO:0016023^cellular_component^cytoplasmic, membrane-bounded vesicle`GO:0030425^cellular_component^dendrite`GO:0005769^cellular_component^early endosome`GO:0005789^cellular_component^endoplasmic reticulum membrane`GO:0010008^cellular_component^endosome membrane`…	.
ggt_797	Dolichyl-diphosphooligosaccharide--protein glycosyltransferase subunit 4	.	.	.		.	.	.	.	.	KEGG:rno:100188932	GO:0005789^cellular_component^endoplasmic reticulum membrane`GO:0016021^cellular_component^integral component of membrane
ggt_798	.	1-351[+]	Uncharacterized protein C11D3.15	PF02538.11^Hydantoinase_B^Hydantoinase B/oxoprolinase^44-95^E:4.8e-17	Hydantoinase_B^Hydantoinase B/oxoprolinase^44-95^E:48e-17	.	.	.	.	KEGG:spo:SPAC11D3.15`KO:K01469	GO:0005829^cellular_component^cytosol`GO:0017168^molecular_function^5-oxoprolinase (ATP-hydrolyzing) activity`GO:1990748^biological_process^cellular detoxification`GO:0006749^biological_process^glutathione metabolic process	GO:0003824^molecular_function^catalytic activity
ggt_799	tRNA 2'-phosphotransferase 1	1-564[+]	tRNA 2'-phosphotransferase 1	PF01885.13^PTS_2-RNA^RNA 2'-phosphotransferase, Tpt1 / KptA family^5-177^E:2.7e-58	PTS_2-RNA^RNA 2'-phosphotransferase, Tpt1 / KptA family^5-177^E:27e-58	.	.	COG1859^Removes the 2'-phosphate from RNA via an intermediate in which the phosphate is ADP-ribosylated by NAD followed by a presumed transesterification to release the RNA and generate ADP- ribose 1''-2''-cyclic phosphate (APPR P). May function as an ADP- ribosylase (By similarity)	Removes the 2'-phosphate from RNA via an intermediate in which the phosphate is ADP-ribosylated by NAD followed by a presumed transesterification to release the RNA and generate ADP- ribose 1''-2''-cyclic phosphate (APPR P). May function as an ADP- ribosylase (By similarity)	KEGG:hsa:83707`KO:K10669	GO:0000215^molecular_function^tRNA 2'-phosphotransferase activity`GO:0045859^biological_process^regulation of protein kinase activity`GO:0006388^biological_process^tRNA splicing, via endonucleolytic cleavage and ligation	GO:0016772^molecular_function^transferase activity, transferring phosphorus-containing groups`GO:0006388^biological_process^tRNA splicing, via endonucleolytic cleavage and ligation
ggt_800	Transcription factor E3	1-873[+]	Transcription factor E3	PF00010.23^HLH^Helix-loop-helix DNA-binding domain^99-152^E:1.8e-16`PF11851.5^DUF3371^Domain of unknown function (DUF3371)^184-289^E:0.00064	HLH^Helix-loop-helix DNA-binding domain^99-152^E:18e-16`DUF3371^Domain of unknown function (DUF3371)^184-289^E:000064	.	.	ENOG410ZYYV^regulation of osteoclast differentiation	regulation of osteoclast differentiation	KEGG:hsa:7030`KO:K09105	GO:0005737^cellular_component^cytoplasm`GO:0005654^cellular_component^nucleoplasm`GO:0005634^cellular_component^nucleus`GO:0000978^molecular_function^RNA polymerase II core promoter proximal region sequence-specific DNA binding`GO:0003700^molecular_function^transcription factor activity, sequence-specific DNA binding`GO:0044212^molecular_function^transcription regulatory region DNA binding`GO:000…	GO:0046983^molecular_function^protein dimerization activity`GO:0006355^biological_process^regulation of transcription, DNA-templated
ggt_801	.	1-387[+]	.	.		sigP:1^34^0.519^YES	.	.	.	.	.	.
ggt_802	Dematin	.	.	.		.	.	.	.	.	KEGG:mmu:13829	GO:0005884^cellular_component^actin filament`GO:0031253^cellular_component^cell projection membrane`GO:0030863^cellular_component^cortical cytoskeleton`GO:0016023^cellular_component^cytoplasmic, membrane-bounded vesicle`GO:0005829^cellular_component^cytosol`GO:0012505^cellular_component^endomembrane system`GO:0016020^cellular_component^membrane`GO:0097481^cellular_component^neuronal postsynaptic …
ggt_803	Mediator of RNA polymerase II transcription subunit 25	2-355[-]	Mediator of RNA polymerase II transcription subunit 25	PF11265.5^Med25_VWA^Mediator complex subunit 25 von Willebrand factor type A^1-92^E:2.6e-30	Med25_VWA^Mediator complex subunit 25 von Willebrand factor type A^1-92^E:26e-30	.	.	ENOG410Z0HI^mediator complex subunit 25	mediator complex subunit 25	KEGG:xtr:100124831`KO:K15168	GO:0005634^cellular_component^nucleus`GO:0060021^biological_process^palate development`GO:0006355^biological_process^regulation of transcription, DNA-templated`GO:0006351^biological_process^transcription, DNA-templated	.
ggt_804	Immediate early response 3-interacting protein 1	.	.	.		.	.	.	.	ENOG4111WBM^immediate early response 3-interacting protein	KEGG:mmu:66191	GO:0005783^cellular_component^endoplasmic reticulum`GO:0005789^cellular_component^endoplasmic reticulum membrane`GO:0005794^cellular_component^Golgi apparatus`GO:0016021^cellular_component^integral component of membrane`GO:0016020^cellular_component^membrane`GO:2000269^biological_process^regulation of fibroblast apoptotic process
ggt_805	Adrenodoxin-like protein, mitochondrial	1-453[+]	Adrenodoxin-like protein, mitochondrial	PF00111.24^Fer2^2Fe-2S iron-sulfur cluster binding domain^43-121^E:1.4e-10	Fer2^2Fe-2S iron-sulfur cluster binding domain^43-121^E:14e-10	.	.	COG0633^Ferredoxin	Ferredoxin	KEGG:mmu:68165	GO:0005759^cellular_component^mitochondrial matrix`GO:0005739^cellular_component^mitochondrion`GO:0051537^molecular_function^2 iron, 2 sulfur cluster binding`GO:0009055^molecular_function^electron carrier activity`GO:0046872^molecular_function^metal ion binding`GO:0055114^biological_process^oxidation-reduction process	GO:0009055^molecular_function^electron carrier activity`GO:0051536^molecular_function^iron-sulfur cluster binding
ggt_806	Dr1-associated corepressor	1-753[+]	Dr1-associated corepressor	PF00808.20^CBFD_NFYB_HMF^Histone-like transcription factor (CBF/NF-Y) and archaeal histone^49-112^E:2.1e-18	CBFD_NFYB_HMF^Histone-like transcription factor (CBF/NF-Y) and archaeal histone^49-112^E:21e-18	.	.	COG5247^protein 1 (negative cofactor 2 alpha)	protein 1 (negative cofactor 2 alpha)	KEGG:mmu:66556	GO:0005634^cellular_component^nucleus`GO:0003677^molecular_function^DNA binding`GO:0003714^molecular_function^transcription corepressor activity`GO:0008134^molecular_function^transcription factor binding`GO:0000122^biological_process^negative regulation of transcription from RNA polymerase II promoter`GO:0006351^biological_process^transcription, DNA-templated	.
ggt_807	Procollagen-lysine,2-oxoglutarate 5-dioxygenase 1	.	.	.		.	.	.	.	ENOG410Y4QU^Procollagen-lysine 2-oxoglutarate 5-dioxygenase	KEGG:mmu:18822`KO:K00473	GO:0070062^cellular_component^extracellular exosome`GO:0030867^cellular_component^rough endoplasmic reticulum membrane`GO:0008198^molecular_function^ferrous iron binding`GO:0031418^molecular_function^L-ascorbic acid binding`GO:0042277^molecular_function^peptide binding`GO:0008475^molecular_function^procollagen-lysine 5-dioxygenase activity`GO:0032870^biological_process^cellular response to hormon…
ggt_808	.	1-423[+]	.	.		.	ExpAA=22.07^PredHel=1^Topology=o51-73i	.	.	.	.	.
ggt_809	Fanconi anemia core complex-associated protein 20 {ECO:0000250|UniProtKB:Q6NZ36}	.	.	.		.	.	.	.	ENOG410Y5B2^interstrand cross-link repair	KEGG:bta:508039	GO:0005694^cellular_component^chromosome`GO:0043240^cellular_component^Fanconi anaemia nuclear complex`GO:0070530^molecular_function^K63-linked polyubiquitin binding`GO:0046872^molecular_function^metal ion binding`GO:0031593^molecular_function^polyubiquitin binding`GO:0043130^molecular_function^ubiquitin binding`GO:0006974^biological_process^cellular response to DNA damage stimulus`GO:0036297^bio…
ggt_810	Glucokinase	.	.	.		.	.	.	.	COG5026^hexokinase	KEGG:mmu:103988`KO:K12407	GO:0005884^cellular_component^actin filament`GO:0045180^cellular_component^basal cortex`GO:0005829^cellular_component^cytosol`GO:0005739^cellular_component^mitochondrion`GO:0005654^cellular_component^nucleoplasm`GO:0005634^cellular_component^nucleus`GO:0030141^cellular_component^secretory granule`GO:0043531^molecular_function^ADP binding`GO:0005524^molecular_function^ATP binding`GO:0004340^molecu…
ggt_811	.	1-399[+]	.	.		.	ExpAA=46.26^PredHel=2^Topology=i7-29o60-82i	.	.	.	.	.
ggt_812	.	1-627[+]	.	.		.	ExpAA=158.67^PredHel=7^Topology=i5-27o37-59i66-88o93-115i122-144o149-168i175-197o	.	.	.	.	.
ggt_813	.	1-309[+]	.	.		.	ExpAA=22.09^PredHel=1^Topology=o68-90i	.	.	.	.	.
ggt_814	Gametocyte-specific factor 1 {ECO:0000312|MGI:MGI:1921424}	3-359[+]	Gametocyte-specific factor 1 {ECO:0000312|MGI:MGI:1921424}	PF05253.9^zf-U11-48K^U11-48K-like CHHC zinc finger^19-43^E:3.3e-11`PF05253.9^zf-U11-48K^U11-48K-like CHHC zinc finger^54-77^E:3.4e-09	zf-U11-48K^U11-48K-like CHHC zinc finger^19-43^E:33e-11`zf-U11-48K^U11-48K-like CHHC zinc finger^54-77^E:34e-09	.	.	ENOG4111W8D^Gametocyte specific factor	Gametocyte specific factor	KEGG:mmu:74174	GO:0005737^cellular_component^cytoplasm`GO:0046872^molecular_function^metal ion binding	.
ggt_815	.	1-414[+]	.	.		sigP:1^22^0.742^YES	.	.	.	.	.	.
ggt_816	.	1-447[+]	.	.		sigP:1^31^0.593^YES	ExpAA=20.43^PredHel=1^Topology=i7-29o	.	.	.	.	.
ggt_817	MHC class II regulatory factor RFX1	1-450[+]	MHC class II regulatory factor RFX1	PF04589.10^RFX1_trans_act^RFX1 transcription activation region^35-135^E:1.1e-28	RFX1_trans_act^RFX1 transcription activation region^35-135^E:11e-28	.	.	ENOG410XSHE^influences HLA class II expression	influences HLA class II expression	KEGG:hsa:5989`KO:K09173	GO:0043231^cellular_component^intracellular membrane-bounded organelle`GO:0005654^cellular_component^nucleoplasm`GO:0005634^cellular_component^nucleus`GO:0000978^molecular_function^RNA polymerase II core promoter proximal region sequence-specific DNA binding`GO:0003705^molecular_function^transcription factor activity, RNA polymerase II distal enhancer sequence-specific binding`GO:0006955^biologic…	GO:0003677^molecular_function^DNA binding`GO:0006355^biological_process^regulation of transcription, DNA-templated`GO:0005634^cellular_component^nucleus
ggt_818	.	2-325[+]	.	.		.	ExpAA=21.93^PredHel=1^Topology=o75-97i	.	.	.	.	.
ggt_819	.	1-339[+]	.	.		.	ExpAA=60.28^PredHel=2^Topology=i13-35o83-105i	.	.	.	.	.
ggt_820	Repetitive proline-rich cell wall protein 2	1-372[-]	Repetitive proline-rich cell wall protein 2	.		.	.	.	.	.	GO:0005618^cellular_component^cell wall`GO:0005576^cellular_component^extracellular region`GO:0005199^molecular_function^structural constituent of cell wall`GO:0007275^biological_process^multicellular organism development	.
ggt_821	Endogenous retrovirus group K member 9 Pol protein	.	.	.		.	.	.	.	.	.	GO:0005886^cellular_component^plasma membrane`GO:0019028^cellular_component^viral capsid`GO:0004190^molecular_function^aspartic-type endopeptidase activity`GO:0003887^molecular_function^DNA-directed DNA polymerase activity`GO:0003723^molecular_function^RNA binding`GO:0003964^molecular_function^RNA-directed DNA polymerase activity`GO:0004523^molecular_function^RNA-DNA hybrid ribonuclease activity`…
ggt_822	.	1-405[-]	S-antigen protein	.		.	.	.	.	KEGG:pfa:PF10_0343	GO:0020003^cellular_component^symbiont-containing vacuole	.
ggt_823	TCF3 fusion partner homolog	.	.	.		.	.	.	.	ENOG4111UBX^TCF3 (E2A) fusion partner (in childhood Leukemia)	KEGG:mmu:69714`KO:K11670	GO:0005737^cellular_component^cytoplasm`GO:0031011^cellular_component^Ino80 complex`GO:0031965^cellular_component^nuclear membrane`GO:0005730^cellular_component^nucleolus`GO:0005654^cellular_component^nucleoplasm`GO:0005634^cellular_component^nucleus`GO:0003677^molecular_function^DNA binding`GO:0019901^molecular_function^protein kinase binding`GO:0006915^biological_process^apoptotic process`GO:00…
ggt_824	Lysosomal thioesterase PPT2	1-876[+]	Lysosomal thioesterase PPT2	PF02089.12^Palm_thioest^Palmitoyl protein thioesterase^21-262^E:1e-14`PF05057.11^DUF676^Putative serine esterase (DUF676)^28-148^E:8.1e-05	Palm_thioest^Palmitoyl protein thioesterase^21-262^E:1e-14`DUF676^Putative serine esterase (DUF676)^28-148^E:81e-05	sigP:1^19^0.875^YES	.	COG1075^Triacylglycerol Lipase	Triacylglycerol Lipase	KEGG:bta:516797`KO:K01074	GO:0070062^cellular_component^extracellular exosome`GO:0005764^cellular_component^lysosome`GO:0008474^molecular_function^palmitoyl-(protein) hydrolase activity	GO:0098599^molecular_function^palmitoyl hydrolase activity
ggt_825	.	1-306[+]	.	.		sigP:1^20^0.51^YES	.	.	.	.	.	.
ggt_826	Lysine-specific demethylase 6B	1-342[-]	Lysine-specific demethylase 6B	.		.	.	ENOG410XR9J^lysine (K)-specific demethylase	lysine (K)-specific demethylase	KEGG:hsa:23135`KO:K11448	GO:0005654^cellular_component^nucleoplasm`GO:0005634^cellular_component^nucleus`GO:0003682^molecular_function^chromatin binding`GO:0051213^molecular_function^dioxygenase activity`GO:0071558^molecular_function^histone demethylase activity (H3-K27 specific)`GO:0046872^molecular_function^metal ion binding`GO:0043565^molecular_function^sequence-specific DNA binding`GO:0055007^biological_process^cardi…	.
ggt_827	Persulfide dioxygenase ETHE1, mitochondrial	.	.	.		.	.	.	.	COG0491^Beta-lactamase domain protein	KEGG:mmu:66071`KO:K17725	GO:0005737^cellular_component^cytoplasm`GO:0005759^cellular_component^mitochondrial matrix`GO:0005739^cellular_component^mitochondrion`GO:0005654^cellular_component^nucleoplasm`GO:0005506^molecular_function^iron ion binding`GO:0050313^molecular_function^sulfur dioxygenase activity`GO:0006749^biological_process^glutathione metabolic process`GO:0070813^biological_process^hydrogen sulfide metabolic …
ggt_828	Stress-associated endoplasmic reticulum protein 1	3-350[+]	Stress-associated endoplasmic reticulum protein 1	PF06624.9^RAMP4^Ribosome associated membrane protein RAMP4^52-111^E:5.8e-27	RAMP4^Ribosome associated membrane protein RAMP4^52-111^E:58e-27	.	ExpAA=22.25^PredHel=1^Topology=i86-108o	ENOG411221U^stress-associated endoplasmic reticulum protein	stress-associated endoplasmic reticulum protein	KEGG:rno:80881	GO:0005881^cellular_component^cytoplasmic microtubule`GO:0005789^cellular_component^endoplasmic reticulum membrane`GO:0016021^cellular_component^integral component of membrane`GO:0030968^biological_process^endoplasmic reticulum unfolded protein response`GO:0006006^biological_process^glucose metabolic process`GO:0010259^biological_process^multicellular organism aging`GO:0048644^biological_process^…	GO:0005783^cellular_component^endoplasmic reticulum
ggt_829	.	1-360[+]	.	.		.	ExpAA=21.53^PredHel=1^Topology=i93-115o	.	.	.	.	.
ggt_830	.	1-399[+]	.	.		sigP:1^26^0.665^YES	.	.	.	.	.	.
ggt_831	HLA class II histocompatibility antigen, DR alpha chain	88-891[-]	Mamu class II histocompatibility antigen, DR alpha chain	PF00993.17^MHC_II_alpha^Class II histocompatibility antigen, alpha domain^39-120^E:7.1e-24`PF07654.12^C1-set^Immunoglobulin C1-set domain^125-207^E:5e-16`PF16196.2^C1-set_C^C1-set C-terminal domain^214-263^E:1e-14	MHC_II_alpha^Class II histocompatibility antigen, alpha domain^39-120^E:71e-24`C1-set^Immunoglobulin C1-set domain^125-207^E:5e-16`C1-set_C^C1-set C-terminal domain^214-263^E:1e-14	.	ExpAA=44.77^PredHel=2^Topology=i13-35o230-252i	ENOG410YHX9^Major histocompatibility complex class II	Major histocompatibility complex class II	.	GO:0016021^cellular_component^integral component of membrane`GO:0042613^cellular_component^MHC class II protein complex`GO:0002504^biological_process^antigen processing and presentation of peptide or polysaccharide antigen via MHC class II`GO:0006955^biological_process^immune response	GO:0006955^biological_process^immune response`GO:0019882^biological_process^antigen processing and presentation`GO:0016020^cellular_component^membrane`GO:0042613^cellular_component^MHC class II protein complex
ggt_832	Alpha-soluble NSF attachment protein	.	.	.		.	.	.	.	ENOG410XPQ6^attachment protein	KEGG:mmu:108124`KO:K15296	GO:0070062^cellular_component^extracellular exosome`GO:0016020^cellular_component^membrane`GO:0043209^cellular_component^myelin sheath`GO:0070044^cellular_component^synaptobrevin 2-SNAP-25-syntaxin-1a complex`GO:0043195^cellular_component^terminal bouton`GO:0005774^cellular_component^vacuolar membrane`GO:0000149^molecular_function^SNARE binding`GO:0005483^molecular_function^soluble NSF attachment…
ggt_833	E3 ubiquitin-protein ligase BRE1B	1-915[-]	.	.		sigP:1^22^0.667^YES	.	.	.	.	.	.
ggt_834	Branched-chain-amino-acid aminotransferase, mitochondrial	1-1026[+]	Branched-chain-amino-acid aminotransferase, mitochondrial	PF01063.16^Aminotran_4^Amino-transferase class IV^111-335^E:2.3e-25	Aminotran_4^Amino-transferase class IV^111-335^E:23e-25	.	ExpAA=15.58^PredHel=1^Topology=i12-34o	COG0115^brancheD-chain amino acid aminotransferase	brancheD-chain amino acid aminotransferase	KEGG:bta:281643`KO:K00826	GO:0005739^cellular_component^mitochondrion`GO:0052656^molecular_function^L-isoleucine transaminase activity`GO:0052654^molecular_function^L-leucine transaminase activity`GO:0052655^molecular_function^L-valine transaminase activity`GO:0009082^biological_process^branched-chain amino acid biosynthetic process`GO:0006550^biological_process^isoleucine catabolic process`GO:0006551^biological_process^l…	GO:0003824^molecular_function^catalytic activity`GO:0008152^biological_process^metabolic process
ggt_835	.	1-465[+]	.	.		.	ExpAA=114.89^PredHel=5^Topology=i13-35o50-72i77-99o104-126i131-153o	.	.	.	.	.
ggt_836	NADH dehydrogenase [ubiquinone] 1 beta subcomplex subunit 7	173-478[+]	NADH dehydrogenase [ubiquinone] 1 beta subcomplex subunit 7	PF05676.10^NDUF_B7^NADH-ubiquinone oxidoreductase B18 subunit (NDUFB7)^40-102^E:5.5e-27	NDUF_B7^NADH-ubiquinone oxidoreductase B18 subunit (NDUFB7)^40-102^E:55e-27	.	.	ENOG411230N^NADH dehydrogenase (ubiquinone) 1 beta subcomplex	NADH dehydrogenase (ubiquinone) 1 beta subcomplex	KEGG:bta:338065`KO:K03963	GO:0005758^cellular_component^mitochondrial intermembrane space`GO:0005747^cellular_component^mitochondrial respiratory chain complex I`GO:0008137^molecular_function^NADH dehydrogenase (ubiquinone) activity	GO:0003954^molecular_function^NADH dehydrogenase activity`GO:0008137^molecular_function^NADH dehydrogenase (ubiquinone) activity`GO:0005739^cellular_component^mitochondrion
ggt_837	M-phase inducer phosphatase 2	192-1358[-]	.	.		.	.	.	.	.	.	.
ggt_838	.	2-316[-]	.	.		sigP:1^21^0.573^YES	.	.	.	.	.	.
ggt_839	.	1-321[+]	.	.		.	ExpAA=18.44^PredHel=1^Topology=i89-106o	.	.	.	.	.
ggt_840	Prostaglandin E synthase 3	1-483[+]	Prostaglandin E synthase 3	PF04969.13^CS^CS domain^6-79^E:1.5e-10	CS^CS domain^6-79^E:15e-10	.	.	ENOG41121RT^Prostaglandin E synthase 3 (Cytosolic)	Prostaglandin E synthase 3 (Cytosolic)	KEGG:pon:100174118`KO:K15730	GO:0005737^cellular_component^cytoplasm`GO:0050220^molecular_function^prostaglandin-E synthase activity`GO:0001516^biological_process^prostaglandin biosynthetic process	.
ggt_841	.	1-513[+]	.	.		.	ExpAA=24.69^PredHel=1^Topology=o20-42i	.	.	.	.	.
ggt_842	.	1-342[+]	.	.		.	ExpAA=22.43^PredHel=1^Topology=o60-82i	.	.	.	.	.
ggt_843	Tumor necrosis factor ligand superfamily member 15	1-546[+]	Tumor necrosis factor ligand superfamily member 15	PF00229.15^TNF^TNF(Tumour Necrosis Factor) family^80-180^E:1.5e-05	TNF^TNF(Tumour Necrosis Factor) family^80-180^E:15e-05	.	ExpAA=22.84^PredHel=1^Topology=i21-43o	ENOG4111Y6F^tumor necrosis factor ligand superfamily member 15	tumor necrosis factor ligand superfamily member 15	KEGG:mmu:326623`KO:K05478	GO:0005615^cellular_component^extracellular space`GO:0016021^cellular_component^integral component of membrane`GO:0005622^cellular_component^intracellular`GO:0005886^cellular_component^plasma membrane`GO:0006919^biological_process^activation of cysteine-type endopeptidase activity involved in apoptotic process`GO:0007250^biological_process^activation of NF-kappaB-inducing kinase activity`GO:00421…	GO:0005164^molecular_function^tumor necrosis factor receptor binding`GO:0006955^biological_process^immune response`GO:0016020^cellular_component^membrane
ggt_844	Synaptic vesicle glycoprotein 2A	1-309[-]	Synaptic vesicle glycoprotein 2A	.		.	.	COG0477^major facilitator Superfamily	major facilitator Superfamily	KEGG:bta:280936`KO:K06258	GO:0005911^cellular_component^cell-cell junction`GO:0005783^cellular_component^endoplasmic reticulum`GO:0016021^cellular_component^integral component of membrane`GO:0031594^cellular_component^neuromuscular junction`GO:0043005^cellular_component^neuron projection`GO:0048786^cellular_component^presynaptic active zone`GO:0030672^cellular_component^synaptic vesicle membrane`GO:0004872^molecular_funct…	.
ggt_845	Tubulin-folding cofactor B	336-677[-]	.	.		.	.	.	.	.	.	.
ggt_846	.	8-499[-]	Actin-related protein 2/3 complex subunit 5-like protein	PF04699.11^P16-Arc^ARP2/3 complex 16 kDa subunit (p16-Arc)^24-88^E:2.9e-09	P16-Arc^ARP2/3 complex 16 kDa subunit (p16-Arc)^24-88^E:29e-09	.	.	ENOG4111FGV^Functions as component of the Arp2 3 complex which is involved in regulation of actin polymerization and together with an activating nucleation-promoting factor (NPF) mediates the formation of branched actin networks (By similarity)	Functions as component of the Arp2 3 complex which is involved in regulation of actin polymerization and together with an activating nucleation-promoting factor (NPF) mediates the formation of branched actin networks (By similarity)	KEGG:rno:296710`KO:K05754	GO:0005885^cellular_component^Arp2/3 protein complex`GO:0005737^cellular_component^cytoplasm`GO:0070062^cellular_component^extracellular exosome`GO:0005925^cellular_component^focal adhesion`GO:0034314^biological_process^Arp2/3 complex-mediated actin nucleation	GO:0030833^biological_process^regulation of actin filament polymerization`GO:0034314^biological_process^Arp2/3 complex-mediated actin nucleation`GO:0005885^cellular_component^Arp2/3 protein complex`GO:0015629^cellular_component^actin cytoskeleton
ggt_847	39S ribosomal protein L36, mitochondrial	1-306[+]	39S ribosomal protein L36, mitochondrial	PF00444.15^Ribosomal_L36^Ribosomal protein L36^65-99^E:4e-16	Ribosomal_L36^Ribosomal protein L36^65-99^E:4e-16	.	.	.	.	.	GO:0005739^cellular_component^mitochondrion`GO:0005840^cellular_component^ribosome`GO:0003735^molecular_function^structural constituent of ribosome`GO:0006412^biological_process^translation	GO:0003735^molecular_function^structural constituent of ribosome`GO:0006412^biological_process^translation`GO:0005622^cellular_component^intracellular`GO:0005840^cellular_component^ribosome
ggt_848	Heterogeneous nuclear ribonucleoprotein U-like protein 1	1-381[+]	Heterogeneous nuclear ribonucleoprotein U-like protein 1	PF02037.24^SAP^SAP domain^5-37^E:1.7e-10	SAP^SAP domain^5-37^E:17e-10	.	.	ENOG410XSBV^Heterogeneous nuclear ribonucleoprotein U-like	Heterogeneous nuclear ribonucleoprotein U-like	KEGG:hsa:11100`KO:K15047	GO:0030529^cellular_component^intracellular ribonucleoprotein complex`GO:0005654^cellular_component^nucleoplasm`GO:0005634^cellular_component^nucleus`GO:0019899^molecular_function^enzyme binding`GO:0044822^molecular_function^poly(A) RNA binding`GO:0003723^molecular_function^RNA binding`GO:0010467^biological_process^gene expression`GO:0000398^biological_process^mRNA splicing, via spliceosome`GO:00…	.
ggt_849	Renal cancer differentiation gene 1 protein {ECO:0000303|PubMed:25059753}	1-330[+]	Renal cancer differentiation gene 1 protein {ECO:0000303|PubMed:25059753}	PF15725.2^DUF4676^Domain of unknown function (DUF4676)^36-81^E:1.6e-15	DUF4676^Domain of unknown function (DUF4676)^36-81^E:16e-15	.	.	ENOG4111AB8^Chromosome 4 open reading frame 46	Chromosome 4 open reading frame 46	KEGG:hsa:201725	GO:0005737^cellular_component^cytoplasm	.
ggt_850	Protein YIF1B-B	1-936[+]	Protein YIF1B-B	PF03878.12^YIF1^YIF1^73-306^E:1e-79`PF04893.14^Yip1^Yip1 domain^149-274^E:1.8e-08	YIF1^YIF1^73-306^E:1e-79`Yip1^Yip1 domain^149-274^E:18e-08	.	ExpAA=137.00^PredHel=7^Topology=o64-86i107-129o156-175i188-210o220-242i249-266o288-310i	.	.	KEGG:xla:432153	GO:0016021^cellular_component^integral component of membrane	GO:0016020^cellular_component^membrane
ggt_851	Coiled-coil domain-containing protein 120	1-1203[+]	Coiled-coil domain-containing protein 120	PF11819.5^DUF3338^Domain of unknown function (DUF3338)^22-116^E:5.4e-25	DUF3338^Domain of unknown function (DUF3338)^22-116^E:54e-25	.	.	ENOG410XQFP^domain) containing	domain) containing	KEGG:hsa:90060	GO:0005768^cellular_component^endosome`GO:0030426^cellular_component^growth cone`GO:0007275^biological_process^multicellular organism development	.
ggt_852	Protein aurora borealis	1-579[+]	Protein aurora borealis	PF15280.3^BORA_N^Protein aurora borealis N-terminus^14-182^E:2.3e-55	BORA_N^Protein aurora borealis N-terminus^14-182^E:23e-55	.	.	ENOG410ZQ9X^bora, aurora kinase A activator	bora, aurora kinase A activator	KEGG:hsa:79866`KO:K16831	GO:0005829^cellular_component^cytosol`GO:0019901^molecular_function^protein kinase binding`GO:0051301^biological_process^cell division`GO:0000086^biological_process^G2/M transition of mitotic cell cycle`GO:0000278^biological_process^mitotic cell cycle`GO:0007067^biological_process^mitotic nuclear division`GO:0007088^biological_process^regulation of mitotic nuclear division`GO:0060236^biological_p…	.
ggt_853	Transmembrane protein 208	1-576[+]	Transmembrane protein 208	PF05620.8^DUF788^Protein of unknown function (DUF788)^27-187^E:3.6e-52	DUF788^Protein of unknown function (DUF788)^27-187^E:36e-52	.	ExpAA=66.57^PredHel=3^Topology=i43-65o69-86i123-145o	ENOG4111RF3^Transmembrane protein 208	Transmembrane protein 208	.	GO:0005789^cellular_component^endoplasmic reticulum membrane`GO:0016021^cellular_component^integral component of membrane`GO:0005773^cellular_component^vacuole`GO:0006914^biological_process^autophagy`GO:0006624^biological_process^vacuolar protein processing	.
ggt_854	Protein lifeguard 1	52-846[-]	Protein lifeguard 1	PF01027.17^Bax1-I^Inhibitor of apoptosis-promoting Bax1^52-257^E:2.5e-33	Bax1-I^Inhibitor of apoptosis-promoting Bax1^52-257^E:25e-33	.	ExpAA=144.14^PredHel=6^Topology=i58-80o90-112i119-141o146-166i179-201o237-259i	COG0670^Membrane	Membrane	KEGG:hsa:2907`KO:K06890	GO:0005783^cellular_component^endoplasmic reticulum`GO:0005794^cellular_component^Golgi apparatus`GO:0016021^cellular_component^integral component of membrane`GO:0032469^biological_process^endoplasmic reticulum calcium ion homeostasis`GO:1902236^biological_process^negative regulation of endoplasmic reticulum stress-induced intrinsic apoptotic signaling pathway	.
ggt_855	Ras-related protein Rab-15	1-405[+]	Ras-related protein Rab-15	PF00071.19^Ras^Ras family^5-93^E:2.9e-24	Ras^Ras family^5-93^E:29e-24	.	.	ENOG410XPUI^member RAS oncogene family	member RAS oncogene family	KEGG:rno:299156`KO:K07908	GO:0010008^cellular_component^endosome membrane`GO:0070062^cellular_component^extracellular exosome`GO:0016020^cellular_component^membrane`GO:0048471^cellular_component^perinuclear region of cytoplasm`GO:0005886^cellular_component^plasma membrane`GO:0072372^cellular_component^primary cilium`GO:0005525^molecular_function^GTP binding`GO:0007269^biological_process^neurotransmitter secretion`GO:19033…	GO:0005525^molecular_function^GTP binding`GO:0007264^biological_process^small GTPase mediated signal transduction
ggt_856	Pol polyprotein	.	.	.		.	.	.	.	.	.	GO:0003676^molecular_function^nucleic acid binding`GO:0003964^molecular_function^RNA-directed DNA polymerase activity`GO:0004523^molecular_function^RNA-DNA hybrid ribonuclease activity`GO:0015074^biological_process^DNA integration`GO:0006310^biological_process^DNA recombination`GO:0075713^biological_process^establishment of integrated proviral latency`GO:0046718^biological_process^viral entry int…
ggt_857	.	3-365[+]	.	.		.	ExpAA=71.53^PredHel=3^Topology=o10-32i39-61o95-117i	.	.	.	.	.
ggt_858	Protein cornichon homolog 4	.	.	.		.	.	.	.	ENOG4111MWH^cornichon homolog	KEGG:pon:100172835	GO:0005783^cellular_component^endoplasmic reticulum`GO:0005793^cellular_component^endoplasmic reticulum-Golgi intermediate compartment`GO:0016021^cellular_component^integral component of membrane`GO:0006888^biological_process^ER to Golgi vesicle-mediated transport`GO:0035556^biological_process^intracellular signal transduction`GO:0015031^biological_process^protein transport
ggt_859	Protein S100-A6	.	.	.		.	.	.	.	ENOG410Z6I6^S100 calcium binding protein A6	KEGG:gga:373951	GO:0005623^cellular_component^cell`GO:0005829^cellular_component^cytosol`GO:0005509^molecular_function^calcium ion binding`GO:0048306^molecular_function^calcium-dependent protein binding`GO:0019899^molecular_function^enzyme binding`GO:0042803^molecular_function^protein homodimerization activity`GO:0007049^biological_process^cell cycle`GO:0051781^biological_process^positive regulation of cell divi…
ggt_860	DnaJ homolog subfamily B member 1	1-1344[+]	.	.		.	.	.	.	.	.	.
ggt_861	Histone acetyltransferase KAT8	94-1257[-]	.	.		.	.	.	.	.	.	.
ggt_862	Protein capicua homolog	1-1308[+]	Protein capicua homolog	PF00505.16^HMG_box^HMG (high mobility group) box^253-320^E:2.2e-16`PF09011.7^HMG_box_2^HMG-box domain^253-312^E:2.8e-07	HMG_box^HMG (high mobility group) box^253-320^E:22e-16`HMG_box_2^HMG-box domain^253-312^E:28e-07	.	.	ENOG4111S7E^capicua homolog (Drosophila)	capicua homolog (Drosophila)	KEGG:mmu:71722	GO:0005634^cellular_component^nucleus`GO:0003682^molecular_function^chromatin binding`GO:0003677^molecular_function^DNA binding`GO:0048286^biological_process^lung alveolus development`GO:0000122^biological_process^negative regulation of transcription from RNA polymerase II promoter`GO:0006351^biological_process^transcription, DNA-templated	.
ggt_863	Armadillo repeat-containing protein 5	1-585[-]	.	.		.	.	.	.	.	.	.
ggt_864	CXXC-type zinc finger protein 4	42-359[-]	CXXC-type zinc finger protein 4	PF02008.17^zf-CXXC^CXXC zinc finger domain^11-50^E:2.2e-08	zf-CXXC^CXXC zinc finger domain^11-50^E:22e-08	.	.	.	.	.	GO:0005737^cellular_component^cytoplasm`GO:0003677^molecular_function^DNA binding`GO:0008270^molecular_function^zinc ion binding`GO:0016055^biological_process^Wnt signaling pathway	GO:0003677^molecular_function^DNA binding`GO:0008270^molecular_function^zinc ion binding
ggt_865	Brefeldin A-inhibited guanine nucleotide-exchange protein 3 {ECO:0000305}	.	.	.		.	.	.	.	ENOG410XNND^Brefeldin A-inhibited guanine nucleotide-exchange protein	KEGG:hsa:57221`KO:K17572	GO:0016021^cellular_component^integral component of membrane`GO:0030658^cellular_component^transport vesicle membrane`GO:0005086^molecular_function^ARF guanyl-nucleotide exchange factor activity`GO:0010923^biological_process^negative regulation of phosphatase activity`GO:0032012^biological_process^regulation of ARF protein signal transduction
ggt_866	B-cell lymphoma 3 protein	235-1212[-]	.	.		.	.	.	.	.	.	.
ggt_867	Protein NYNRIN	1-594[+]	Protein NYNRIN	PF00075.21^RNase_H^RNase H^6-111^E:1.1e-14	RNase_H^RNase H^6-111^E:11e-14	.	.	ENOG410ZNK1^negative regulation of proteasomal ubiquitin-dependent protein catabolic process	negative regulation of proteasomal ubiquitin-dependent protein catabolic process	KEGG:hsa:57523	GO:0016021^cellular_component^integral component of membrane`GO:0003676^molecular_function^nucleic acid binding`GO:0015074^biological_process^DNA integration	GO:0003676^molecular_function^nucleic acid binding`GO:0004523^molecular_function^RNA-DNA hybrid ribonuclease activity
ggt_868	Transcription factor p65	1-1062[+]	Transcription factor p65	PF16179.2^RHD_dimer^Rel homology dimerisation domain^2-91^E:2.8e-34	RHD_dimer^Rel homology dimerisation domain^2-91^E:28e-34	.	.	.	.	KEGG:gga:396027`KO:K04735	GO:0005737^cellular_component^cytoplasm`GO:0005829^cellular_component^cytosol`GO:0033256^cellular_component^I-kappaB/NF-kappaB complex`GO:0071159^cellular_component^NF-kappaB complex`GO:0005634^cellular_component^nucleus`GO:0003682^molecular_function^chromatin binding`GO:0003677^molecular_function^DNA binding`GO:0000977^molecular_function^RNA polymerase II regulatory region sequence-specific DNA …	.
ggt_869	Interleukin-1 receptor accessory protein	1-735[+]	Interleukin-1 receptor accessory protein	PF01582.17^TIR^TIR domain^2-120^E:1.5e-19	TIR^TIR domain^2-120^E:15e-19	.	.	ENOG410ZRCQ^Interleukin 1 receptor accessory protein	Interleukin 1 receptor accessory protein	KEGG:mcc:574387`KO:K04723	GO:0005576^cellular_component^extracellular region`GO:0016021^cellular_component^integral component of membrane`GO:0005886^cellular_component^plasma membrane`GO:0004908^molecular_function^interleukin-1 receptor activity`GO:0042094^biological_process^interleukin-2 biosynthetic process	GO:0005515^molecular_function^protein binding`GO:0007165^biological_process^signal transduction
ggt_870	Sal-like protein 2	1-792[+]	Sal-like protein 2	PF12874.4^zf-met^Zinc-finger of C2H2 type^174-195^E:0.035	zf-met^Zinc-finger of C2H2 type^174-195^E:0035	.	.	ENOG410ZE3Z^-Drosophila	-Drosophila	KEGG:mmu:50524	GO:0005634^cellular_component^nucleus`GO:0046872^molecular_function^metal ion binding`GO:0043565^molecular_function^sequence-specific DNA binding`GO:0003700^molecular_function^transcription factor activity, sequence-specific DNA binding`GO:0044212^molecular_function^transcription regulatory region DNA binding`GO:0001654^biological_process^eye development`GO:0000122^biological_process^negative reg…	.
ggt_871	.	3-380[+]	TBC1 domain family member 17	PF12068.5^DUF3548^Domain of unknown function (DUF3548)^35-122^E:8.1e-07	DUF3548^Domain of unknown function (DUF3548)^35-122^E:81e-07	.	.	COG5210^TBC1 domain family member	TBC1 domain family member	KEGG:mmu:233204	GO:0005776^cellular_component^autophagosome`GO:0031410^cellular_component^cytoplasmic vesicle`GO:0005829^cellular_component^cytosol`GO:0005096^molecular_function^GTPase activator activity`GO:0006914^biological_process^autophagy`GO:0015031^biological_process^protein transport`GO:0042147^biological_process^retrograde transport, endosome to Golgi	.
ggt_872	Proline-rich protein 12	2-736[+]	Proline-rich protein 12	.		.	.	ENOG410Y937^NA	NA	KEGG:mmu:233210	GO:0003677^molecular_function^DNA binding	.
ggt_873	Tartrate-resistant acid phosphatase type 5	1-966[-]	.	.		.	.	.	.	.	.	.
ggt_874	.	1-309[+]	.	.		sigP:1^19^0.627^YES	.	.	.	.	.	.
ggt_875	NADH dehydrogenase [ubiquinone] 1 beta subcomplex subunit 2, mitochondrial	1-540[+]	.	.		.	.	.	.	.	.	.
ggt_876	Large proline-rich protein BAG6	1-477[+]	Large proline-rich protein BAG6	PF12057.5^DUF3538^Domain of unknown function (DUF3538)^40-147^E:2.2e-24	DUF3538^Domain of unknown function (DUF3538)^40-147^E:22e-24	.	.	ENOG410XS9P^tail-anchored membrane protein insertion into ER membrane	tail-anchored membrane protein insertion into ER membrane	KEGG:ssc:100153950	GO:0071818^cellular_component^BAT3 complex`GO:0005829^cellular_component^cytosol`GO:0016020^cellular_component^membrane`GO:0005654^cellular_component^nucleoplasm`GO:0005634^cellular_component^nucleus`GO:0031593^molecular_function^polyubiquitin binding`GO:0070628^molecular_function^proteasome binding`GO:0043022^molecular_function^ribosome binding`GO:0007420^biological_process^brain development`GO:…	.
ggt_877	Diacylglycerol O-acyltransferase 1	1-795[+]	Diacylglycerol O-acyltransferase 1	PF03062.16^MBOAT^MBOAT, membrane-bound O-acyltransferase family^19-250^E:5.8e-48	MBOAT^MBOAT, membrane-bound O-acyltransferase family^19-250^E:58e-48	.	ExpAA=121.61^PredHel=5^Topology=i59-78o108-130i174-196o202-221i228-250o	COG5056^Oacyltransferase	Oacyltransferase	KEGG:hsa:8694`KO:K11155	GO:0005789^cellular_component^endoplasmic reticulum membrane`GO:0016021^cellular_component^integral component of membrane`GO:0003846^molecular_function^2-acylglycerol O-acyltransferase activity`GO:0004144^molecular_function^diacylglycerol O-acyltransferase activity`GO:0050252^molecular_function^retinol O-fatty-acyltransferase activity`GO:0016746^molecular_function^transferase activity, transferri…	.
ggt_878	Protein CASC5	1-1323[+]	Protein CASC5	.		.	.	ENOG410XZXJ^Cancer susceptibility candidate 5	Cancer susceptibility candidate 5	KEGG:hsa:57082`KO:K11542	GO:0001669^cellular_component^acrosomal vesicle`GO:0000777^cellular_component^condensed chromosome kinetochore`GO:0005737^cellular_component^cytoplasm`GO:0005829^cellular_component^cytosol`GO:0070062^cellular_component^extracellular exosome`GO:0005654^cellular_component^nucleoplasm`GO:0005634^cellular_component^nucleus`GO:0001675^biological_process^acrosome assembly`GO:0008608^biological_process^…	.
ggt_879	.	1-429[+]	Ubiquitin-fold modifier-conjugating enzyme 1	.		.	ExpAA=57.13^PredHel=2^Topology=i59-81o91-113i	ENOG410ZBCX^ubiquitin-fold modifier conjugating enzyme 1	ubiquitin-fold modifier conjugating enzyme 1	KEGG:dre:445256`KO:K12165	GO:0071568^molecular_function^UFM1 transferase activity`GO:0071569^biological_process^protein ufmylation	.
ggt_880	Transcription initiation factor TFIID subunit 6	1-2211[+]	Transcription initiation factor TFIID subunit 6	PF02969.14^TAF^TATA box binding protein associated factor (TAF)^71-135^E:1.2e-26`PF07571.10^TAF6_C^TAF6 C-terminal HEAT repeat domain^365-453^E:4.5e-30	TAF^TATA box binding protein associated factor (TAF)^71-135^E:12e-26`TAF6_C^TAF6 C-terminal HEAT repeat domain^365-453^E:45e-30	.	.	COG5095^Transcription initiation factor TFIID	Transcription initiation factor TFIID	KEGG:mmu:21343`KO:K03131	GO:0005737^cellular_component^cytoplasm`GO:0071339^cellular_component^MLL1 complex`GO:0005634^cellular_component^nucleus`GO:0005669^cellular_component^transcription factor TFIID complex`GO:0033276^cellular_component^transcription factor TFTC complex`GO:0003677^molecular_function^DNA binding`GO:0003700^molecular_function^transcription factor activity, sequence-specific DNA binding`GO:0006352^biolo…	GO:0006352^biological_process^DNA-templated transcription, initiation`GO:0005634^cellular_component^nucleus`GO:0051090^biological_process^regulation of sequence-specific DNA binding transcription factor activity
ggt_881	V-set and immunoglobulin domain-containing protein 8	1-705[-]	.	.		.	.	.	.	.	.	.
ggt_882	.	2-343[+]	GSK-3-binding protein FRAT2	PF05350.9^GSK-3_bind^Glycogen synthase kinase-3 binding^22-95^E:6e-18	GSK-3_bind^Glycogen synthase kinase-3 binding^22-95^E:6e-18	.	.	ENOG410ZA2I^frequently rearranged in advanced T-cell lymphomas 2	frequently rearranged in advanced T-cell lymphomas 2	KEGG:hsa:23401`KO:K03096	GO:0005829^cellular_component^cytosol`GO:0008283^biological_process^cell proliferation`GO:0007275^biological_process^multicellular organism development`GO:0090263^biological_process^positive regulation of canonical Wnt signaling pathway`GO:0016055^biological_process^Wnt signaling pathway	.
ggt_883	Sal-like protein 2	2-346[+]	.	.		.	ExpAA=21.69^PredHel=1^Topology=o31-53i	.	.	.	.	.
ggt_884	Neuronal acetylcholine receptor subunit beta-2	2-508[+]	Transcription factor SOX-21	.		.	.	ENOG4110UF6^SRY (sex determining region Y)-box 21	SRY (sex determining region Y)-box 21	KEGG:mmu:223227`KO:K09267	GO:0005634^cellular_component^nucleus`GO:0003677^molecular_function^DNA binding`GO:0003700^molecular_function^transcription factor activity, sequence-specific DNA binding`GO:0042633^biological_process^hair cycle`GO:0001942^biological_process^hair follicle development`GO:0006355^biological_process^regulation of transcription, DNA-templated`GO:0043588^biological_process^skin development`GO:0048863^…	.
ggt_885	G patch domain-containing protein 4	1-360[+]	.	.		.	.	.	.	.	.	.
[truncated: 2,145 more rows]
