# Supplementary material for: Transcriptome Profile of the Chicken Thrombocyte: New Implications as an Advanced Immune Effector Cell
Source: PLoS One. 2016 Oct 6;11(10):e0163890. doi: 10.1371/journal.pone.0163890 (PMC5053482; doi:10.1371/journal.pone.0163890)
Supplement: S8 Table — (XLSX) [file pone.0163890.s009.xlsx]

## Sheet: Sheet1
Functional classification of de novo genes.
Cellular Component			Molecular Function			Biological Process
GO Accession	Term	No. Genes	GO Accession	Term	No. Genes	GO Accession	Term	No. Genes
GO:0005737	cytoplasm	526	GO:0005488	binding	17	GO:0007169	transmembrane receptor protein tyrosine kinase signaling pathway	4
GO:0044464	cell part	487	GO:0003677	DNA binding	11	GO:0009987	cellular process	4
GO:0005575	cellular_component	450	GO:0000166	nucleotide binding	7	GO:0006139	nucleobase-containing compound metabolic process	3
GO:0005622	intracellular	377	GO:0003723	RNA binding	5	GO:0006351	transcription, DNA-templated	3
GO:0043226	organelle	377	GO:0004190	aspartic-type endopeptidase activity	5	GO:0006464	cellular protein modification process	3
GO:0005634	nucleus	219	GO:0003964	RNA-directed DNA polymerase activity	4	GO:0006807	nitrogen compound metabolic process	3
GO:0016021	integral component of membrane	191	GO:0005515	protein binding	4	GO:0008152	metabolic process	3
GO:0016020	membrane	183	GO:0016491	oxidoreductase activity	4	GO:0009058	biosynthetic process	3
GO:0043234	protein complex	136	GO:0016740	transferase activity	3	GO:0016070	RNA metabolic process	3
GO:0005576	extracellular region	112	GO:0016787	hydrolase activity	3	GO:0019219	regulation of nucleobase-containing compound metabolic process	3
GO:0005829	cytosol	90	GO:0003823	antigen binding	2	GO:0050789	regulation of biological process	3
GO:0005783	endoplasmic reticulum	80	GO:0005509	calcium ion binding	2	GO:0009790	embryo development	2
GO:0005654	nucleoplasm	69	GO:0008168	methyltransferase activity	2	GO:0044707	single-multicellular organism process	2
GO:0005886	plasma membrane	69	GO:0016462	pyrophosphatase activity	2	GO:0000398	mRNA splicing, via spliceosome	1
GO:0005739	mitochondrion	68	GO:0016874	ligase activity	2	GO:0000910	cytokinesis	1
GO:0005815	microtubule organizing center	46	GO:0030414	peptidase inhibitor activity	2	GO:0006461	protein complex assembly	1
GO:0042175	nuclear outer membrane-endoplasmic reticulum membrane network	45	GO:0003676	nucleic acid binding	1	GO:0006915	apoptotic process	1
GO:0030054	cell junction	44	GO:0003700	transcription factor activity, sequence-specific DNA binding	1	GO:0006950	response to stress	1
GO:0030529	intracellular ribonucleoprotein complex	43	GO:0003746	translation elongation factor activity	1	GO:0006955	immune response	1
GO:0005694	chromosome	35	GO:0004518	nuclease activity	1	GO:0006996	organelle organization	1
GO:0005856	cytoskeleton	35	GO:0004721	phosphoprotein phosphatase activity	1	GO:0007010	cytoskeleton organization	1
GO:0016023	cytoplasmic, membrane-bounded vesicle	34	GO:0008047	enzyme activator activity	1	GO:0008150	biological_process	1
GO:0005794	Golgi apparatus	33	GO:0008234	cysteine-type peptidase activity	1	GO:0008283	cell proliferation	1
GO:0015629	actin cytoskeleton	32	GO:0008237	metallopeptidase activity	1	GO:0016192	vesicle-mediated transport	1
GO:0005615	extracellular space	28	GO:0016407	acetyltransferase activity	1	GO:0030154	cell differentiation	1
GO:0005840	ribosome	27	GO:0016746	transferase activity, transferring acyl groups	1	GO:0044238	primary metabolic process	1
GO:0005730	nucleolus	21	GO:0019239	deaminase activity	1
GO:0045177	apical part of cell	20	GO:0030695	GTPase regulator activity	1
GO:0005743	mitochondrial inner membrane	18
GO:0030424	axon	17
GO:0042995	cell projection	17
GO:0032991	macromolecular complex	14
GO:0000228	nuclear chromosome	11
GO:0005768	endosome	11
GO:0005578	proteinaceous extracellular matrix	10
GO:0005929	cilium	10
GO:0005773	vacuole	9
GO:0005923	bicellular tight junction	9
GO:0031012	extracellular matrix	8
GO:0043005	neuron projection	8
GO:0005618	cell wall	7
GO:0045111	intermediate filament cytoskeleton	6
GO:0005777	peroxisome	4
GO:0005635	nuclear envelope	3
GO:0005874	microtubule	3
GO:0030120	vesicle coat	3
GO:0045202	synapse	3
GO:0005905	coated pit	2
GO:0005921	gap junction	2
GO:0030425	dendrite	2
GO:0005764	lysosome	1
GO:0005811	lipid particle	1
GO:0005834	heterotrimeric G-protein complex	1
GO:0009295	nucleoid	1
GO:0009536	plastid	1
GO:0019814	immunoglobulin complex	1
GO:0030312	external encapsulating structure	1
GO:0030313	cell envelope	1
GO:0032993	protein-DNA complex	1
GO:0043025	neuronal cell body	1
