# Supplementary material for: Transcriptome Profile of the Chicken Thrombocyte: New Implications as an Advanced Immune Effector Cell
Source: PLoS One. 2016 Oct 6;11(10):e0163890. doi: 10.1371/journal.pone.0163890 (PMC5053482; doi:10.1371/journal.pone.0163890)
Supplement: S9 Table — (XLSX) [file pone.0163890.s010.xlsx]

## Sheet: Sheet1
Differential gene expression of novel chicken thrombocyte genes
Novel gene id	Sequence Description	logFC	logCPM	LR	PValue	FDR
ggt_163	Interleukin-23 subunit alpha	7.5468	4.96731	36.6984	1.38e-09	8.09e-07
ggt_956	.	6.25555	3.95158	18.7777	1.47e-05	0.00478653
ggt_52	.	5.63274	3.55773	13.6201	0.00022378	0.048271
ggt_983	Ras GTPase-activating-like protein IQGAP3	5.46931	3.47676	11.0165	0.000903052	0.121848
ggt_2854	Filamin-C	5.38839	3.40885	11.9476	0.000547168	0.10364
ggt_3004	Syntaxin-1B	5.1145	3.2466	9.39162	0.0021798	0.236791
ggt_2032	.	4.89285	3.14633	8.77668	0.00305105	0.288669
ggt_79	.	4.75806	3.05746	6.93496	0.00845268	0.53895
ggt_103	Prolow-density lipoprotein receptor-related protein 1	4.66801	3.04399	7.63129	0.00573642	0.445771
ggt_661	.	4.66796	3.04399	7.62565	0.00575439	0.445771
ggt_3010	.	4.6679	3.04399	7.61907	0.00577542	0.445771
ggt_196	Latent-transforming growth factor beta-binding protein 3	4.63776	3.03952	7.03932	0.00797394	0.535162
ggt_2935	.	4.48372	2.94781	6.17509	0.0129561	0.649324
ggt_995	.	4.4836	2.94781	6.17806	0.0129344	0.649324
ggt_162	Gamma-aminobutyric acid type B receptor subunit 1	4.48308	2.94781	6.19017	0.0128462	0.649324
ggt_2807	.	4.44521	2.94327	6.46683	0.0109906	0.62656
ggt_451	Ras and EF-hand domain-containing protein	4.445	2.94327	6.4761	0.0109334	0.62656
ggt_29	Mucin-4	4.44486	2.94327	6.48254	0.0108939	0.62656
ggt_251	Neurexin-2	4.42375	2.93874	6.44788	0.0111085	0.62656
ggt_525	.	4.39735	2.93422	6.14189	0.0132016	0.649324
ggt_147	.	4.39709	2.93422	6.131	0.0132831	0.649324
ggt_355	Proto-oncogene Mas	4.31293	9.73345	85.4818	2.34e-20	6.86e-17
ggt_3014	.	4.14715	2.82954	5.37081	0.0204764	0.757307
ggt_235	Interleukin-18-binding protein	4.14715	2.82954	5.37081	0.0204764	0.757307
ggt_2891	Krueppel-like factor 12	4.12705	2.82496	5.32014	0.0210803	0.757307
ggt_517	.	4.10722	2.82039	5.27056	0.021689	0.757307
ggt_594	.	4.10722	2.82039	5.27056	0.021689	0.757307
ggt_592	.	4.10722	2.82039	5.27056	0.021689	0.757307
ggt_759	Gap junction delta-2 protein	4.10722	2.82039	5.27056	0.021689	0.757307
ggt_1022	.	4.10722	2.82039	5.27056	0.021689	0.757307
ggt_1413	Tumor necrosis factor	4.09063	8.05529	80.0362	3.68e-19	5.39e-16
ggt_527	Disks large homolog 1	3.75175	3.8819	11.8867	0.000565374	0.10364
ggt_617	Frizzled-8	3.74748	2.70118	4.10252	0.0428193	0.947538
ggt_113	Serine/threonine-protein kinase MRCK gamma	3.74748	2.70118	4.10252	0.0428193	0.947538
ggt_334	CAP-Gly domain-containing linker protein 3	3.74748	2.70118	4.10252	0.0428193	0.947538
ggt_118	.	3.74748	2.70118	4.10252	0.0428193	0.947538
ggt_585	Proline-rich basic protein 1	3.72814	2.69655	4.06469	0.0437888	0.947538
ggt_2973	.	3.72814	2.69655	4.06469	0.0437888	0.947538
ggt_648	Receptor tyrosine-protein kinase erbB-2	3.72814	2.69655	4.06469	0.0437888	0.947538
ggt_82	.	3.72814	2.69655	4.06469	0.0437888	0.947538
ggt_477	.	3.72814	2.69655	4.06469	0.0437888	0.947538
ggt_633	Keratin, type I cytoskeletal 23	3.20447	2.56078	2.7796	0.0954718	0.999243
ggt_475	.	3.20447	2.56078	2.7796	0.0954718	0.999243
ggt_67	UDP-glucuronosyltransferase 2A1	3.20447	2.56078	2.7796	0.0954718	0.999243
ggt_574	Piwi-like protein 2	3.20447	2.56078	2.7796	0.0954718	0.999243
ggt_2768	.	3.20447	2.56078	2.7796	0.0954718	0.999243
ggt_2886	Eukaryotic translation initiation factor 3 subunit A {ECO:0000255|HAMAP-Rule:MF_03000}	3.20447	2.56078	2.7796	0.0954718	0.999243
ggt_211	Solute carrier family 2, facilitated glucose transporter member 3	3.20447	2.56078	2.7796	0.0954718	0.999243
ggt_316	Pol polyprotein	3.20447	2.56078	2.7796	0.0954718	0.999243
ggt_2819	.	3.20447	2.56078	2.7796	0.0954718	0.999243
ggt_1423	.	2.99892	3.41864	5.75529	0.0164391	0.739119
ggt_1888	cAMP-specific 3',5'-cyclic phosphodiesterase 4D	2.99423	4.38244	11.3496	0.000754634	0.116738
ggt_2933	B9 domain-containing protein 2	2.87605	3.39711	4.5744	0.032453	0.865853
ggt_2309	.	2.71701	3.82109	7.15498	0.0074756	0.522046
ggt_841	.	2.60117	3.75708	6.18574	0.0128784	0.649324
ggt_675	.	2.6001	3.23898	4.33694	0.0372939	0.897295
ggt_2876	.	2.6001	3.23898	4.34008	0.0372252	0.897295
ggt_551	Ribosome-associated inhibitor A	2.60009	3.23898	4.34439	0.037131	0.897295
ggt_16	Ankyrin repeat and SOCS box protein 16	2.59747	3.23943	4.33698	0.0372931	0.897295
ggt_754	Kelch-like protein 41	2.59746	3.23943	4.32724	0.0375069	0.897295
ggt_12	Red-sensitive opsin	2.59746	3.23943	4.32577	0.0375395	0.897295
ggt_298	Elongation factor G {ECO:0000255|HAMAP-Rule:MF_00054}	2.53989	3.23066	3.56716	0.0589329	0.999243
ggt_865	Brefeldin A-inhibited guanine nucleotide-exchange protein 3 {ECO:0000305}	2.46364	3.15688	3.06314	0.0800866	0.999243
ggt_2814	Neurexin-2	2.42354	3.15197	3.3446	0.067426	0.999243
ggt_1035	Potassium voltage-gated channel subfamily H member 2	2.3733	3.14309	3.37379	0.0662412	0.999243
ggt_2572	.	2.25491	4.44302	8.48918	0.00357265	0.317532
ggt_2179	Testican-2	2.21142	4.79149	10.166	0.00143057	0.182429
ggt_2020	.	2.17065	3.87556	4.77927	0.0288043	0.826614
ggt_813	.	2.15456	3.04968	2.61567	0.105813	0.999243
ggt_416	Calmodulin-lysine N-methyltransferase	2.15436	3.04968	2.62079	0.105472	0.999243
ggt_1399	.	2.15429	3.04968	2.6227	0.105345	0.999243
ggt_60	Transient receptor potential cation channel subfamily M member 1	2.15427	3.04968	2.62328	0.105307	0.999243
ggt_2920	Espin	2.15181	3.05014	2.60036	0.10684	0.999243
ggt_543	.	2.15167	3.05014	2.60465	0.106551	0.999243
ggt_2917	Voltage-dependent L-type calcium channel subunit alpha-1F	2.11053	3.48755	3.92614	0.0475409	0.952568
ggt_48	.	2.10579	3.04072	2.47067	0.115989	0.999243
ggt_2833	Meiosis-specific protein MEI4-like	2.10571	3.04072	2.46845	0.116153	0.999243
ggt_1819	.	2.10359	4.69359	6.68743	0.00970953	0.605916
ggt_1046	Formin-like protein 1	2.08821	3.82259	5.07343	0.0242953	0.797319
ggt_132	.	2.06419	4.298	5.86758	0.0154222	0.706772
ggt_2979	Elongation factor G {ECO:0000255|HAMAP-Rule:MF_00054}	2.04844	3.03672	1.99297	0.158031	0.999243
ggt_2459	.	2.02519	3.80999	3.38326	0.0658616	0.999243
ggt_1730	Far upstream element-binding protein 2	2.01302	3.77093	4.36467	0.0366917	0.897295
ggt_707	Parathyroid hormone/parathyroid hormone-related peptide receptor	1.97903	3.41548	3.04362	0.0810547	0.999243
ggt_87	.	1.94901	3.41204	3.14279	0.0762635	0.999243
ggt_269	Ryanodine receptor 1	1.93531	4.0011	4.88596	0.027076	0.806347
ggt_476	.	1.93397	3.75532	3.42209	0.0643296	0.999243
ggt_129	.	1.93216	2.94904	1.62822	0.201949	0.999243
ggt_942	.	1.91093	3.40255	2.79245	0.094709	0.999243
ggt_1043	Ras-related protein Rab-3C	1.88607	5.10944	8.85147	0.00292852	0.288382
ggt_625	Uncharacterized aarF domain-containing protein kinase 5	1.87782	3.3987	2.52125	0.112322	0.999243
ggt_2839	.	1.86516	2.94449	1.78639	0.181367	0.999243
ggt_1339	.	1.86487	2.94449	1.78901	0.181047	0.999243
ggt_2342	Multiple epidermal growth factor-like domains protein 8	1.86484	2.94449	1.78924	0.181019	0.999243
ggt_1302	WD repeat-containing protein 88	1.86149	2.94496	1.78266	0.181823	0.999243
ggt_2283	Cdc42 effector protein 2	1.83567	7.6953	20.6199	5.6e-06	0.00234688
ggt_470	.	1.83511	2.93996	1.8061	0.178977	0.999243
ggt_85	Transcription factor HES-2 {ECO:0000250|UniProtKB:O54792, ECO:0000303|PubMed:17008450}	1.83505	2.93996	1.80852	0.178686	0.999243
ggt_1132	Calsenilin	1.82737	3.39442	1.92898	0.16487	0.999243
ggt_1623	.	1.81945	3.69266	3.06166	0.08016	0.999243
ggt_1646	.	1.81935	3.69266	3.05538	0.0804701	0.999243
ggt_257	.	1.81204	2.93544	1.7544	0.185325	0.999243
ggt_177	Inactive carboxypeptidase-like protein X2	1.81185	2.93544	1.75011	0.185863	0.999243
ggt_2915	Coiled-coil domain-containing protein 177	1.8096	2.9359	1.75552	0.185184	0.999243
ggt_668	Spectrin beta chain, non-erythrocytic 2	1.80942	2.9359	1.75196	0.18563	0.999243
ggt_1169	.	1.80381	3.33515	2.3811	0.122811	0.999243
ggt_1074	Hydrophilin YNL190W	1.78537	3.93261	4.05901	0.0439363	0.947538
ggt_2948	Chemokine-like receptor 1	1.77421	3.33124	2.37162	0.123559	0.999243
ggt_2884	.	1.76162	2.93093	1.4275	0.232172	0.999243
ggt_505	Protein FAM196A	1.76123	2.93093	1.42329	0.232863	0.999243
ggt_2993	.	1.75623	2.93139	1.42001	0.233402	0.999243
ggt_1493	.	1.74283	3.63413	2.91567	0.0877232	0.999243
ggt_419	Tonsoku-like protein	1.73312	3.32209	2.37005	0.123683	0.999243
ggt_1082	Dehydrogenase/reductase SDR family member 9	1.73208	4.64931	5.02614	0.0249675	0.797319
ggt_2922	IQ motif and SEC7 domain-containing protein 2	1.71942	4.899	6.00146	0.014294	0.676199
ggt_1386	.	1.7193	3.6308	3.23192	0.072216	0.999243
ggt_2404	CREB/ATF bZIP transcription factor	1.70205	3.62661	3.02663	0.0819081	0.999243
ggt_573	Myosin-binding protein C, fast-type	1.69952	3.31731	1.91589	0.16631	0.999243
ggt_563	Keratin, type I cytoskeletal 13	1.69025	3.3182	1.88564	0.169695	0.999243
ggt_303	NF-kappa-B inhibitor alpha	1.63379	10.4352	25.4694	4.49e-07	0.000219708
ggt_1007	Vasopressin V2 receptor	1.62873	3.83182	3.08411	0.0790605	0.999243
ggt_2919	.	1.61893	3.24987	1.57139	0.210005	0.999243
ggt_167	Hsp90 co-chaperone Cdc37	1.59589	4.40415	4.40768	0.0357774	0.897295
ggt_1627	CAP-Gly domain-containing linker protein 3	1.59351	3.82408	3.26356	0.0708351	0.999243
ggt_2701	Sphingosine-1-phosphate phosphatase 1	1.5751	3.82043	2.95542	0.0855898	0.999243
ggt_1053	Calmodulin-regulated spectrin-associated protein 3	1.5654	4.37556	4.57334	0.0324732	0.865853
ggt_9	Ras-interacting protein 1	1.54804	3.24061	1.85814	0.17284	0.999243
ggt_394	cAMP-specific 3',5'-cyclic phosphodiesterase 4C	1.54537	4.65678	4.87697	0.0272173	0.806347
ggt_458	Uncharacterized protein C8orf48	1.54078	3.5531	2.25091	0.133536	0.999243
ggt_2953	50S ribosomal protein L17 {ECO:0000255|HAMAP-Rule:MF_01368}	1.53803	3.55353	2.24192	0.134314	0.999243
ggt_590	NF-kappa-B inhibitor alpha	1.52677	7.69765	16.1152	5.96e-05	0.0158925
ggt_959	Ras association domain-containing protein 5	1.52401	4.61947	3.8223	0.0505748	0.952568
ggt_428	.	1.52202	3.23667	1.66117	0.197446	0.999243
ggt_2062	.	1.51745	3.77202	2.50327	0.11361	0.999243
ggt_2744	.	1.50081	5.33076	6.18203	0.0129054	0.649324
ggt_969	Probable G-protein coupled receptor 52	1.49604	3.23139	1.46544	0.226066	0.999243
ggt_154	Cilia- and flagella-associated protein 45 {ECO:0000312|HGNC:HGNC:17229}	1.49234	3.76832	2.69738	0.100514	0.999243
ggt_920	.	1.49175	3.76874	2.58521	0.107866	0.999243
ggt_1361	Lactose operon repressor	1.48222	5.15326	5.52415	0.0187557	0.757307
ggt_2858	.	1.47687	2.83079	1.08157	0.298347	0.999243
ggt_2830	.	1.47687	2.83079	1.08157	0.298347	0.999243
ggt_2943	.	1.47687	2.83079	1.08157	0.298347	0.999243
ggt_583	.	1.47458	2.83126	1.07845	0.299045	0.999243
ggt_541	.	1.45565	2.8262	1.05344	0.304716	0.999243
ggt_445	.	1.45565	2.8262	1.05344	0.304716	0.999243
ggt_518	Spectrin beta chain, non-erythrocytic 4	1.45565	2.8262	1.05344	0.304716	0.999243
ggt_30	Mitogen-activated protein kinase kinase kinase 12	1.45336	2.82668	1.05036	0.305423	0.999243
ggt_579	Ras GTPase-activating-like protein IQGAP3	1.45336	2.82668	1.05036	0.305423	0.999243
ggt_749	Filamin-C	1.44039	3.49384	1.97406	0.160017	0.999243
ggt_203	Spectrin beta chain, non-erythrocytic 2	1.43475	2.82163	1.02615	0.311064	0.999243
ggt_581	ATP-dependent DNA helicase Q4	1.43475	2.82163	1.02615	0.311064	0.999243
ggt_420	Kinesin heavy chain isoform 5A	1.43475	2.82163	1.02615	0.311064	0.999243
ggt_2970	.	1.43247	2.8221	1.02312	0.311781	0.999243
ggt_2939	.	1.43247	2.8221	1.02312	0.311781	0.999243
ggt_290	.	1.42847	3.15762	0.975479	0.323318	0.999243
ggt_2475	.	1.42831	3.15762	0.976477	0.32307	0.999243
ggt_2262	.	1.42758	3.4887	1.85242	0.173502	0.999243
ggt_461	Alanine aminotransferase 1	1.42758	3.4887	1.85259	0.173482	0.999243
ggt_550	.	1.41937	3.48957	2.0497	0.152236	0.999243
ggt_2903	V-type proton ATPase subunit B, kidney isoform	1.41417	2.81707	0.999667	0.317391	0.999243
ggt_146	TRIO and F-actin-binding protein	1.41417	2.81707	0.999667	0.317391	0.999243
ggt_712	.	1.41417	2.81707	0.999667	0.317391	0.999243
ggt_327	Complement decay-accelerating factor	1.41417	2.81707	0.999667	0.317391	0.999243
ggt_742	Granulocyte-macrophage colony-stimulating factor receptor subunit alpha	1.41189	2.81754	0.996674	0.318117	0.999243
ggt_306	Fibroblast growth factor 11	1.40925	3.15808	1.04492	0.306679	0.999243
ggt_1666	Gem-associated protein 7	1.40326	3.4853	2.00627	0.15665	0.999243
ggt_364	DNA-directed RNA polymerase subunit alpha {ECO:0000255|HAMAP-Rule:MF_00059}	1.3968	4.28717	2.37017	0.123674	0.999243
ggt_63	tRNA (guanine-N(1)-)-methyltransferase {ECO:0000255|HAMAP-Rule:MF_00605}	1.39268	3.93847	2.57584	0.108506	0.999243
ggt_2004	.	1.38811	8.13407	13.5653	0.000230411	0.048271
ggt_1066	.	1.38446	3.48061	1.81313	0.178133	0.999243
ggt_1163	Transcription intermediary factor 1-alpha	1.38226	3.48104	1.81572	0.177824	0.999243
ggt_722	Translation initiation factor IF-2 {ECO:0000255|HAMAP-Rule:MF_00100}	1.38075	3.48017	1.5781	0.209035	0.999243
ggt_1545	.	1.36604	4.2495	2.59313	0.107328	0.999243
ggt_1565	Exostosin-1c	1.36155	3.93008	2.3358	0.12643	0.999243
ggt_2227	.	1.35253	3.47636	1.51908	0.217759	0.999243
ggt_259	Voltage-dependent L-type calcium channel subunit alpha-1F	1.34428	3.15362	1.16748	0.27992	0.999243
ggt_516	.	1.34427	3.15362	1.16754	0.279907	0.999243
ggt_2135	.	1.34392	5.22708	5.00256	0.0253098	0.797319
ggt_417	RNA-directed DNA polymerase from mobile element jockey	1.33566	4.09275	2.75314	0.0970639	0.999243
ggt_2934	Vasohibin-1	1.32161	5.65956	5.64344	0.0175208	0.739119
ggt_1085	RelA-associated inhibitor	1.31756	3.69334	2.03793	0.153419	0.999243
ggt_2893	Discoidin domain-containing receptor 2	1.31751	3.69334	2.03538	0.153676	0.999243
ggt_1342	DNA-directed RNA polymerase II subunit RPB1	1.31587	3.69249	1.64254	0.199977	0.999243
ggt_127	Ankyrin repeat domain-containing protein SOWAHC	1.30644	5.12121	4.76591	0.0290287	0.826614
ggt_726	Scavenger receptor cysteine-rich type 1 protein M130	1.303	3.69418	1.60633	0.205008	0.999243
ggt_2941	50S ribosomal protein L4 {ECO:0000255|HAMAP-Rule:MF_01328}	1.28493	3.14474	1.23002	0.267404	0.999243
ggt_2382	.	1.27149	5.94606	7.45835	0.00631429	0.474867
ggt_984	Reticulon-2	1.2624	4.2037	1.77504	0.18276	0.999243
ggt_1233	Dehydrogenase/reductase SDR family member 4	1.2593	3.14031	1.10449	0.293283	0.999243
ggt_190	.	1.25903	3.14031	1.10073	0.294106	0.999243
ggt_2042	Espin-like protein	1.2564	4.04746	2.45069	0.117473	0.999243
ggt_2343	Shadow of prion protein	1.21321	3.63567	1.60324	0.205445	0.999243
ggt_1276	Myc-associated zinc finger protein	1.2122	4.78977	3.50086	0.0613368	0.999243
ggt_1542	RUS1 family protein C16orf58 homolog	1.20265	4.87998	3.71502	0.053925	0.964402
ggt_99	30S ribosomal protein S13 {ECO:0000255|HAMAP-Rule:MF_01315}	1.18949	4.18379	2.09125	0.148145	0.999243
ggt_2844	Glutamate receptor ionotropic, NMDA 2D	1.1713	3.82557	1.85124	0.173639	0.999243
ggt_1785	.	1.15134	5.72258	5.64263	0.0175289	0.739119
ggt_2435	General transcription factor II-I repeat domain-containing protein 2	1.14574	3.9921	2.03933	0.153278	0.999243
ggt_1032	Type 1 phosphatidylinositol 4,5-bisphosphate 4-phosphatase	1.14389	4.74418	2.93104	0.0868917	0.999243
ggt_694	.	1.12488	3.39556	0.833579	0.36124	0.999243
ggt_1004	Proto-oncogene Mas	1.10867	7.92369	7.97968	0.00473053	0.396418
ggt_2270	Cullin-associated NEDD8-dissociated protein 1	1.10855	5.07234	2.87574	0.0899238	0.999243
ggt_2286	.	1.09807	4.49974	2.12349	0.145056	0.999243
ggt_776	Myristoylated alanine-rich C-kinase substrate	1.09151	5.73633	5.09761	0.0239588	0.797319
ggt_404	Armadillo repeat-containing protein 5	1.0898	5.41192	3.78706	0.0516502	0.952568
ggt_465	Putative uncharacterized protein FLJ45035	1.08964	4.7223	2.40672	0.120816	0.999243
ggt_38	CAP-Gly domain-containing linker protein 3	1.08605	3.05631	0.586129	0.44392	0.999243
ggt_3008	Zinc finger and BTB domain-containing protein 39	1.08398	3.33677	0.85247	0.355855	0.999243
ggt_1584	Intercellular adhesion molecule 5	1.08273	9.7127	11.3457	0.000756233	0.116738
ggt_2584	.	1.0642	5.98409	5.06471	0.0244178	0.797319
ggt_123	Transmembrane protein FAM155A	1.06009	4.67925	1.58852	0.207538	0.999243
ggt_927	Flavin reductase (NADPH)	1.05203	4.79568	2.61245	0.106028	0.999243
ggt_721	.	1.05024	3.94353	1.60257	0.205539	0.999243
ggt_715	Chondroadherin	1.03787	3.93912	1.64689	0.199383	0.999243
ggt_51	.	1.03605	3.93952	1.57916	0.208882	0.999243
ggt_2507	.	1.0335	4.09259	1.48404	0.223144	0.999243
ggt_427	Zinc finger protein 282	1.03341	3.5631	1.22677	0.268036	0.999243
ggt_2865	.	1.03339	3.5631	1.22734	0.267924	0.999243
ggt_2367	.	1.03039	5.48527	3.63506	0.0565747	0.999243
ggt_1467	DNA damage-inducible transcript 4 protein	1.02181	8.90211	10.0693	0.0015076	0.184241
ggt_3030	.	1.0194	3.55844	1.14468	0.284666	0.999243
ggt_491	.	1.01762	3.05135	0.664905	0.414833	0.999243
ggt_2190	Homologous-pairing protein 2 homolog	1.01756	5.09833	3.14298	0.0762543	0.999243
ggt_605	1-phosphatidylinositol 4,5-bisphosphate phosphodiesterase gamma-1	1.01298	4.35974	1.78007	0.182141	0.999243
ggt_1598	Semaphorin-4C	1.00048	7.51137	6.98691	0.00821081	0.535162
ggt_2975	Ribosome maturation factor RimM {ECO:0000255|HAMAP-Rule:MF_00014}	0.998913	4.08561	1.43373	0.231156	0.999243
ggt_2897	Uncharacterized protein GAS8-AS1 {ECO:0000312|HGNC:HGNC:1197}	0.998725	3.55466	1.07263	0.300353	0.999243
ggt_2308	Gag polyprotein	0.997314	5.52588	3.80488	0.0511034	0.952568
ggt_348	Sialoadhesin	0.992964	3.0464	0.639667	0.423832	0.999243
ggt_2842	.	0.992929	3.0464	0.640152	0.423656	0.999243
ggt_2397	Regulation of nuclear pre-mRNA domain-containing protein 1A	0.992907	3.0464	0.64047	0.423541	0.999243
ggt_69	Multiple epidermal growth factor-like domains protein 8	0.989636	4.20393	1.5816	0.20853	0.999243
ggt_340	.	0.989263	3.32414	0.760008	0.383326	0.999243
ggt_197	CD59 glycoprotein	0.988312	7.815	5.68016	0.0171578	0.739119
ggt_774	.	0.988226	3.04687	0.671267	0.41261	0.999243
ggt_2	Multiple epidermal growth factor-like domains protein 8	0.988113	3.04687	0.673481	0.411841	0.999243
ggt_810	Glucokinase	0.98756	4.33414	1.75444	0.185319	0.999243
ggt_224	.	0.986998	3.04733	0.633055	0.426237	0.999243
ggt_1020	39S ribosomal protein L37, mitochondrial	0.982422	3.92715	1.18277	0.276794	0.999243
ggt_1561	.	0.982252	4.92975	2.46535	0.116382	0.999243
ggt_1270	Sarcoplasmic reticulum histidine-rich calcium-binding protein	0.969241	4.32516	1.60444	0.205275	0.999243
ggt_283	.	0.967879	3.04239	0.646011	0.421543	0.999243
ggt_2433	Zinc finger protein 64 homolog, isoforms 1 and 2	0.967834	3.04239	0.645579	0.421698	0.999243
ggt_521	BTB/POZ domain-containing protein KCTD16	0.96633	3.04193	0.60503	0.436665	0.999243
ggt_761	SH2 domain-containing adapter protein D	0.959655	3.04285	0.592663	0.441391	0.999243
ggt_1569	.	0.957777	4.82869	2.38305	0.122658	0.999243
ggt_1981	.	0.955125	3.88683	0.917255	0.338197	0.999243
ggt_1275	Coiled-coil domain-containing protein 70	0.950286	4.73411	2.22358	0.135918	0.999243
ggt_2224	.	0.948523	5.02429	1.37175	0.241512	0.999243
ggt_57	.	0.933692	9.34363	7.23994	0.00712995	0.510052
ggt_2001	Leucine-rich repeat-containing protein 70	0.932074	2.70243	0.379335	0.537959	0.999243
ggt_261	.	0.932074	2.70243	0.379335	0.537959	0.999243
ggt_3017	.	0.932074	2.70243	0.379335	0.537959	0.999243
ggt_375	.	0.932074	2.70243	0.379335	0.537959	0.999243
ggt_974	.	0.932074	2.70243	0.379335	0.537959	0.999243
ggt_893	.	0.932074	2.70243	0.379335	0.537959	0.999243
ggt_481	Neuronal pentraxin-2	0.932074	2.70243	0.379335	0.537959	0.999243
ggt_2831	Potassium-transporting ATPase alpha chain 1	0.932074	2.70243	0.379335	0.537959	0.999243
ggt_665	Polypeptide N-acetylgalactosaminyltransferase 12	0.932074	2.70243	0.379335	0.537959	0.999243
ggt_3029	.	0.932074	2.70243	0.379335	0.537959	0.999243
ggt_297	.	0.929979	2.70291	0.37783	0.538767	0.999243
ggt_360	Calmodulin-lysine N-methyltransferase	0.929979	2.70291	0.37783	0.538767	0.999243
ggt_328	.	0.929979	2.70291	0.37783	0.538767	0.999243
ggt_2779	V-type proton ATPase subunit B, kidney isoform	0.929979	2.70291	0.37783	0.538767	0.999243
ggt_1618	tRNA modification GTPase GTPBP3, mitochondrial	0.924435	4.314	1.26432	0.260835	0.999243
ggt_460	.	0.922301	4.31362	1.08936	0.296612	0.999243
ggt_939	.	0.919205	8.28918	2.00871	0.156398	0.999243
ggt_919	Armadillo repeat-containing protein 5	0.914498	4.4151	1.57041	0.210147	0.999243
ggt_271	.	0.911694	2.69781	0.365027	0.545728	0.999243
ggt_580	.	0.911694	2.69781	0.365027	0.545728	0.999243
ggt_402	Protein eyes shut homolog	0.911694	2.69781	0.365027	0.545728	0.999243
ggt_2867	Large neutral amino acids transporter small subunit 2	0.911694	2.69781	0.365027	0.545728	0.999243
ggt_314	.	0.911694	2.69781	0.365027	0.545728	0.999243
ggt_21	Spectrin beta chain, non-erythrocytic 4	0.909599	2.69828	0.363551	0.546541	0.999243
ggt_362	.	0.909599	2.69828	0.363551	0.546541	0.999243
ggt_3022	Cadherin-15	0.909599	2.69828	0.363551	0.546541	0.999243
ggt_4	Receptor tyrosine-protein kinase erbB-2	0.909599	2.69828	0.363551	0.546541	0.999243
ggt_2005	Glutamine-rich protein 2	0.907946	5.96149	1.32062	0.250481	0.999243
ggt_2541	Butyrophilin subfamily 1 member A1	0.907145	6.3652	4.67546	0.0305964	0.85466
ggt_144	.	0.905475	3.70273	1.00653	0.315736	0.999243
ggt_1554	Zinc finger and BTB domain-containing protein 45	0.903944	6.07619	4.12411	0.0422763	0.947538
ggt_782	.	0.895382	10.0706	9.60871	0.00193657	0.221548
ggt_352	Putative uncharacterized protein FLJ45035	0.891662	2.69319	0.351245	0.553409	0.999243
ggt_2756	Transcription factor AP-1	0.890401	7.18739	5.35429	0.0206713	0.757307
ggt_2809	Uncharacterized protein C14orf132 {ECO:0000305}	0.889568	2.69367	0.349798	0.554227	0.999243
ggt_181	Nucleoplasmin ATPase {ECO:0000305}	0.889568	2.69367	0.349798	0.554227	0.999243
ggt_409	FK506-binding protein-like	0.889209	4.62118	1.56101	0.211518	0.999243
ggt_2576	.	0.888695	3.87515	0.938375	0.332696	0.999243
ggt_329	Reticulon-3	0.887676	5.2402	1.98679	0.158677	0.999243
ggt_2764	Gag-Pro-Pol polyprotein	0.879503	7.88096	2.7717	0.0959444	0.999243
ggt_1909	Histone-lysine N-methyltransferase SETDB1	0.877515	5.55142	2.6128	0.106005	0.999243
ggt_954	Cytochrome c oxidase subunit 6A1, mitochondrial	0.872215	5.21117	2.13852	0.14364	0.999243
ggt_1507	.	0.870812	7.80463	4.70561	0.0300642	0.84787
ggt_1870	High affinity cAMP-specific and IBMX-insensitive 3',5'-cyclic phosphodiesterase 8B	0.869365	5.01473	1.80621	0.178963	0.999243
ggt_2457	Protein ZGRF1	0.866539	4.00027	0.935871	0.333342	0.999243
ggt_1781	Metallo-beta-lactamase domain-containing protein 1	0.859576	5.38627	2.16792	0.140917	0.999243
ggt_1930	Bifunctional protease/dUTPase	0.859307	3.49159	0.623268	0.429835	0.999243
ggt_279	Leucine-rich repeat-containing protein 70	0.858767	4.48983	1.4216	0.233141	0.999243
ggt_881	V-set and immunoglobulin domain-containing protein 8	0.855435	3.49071	0.781129	0.376796	0.999243
ggt_1818	Sodium-dependent neutral amino acid transporter SLC6A17	0.853404	4.93382	1.95804	0.161723	0.999243
ggt_2139	.	0.846023	4.1423	1.2839	0.257174	0.999243
ggt_688	Carnosine synthase 1 {ECO:0000312|EMBL:ADB91406.1}	0.844491	3.48557	0.630656	0.427115	0.999243
ggt_1960	.	0.842729	4.34935	0.899976	0.342788	0.999243
ggt_568	Tonsoku-like protein	0.840141	3.48601	0.747308	0.38733	0.999243
ggt_2407	Sterol regulatory element-binding protein cleavage-activating protein	0.839407	6.85178	4.34754	0.0370625	0.897295
ggt_1906	Folate receptor gamma	0.839111	4.3755	1.3775	0.240528	0.999243
ggt_736	Copine-2 {ECO:0000305}	0.838851	3.83565	0.728742	0.393291	0.999243
ggt_368	.	0.838449	6.58639	3.51173	0.0609357	0.999243
ggt_874	.	0.83811	3.48644	0.778987	0.377451	0.999243
ggt_756	Tristetraprolin	0.837389	9.61926	6.1475	0.0131598	0.649324
ggt_1405	.	0.836144	3.48688	0.739553	0.389804	0.999243
ggt_1105	ATP-dependent RNA helicase DQX1	0.836047	5.13797	2.12101	0.145291	0.999243
ggt_179	Tonsoku-like protein	0.834941	3.24574	0.448796	0.502907	0.999243
ggt_1427	.	0.833112	7.73899	2.47816	0.115437	0.999243
ggt_746	Gag-Pol polyprotein	0.823474	6.98342	2.56937	0.108951	0.999243
ggt_2278	Cyclin-G-associated kinase	0.823466	6.89866	4.45116	0.0348775	0.897295
ggt_660	Integrin alpha-10	0.821615	4.92475	1.61835	0.203323	0.999243
ggt_2344	.	0.820586	3.48218	0.715621	0.397584	0.999243
ggt_1827	.	0.817071	4.7556	1.64128	0.20015	0.999243
ggt_2504	Complement decay-accelerating factor, GPI-anchored	0.815981	5.18284	2.00471	0.156811	0.999243
ggt_252	Interleukin enhancer-binding factor 3	0.809917	3.78248	0.415697	0.519092	0.999243
ggt_1205	.	0.807251	7.68354	4.84796	0.0276788	0.81182
ggt_2648	AT-hook DNA-binding motif-containing protein 1	0.803895	8.57738	5.63233	0.0176322	0.739119
ggt_645	Zinc finger HIT domain-containing protein 2	0.802707	4.34147	0.96333	0.326349	0.999243
ggt_2281	Prolactin regulatory element-binding protein	0.802354	5.10924	1.79108	0.180795	0.999243
ggt_138	Lipoma HMGIC fusion partner-like 3 protein	0.795569	3.82624	0.856095	0.354834	0.999243
ggt_2841	Transcription factor p65	0.79346	3.98524	0.912723	0.339393	0.999243
ggt_917	.	0.790551	3.24134	0.450833	0.50194	0.999243
ggt_1850	Envelope glycoprotein	0.790311	3.98443	0.749959	0.386489	0.999243
ggt_1962	Protein lin-37 homolog	0.787613	6.17838	2.75391	0.097017	0.999243
ggt_1286	.	0.784823	8.01403	2.96082	0.0853048	0.999243
ggt_373	.	0.784008	4.21224	0.795295	0.372504	0.999243
ggt_2875	.	0.783336	3.47836	0.544725	0.460481	0.999243
ggt_523	Zinc finger and BTB domain-containing protein 12	0.782556	4.90141	1.54147	0.214399	0.999243
ggt_185	40S ribosomal protein S27-like	0.781623	4.36145	0.957541	0.327807	0.999243
ggt_1450	Sulfiredoxin-1	0.779961	6.89396	3.43847	0.0636945	0.999243
ggt_122	Myosin-binding protein C, fast-type	0.779948	3.24269	0.43784	0.508167	0.999243
ggt_2440	THAP domain-containing protein 5	0.779754	3.77792	0.401639	0.526244	0.999243
ggt_1070	Ankyrin repeat and BTB/POZ domain-containing protein BTBD11	0.778247	5.22478	1.897	0.168415	0.999243
ggt_1364	.	0.778233	3.82258	0.853442	0.35558	0.999243
ggt_755	.	0.777101	3.24224	0.490048	0.483906	0.999243
ggt_2035	Neurofilament medium polypeptide	0.776052	5.34191	1.93362	0.164363	0.999243
ggt_2936	Ankyrin repeat and SOCS box protein 16	0.76146	3.98209	0.702853	0.401827	0.999243
ggt_534	.	0.756505	3.2374	0.47938	0.488703	0.999243
ggt_735	Protein kinase C gamma type	0.752094	4.64652	0.950955	0.329476	0.999243
ggt_91	Multiple epidermal growth factor-like domains protein 8	0.751792	3.63808	0.583936	0.444774	0.999243
ggt_2389	Zinc finger protein with KRAB and SCAN domains 2	0.747906	4.23103	0.833836	0.361166	0.999243
ggt_2333	.	0.743574	3.63217	0.503823	0.477825	0.999243
ggt_1220	Protein FAM171A2	0.743559	3.63217	0.504072	0.477716	0.999243
ggt_1745	Endogenous retrovirus group K member 25 Pol protein	0.74043	3.81404	0.656242	0.41789	0.999243
ggt_1903	.	0.735054	4.42342	0.929215	0.335067	0.999243
ggt_2209	Molybdopterin synthase sulfur carrier subunit {ECO:0000255|HAMAP-Rule:MF_03051}	0.733446	4.95263	1.30025	0.254168	0.999243
ggt_689	.	0.730459	3.23301	0.419841	0.517016	0.999243
ggt_497	Myosin-binding protein C, fast-type	0.730336	3.23301	0.419006	0.517433	0.999243
ggt_640	Tonsoku-like protein	0.728698	3.63346	0.643054	0.422607	0.999243
ggt_692	Tubulin monoglycylase TTLL3	0.725618	3.23256	0.363894	0.546351	0.999243
ggt_1191	Neuroblast differentiation-associated protein AHNAK	0.717891	6.91523	2.06136	0.151075	0.999243
ggt_1734	.	0.716144	4.43381	0.649563	0.420269	0.999243
ggt_2177	Putative ATP-dependent RNA helicase DHX33	0.715854	5.98803	1.91586	0.166314	0.999243
ggt_228	.	0.713303	3.23391	0.350348	0.553916	0.999243
ggt_787	Ubiquitin-conjugating enzyme E2 C	0.710307	3.8157	0.42838	0.512785	0.999243
ggt_1893	Mucin-19	0.710283	5.2477	1.62725	0.202084	0.999243
ggt_1028	.	0.707428	3.94017	0.781515	0.376678	0.999243
ggt_2136	Cleavage stimulation factor subunit 2	0.705473	5.19806	1.32163	0.2503	0.999243
ggt_1733	Zinc finger protein 436	0.697153	6.59434	2.78908	0.0949089	0.999243
ggt_2082	.	0.696556	3.93496	0.486787	0.485364	0.999243
ggt_981	.	0.695591	3.62466	0.563801	0.452733	0.999243
ggt_2808	.	0.692629	4.41238	0.970979	0.324436	0.999243
ggt_1512	IQ motif and SEC7 domain-containing protein 2	0.692365	7.09035	2.34131	0.125984	0.999243
ggt_2887	Voltage-dependent L-type calcium channel subunit alpha-1C	0.691575	3.57652	0.297181	0.585655	0.999243
ggt_695	.	0.691401	4.67967	1.01119	0.314617	0.999243
ggt_1422	EGF-containing fibulin-like extracellular matrix protein 2	0.690655	4.19382	0.842944	0.358556	0.999243
ggt_426	5-oxoprolinase	0.690206	5.223	1.04995	0.305518	0.999243
ggt_1822	.	0.687883	4.84961	1.19304	0.274717	0.999243
ggt_1188	.	0.684946	5.05288	1.39548	0.237482	0.999243
ggt_2364	Glutamine-rich protein 2	0.684499	5.91048	2.28262	0.130831	0.999243
ggt_1894	Ataxin-7-like protein 1	0.68215	4.18884	0.818199	0.365707	0.999243
ggt_852	Protein aurora borealis	0.681582	4.18922	0.85905	0.354005	0.999243
ggt_1494	Putative tRNA (cytidine(32)/guanosine(34)-2'-O)-methyltransferase {ECO:0000255|HAMAP-Rule:MF_03162}	0.680362	5.90786	2.2318	0.135196	0.999243
ggt_90	.	0.679257	3.77051	0.543402	0.461026	0.999243
ggt_748	.	0.678524	6.39812	1.45503	0.227722	0.999243
ggt_452	Protease	0.678143	2.94572	0.231849	0.630156	0.999243
ggt_2772	ATP-dependent DNA helicase Q4	0.677831	2.94572	0.232014	0.630034	0.999243
ggt_1535	Uncharacterized protein C1orf111 homolog	0.676945	4.29314	0.816758	0.36613	0.999243
ggt_1828	Integrin alpha-5	0.671746	10.7611	4.59216	0.0321186	0.865853
ggt_1898	.	0.668356	4.97598	1.23972	0.265525	0.999243
ggt_1182	DDB1- and CUL4-associated factor 11	0.668259	5.58468	1.68556	0.194188	0.999243
ggt_2160	Scavenger receptor cysteine-rich type 1 protein M130	0.667618	6.03662	2.04352	0.152856	0.999243
ggt_1397	.	0.665798	7.46445	2.62107	0.105453	0.999243
ggt_1475	Elongation factor Ts, mitochondrial {ECO:0000255|HAMAP-Rule:MF_03135}	0.665744	5.1693	1.42446	0.232671	0.999243
ggt_161	Zinc finger and BTB domain-containing protein 39	0.662252	4.04833	0.568805	0.450734	0.999243
ggt_3023	.	0.657379	2.94619	0.237034	0.626357	0.999243
ggt_2474	Integrin beta-4	0.657225	2.94619	0.237106	0.626304	0.999243
ggt_815	.	0.657204	3.71549	0.221321	0.638035	0.999243
ggt_119	Serine/threonine-protein kinase PLK1	0.657182	2.94619	0.237126	0.62629	0.999243
ggt_680	Zinc finger protein 189	0.65715	3.71549	0.221474	0.637919	0.999243
ggt_1633	MARVEL domain-containing protein 1	0.655746	6.79889	2.73534	0.0981507	0.999243
ggt_2733	Histone-lysine N-methyltransferase SMYD3	0.652196	3.76723	0.541741	0.461712	0.999243
ggt_1076	IgA FC receptor	0.650781	4.28522	0.824109	0.363981	0.999243
ggt_2348	Uncharacterized protein C1orf198 homolog	0.649735	6.132	1.18118	0.277116	0.999243
ggt_936	.	0.649274	5.32608	1.44555	0.229244	0.999243
ggt_1139	Phosphoribosylformylglycinamidine synthase	0.648981	4.73895	0.878976	0.348482	0.999243
ggt_1882	Coiled-coil domain-containing protein 142	0.647811	6.5847	2.31308	0.12829	0.999243
ggt_1596	Tonsoku-like protein	0.64497	4.96567	1.20831	0.271667	0.999243
ggt_2476	.	0.639483	4.48391	0.845423	0.35785	0.999243
ggt_1435	E3 ubiquitin-protein ligase RNF182	0.637702	4.0456	0.69427	0.404716	0.999243
ggt_278	Filamin-C	0.630117	3.41048	0.391437	0.531545	0.999243
ggt_2929	Microtubule-associated serine/threonine-protein kinase 1	0.628658	3.76395	0.366546	0.544893	0.999243
ggt_1198	Neuronal-glial cell adhesion molecule	0.626217	5.25413	1.15856	0.281764	0.999243
ggt_1652	Dolichol-phosphate mannosyltransferase subunit 3	0.623173	6.19942	1.89834	0.168264	0.999243
ggt_2026	.	0.621584	4.15529	0.640918	0.423379	0.999243
ggt_1002	.	0.621054	3.89401	0.457802	0.498653	0.999243
ggt_2751	CAD protein	0.620178	5.80151	1.71334	0.190553	0.999243
ggt_3025	.	0.619646	2.94119	0.222636	0.637039	0.999243
ggt_2253	.	0.615162	8.61154	1.78859	0.181098	0.999243
ggt_10	Multiple epidermal growth factor-like domains protein 8	0.613742	6.35251	2.1115	0.146196	0.999243
ggt_126	.	0.61332	2.94212	0.21812	0.640476	0.999243
ggt_2242	Ovarian abundant message protein	0.613312	7.25462	1.89986	0.168094	0.999243
ggt_111	Glutamate receptor ionotropic, NMDA 2D	0.613172	2.94212	0.21844	0.640231	0.999243
ggt_667	Probable phosphoribosylformylglycinamidine synthase, chloroplastic/mitochondrial	0.611198	3.75943	0.422399	0.515742	0.999243
ggt_1708	Uncharacterized protein C20orf196 homolog	0.611196	2.94165	0.229248	0.632082	0.999243
ggt_3024	.	0.611128	2.94165	0.229357	0.632001	0.999243
ggt_2087	Uncharacterized protein KIAA1671	0.605465	5.3078	1.06093	0.303004	0.999243
ggt_3016	CXXC-type zinc finger protein 4	0.604435	4.8781	0.995516	0.318398	0.999243
ggt_2737	Uncharacterized protein KIAA0754	0.604019	7.4738	1.89834	0.168265	0.999243
ggt_2200	Ras/Rap GTPase-activating protein SynGAP	0.603232	5.87349	1.33283	0.248302	0.999243
ggt_575	Mitogen-activated protein kinase 7	0.603106	5.74837	1.44584	0.229197	0.999243
ggt_1045	Probable E3 ubiquitin-protein ligase DTX3	0.602455	6.47587	1.7621	0.184363	0.999243
ggt_2685	Laminin subunit beta-1	0.602148	5.88827	1.24608	0.264302	0.999243
ggt_2739	.	0.602028	3.88872	0.480952	0.487991	0.999243
ggt_2711	Ras GTPase-activating protein 1	0.596452	5.19333	1.04011	0.307795	0.999243
ggt_1998	Myosin light chain kinase, smooth muscle	0.595406	7.38022	2.23544	0.134878	0.999243
ggt_1662	.	0.594397	5.12469	0.959721	0.327257	0.999243
ggt_2006	.	0.592669	5.24954	1.04885	0.305771	0.999243
ggt_1756	Formin-like protein 3	0.591089	5.70861	1.37154	0.241548	0.999243
ggt_657	Transmembrane O-methyltransferase {ECO:0000250|UniProtKB:A1Y9I9}	0.589892	2.93666	0.20889	0.647639	0.999243
ggt_236	Leucine-rich repeat-containing protein 20	0.58986	2.93666	0.208555	0.647902	0.999243
ggt_77	.	0.588993	2.93713	0.219075	0.639746	0.999243
ggt_430	.	0.58698	3.40144	0.318473	0.572527	0.999243
ggt_1083	.	0.585357	3.401	0.29916	0.584409	0.999243
ggt_2699	Protein ABHD18 {ECO:0000305}	0.584604	5.89053	1.61666	0.203559	0.999243
ggt_117	Leucine-rich repeat and guanylate kinase domain-containing protein	0.583807	2.93759	0.203082	0.652245	0.999243
ggt_2796	.	0.57851	4.93191	0.807139	0.368967	0.999243
ggt_1213	RUN and SH3 domain-containing protein 1	0.578261	5.70146	1.30358	0.253561	0.999243
ggt_1024	Arf-GAP with GTPase, ANK repeat and PH domain-containing protein 2	0.57485	7.96448	2.3095	0.128585	0.999243
ggt_2109	Beta-adducin	0.574708	6.74851	1.91793	0.166085	0.999243
ggt_1757	Tensin-2	0.573981	6.83063	1.79777	0.179982	0.999243
ggt_2162	Solute carrier family 12 member 4	0.57372	5.29072	0.802767	0.370267	0.999243
ggt_1759	.	0.573708	8.86491	3.12286	0.0772009	0.999243
ggt_2090	Protein TANC2	0.572911	4.99677	0.923094	0.336664	0.999243
ggt_2651	Unconventional myosin-IXa	0.572857	4.54954	0.649945	0.420132	0.999243
ggt_1433	.	0.572817	4.00132	0.379262	0.537998	0.999243
ggt_2976	.	0.571122	4.85576	0.831662	0.361793	0.999243
ggt_2402	Serine/threonine-protein kinase PAK 4	0.569881	5.38755	1.17722	0.277922	0.999243
ggt_1058	Cytochrome P450 11B, mitochondrial	0.568281	3.83875	0.212823	0.644564	0.999243
ggt_242	.	0.567993	4.13946	0.563578	0.452822	0.999243
ggt_1863	Protocadherin gamma-C5	0.565027	7.78539	2.06668	0.150549	0.999243
ggt_66	.	0.561103	4.99421	0.762141	0.382659	0.999243
ggt_948	.	0.56107	3.88188	0.439575	0.507328	0.999243
ggt_2189	Sulfate transporter	0.558434	4.52746	0.502946	0.478209	0.999243
ggt_1690	.	0.558412	4.24224	0.589796	0.442498	0.999243
ggt_2346	Latent-transforming growth factor beta-binding protein 1	0.556688	7.65009	2.15606	0.142008	0.999243
ggt_1453	Signal-induced proliferation-associated 1-like protein 3	0.554379	7.00462	1.94973	0.162616	0.999243
ggt_2708	Carboxy-terminal kinesin 2	0.552738	5.22818	0.910326	0.340028	0.999243
ggt_763	.	0.551809	3.5651	0.319228	0.572072	0.999243
ggt_1055	PIH1 domain-containing protein 1	0.551216	6.184	1.60604	0.205049	0.999243
ggt_2861	.	0.550127	3.56466	0.34797	0.555265	0.999243
ggt_2185	1-phosphatidylinositol phosphodiesterase	0.547843	8.44395	1.41203	0.23472	0.999243
ggt_1673	CLAVATA3/ESR (CLE)-related protein 1	0.546619	5.03367	0.71394	0.398139	0.999243
ggt_2114	.	0.546522	5.22283	0.671325	0.41259	0.999243
ggt_2484	.	0.546428	3.96295	0.190107	0.662827	0.999243
ggt_2164	.	0.54508	4.52927	0.659084	0.416883	0.999243
ggt_1883	.	0.544626	8.8135	2.1068	0.146645	0.999243
ggt_2263	RasGAP-activating-like protein 1 {ECO:0000305}	0.543373	4.35429	0.491586	0.483221	0.999243
ggt_1735	WD repeat-containing protein 90	0.542857	4.67952	0.526884	0.46792	0.999243
ggt_1533	Signal-induced proliferation-associated 1-like protein 3	0.542138	4.84582	0.723891	0.394871	0.999243
ggt_1515	TAF6-like RNA polymerase II p300/CBP-associated factor-associated factor 65 kDa subunit 6L	0.542018	5.47149	0.918376	0.337902	0.999243
ggt_2335	Granzyme G	0.540181	8.41689	1.94333	0.163308	0.999243
ggt_2763	Vacuolar protein sorting-associated protein 13B	0.537979	4.98367	0.767204	0.381083	0.999243
ggt_1787	Glutamine-rich protein 2	0.537243	9.55072	2.57833	0.108336	0.999243
ggt_1801	RNA 3'-terminal phosphate cyclase-like protein	0.536192	4.61809	0.53777	0.463358	0.999243
ggt_2952	Tubulin monoglycylase TTLL3	0.535134	2.93307	0.152072	0.696563	0.999243
ggt_74	.	0.53488	2.93307	0.151681	0.696934	0.999243
ggt_222	Autophagy-related protein 9A	0.534474	3.56	0.340829	0.559351	0.999243
ggt_1897	Transcription cofactor HES-6	0.534166	5.22638	0.675705	0.411069	0.999243
ggt_6	Inositol-3-phosphate synthase 1	0.533221	4.54353	0.464002	0.49576	0.999243
ggt_2256	.	0.532979	3.708	0.296197	0.586277	0.999243
ggt_2874	Retina-specific copper amine oxidase	0.532809	3.56043	0.337832	0.561084	0.999243
ggt_1491	Uncharacterized protein C2orf16	0.532798	3.56043	0.336069	0.562107	0.999243
ggt_1982	Ubiquitin-conjugating enzyme E2 Q2	0.532647	6.05498	1.42945	0.231855	0.999243
ggt_2192	DNA polymerase alpha subunit B	0.532468	6.76645	1.80135	0.17955	0.999243
ggt_438	.	0.530387	3.56087	0.303762	0.581533	0.999243
ggt_975	Leucine-rich repeat-containing protein 61	0.530384	3.56087	0.30362	0.581622	0.999243
ggt_1086	Coiled-coil and C2 domain-containing protein 1A	0.527352	6.28331	1.42959	0.231831	0.999243
ggt_116	Glutamate-rich WD repeat-containing protein 1	0.526192	5.31983	0.856082	0.354837	0.999243
ggt_2965	Protein KTI12 homolog	0.525813	4.89408	0.600578	0.438358	0.999243
ggt_1221	SUMO-activating enzyme subunit 1	0.523711	10.0115	3.30719	0.0689775	0.999243
ggt_2113	Transmembrane protein 107	0.522293	5.41954	0.79126	0.373719	0.999243
ggt_1651	Steroid receptor RNA activator 1	0.52161	4.34949	0.362694	0.547014	0.999243
ggt_2122	Acylamino-acid-releasing enzyme	0.519097	4.21018	0.362695	0.547013	0.999243
ggt_1848	Aminomethyltransferase, mitochondrial	0.51785	5.81613	0.956321	0.328116	0.999243
ggt_1112	Nuclear receptor subfamily 2 group F member 6	0.517509	4.32787	0.523571	0.469323	0.999243
ggt_1217	Uncharacterized protein slr1819	0.514629	5.25976	0.836132	0.360505	0.999243
ggt_1081	E3 ubiquitin-protein ligase TRIM39	0.514397	7.07561	1.57681	0.209221	0.999243
ggt_2353	Receptor-type tyrosine-protein phosphatase S	0.51392	6.23076	0.871613	0.350509	0.999243
ggt_836	NADH dehydrogenase [ubiquinone] 1 beta subcomplex subunit 7	0.513728	7.69429	1.91301	0.166629	0.999243
ggt_1498	Vinexin	0.512214	4.75701	0.610583	0.434569	0.999243
ggt_1873	.	0.511853	7.28822	1.01847	0.312883	0.999243
ggt_1379	.	0.505276	5.08195	0.759957	0.383342	0.999243
ggt_2866	.	0.501817	3.70384	0.298343	0.584923	0.999243
ggt_2416	.	0.50043	4.74498	0.551868	0.457556	0.999243
ggt_1099	DNA-directed RNA polymerase I subunit RPA34	0.50015	5.15243	0.620802	0.430749	0.999243
ggt_1249	DNA-directed RNA polymerase II subunit RPB1	0.499039	5.19169	0.727103	0.393824	0.999243
ggt_778	Vinexin	0.498817	5.81158	1.06678	0.301674	0.999243
ggt_737	Cytochrome c oxidase assembly factor 3 homolog, mitochondrial	0.498588	6.16463	1.00514	0.316069	0.999243
ggt_1156	.	0.498049	3.70469	0.291528	0.589243	0.999243
ggt_514	Histone-lysine N-methyltransferase SETMAR {ECO:0000305}	0.498	3.70469	0.291738	0.589109	0.999243
ggt_1520	Transcription termination factor 4, mitochondrial	0.497805	6.25974	1.25636	0.262342	0.999243
ggt_822	.	0.496022	6.54483	1.29659	0.254838	0.999243
ggt_2352	Phosphoinositide 3-kinase regulatory subunit 4	0.494889	8.80878	2.36924	0.123748	0.999243
ggt_2144	Phosphoenolpyruvate carboxykinase [GTP], mitochondrial	0.494878	7.41831	1.63917	0.20044	0.999243
ggt_2471	RNA-directed DNA polymerase from mobile element jockey	0.494768	6.74044	1.41194	0.234735	0.999243
ggt_539	.	0.491406	6.1122	0.71869	0.396574	0.999243
ggt_2575	.	0.490279	7.35787	0.989952	0.319754	0.999243
ggt_2677	.	0.489828	3.15037	0.174767	0.67591	0.999243
ggt_644	.	0.48787	3.15083	0.171954	0.678381	0.999243
ggt_1350	Epoxide hydrolase 3	0.486789	5.30359	0.608116	0.435498	0.999243
ggt_504	Transcription factor jun-D	0.485404	10.8531	2.4933	0.114332	0.999243
ggt_866	B-cell lymphoma 3 protein	0.484813	10.6972	2.09544	0.147739	0.999243
ggt_2379	.	0.484803	4.10011	0.413458	0.52022	0.999243
ggt_1170	Ataxin-7-like protein 2	0.482517	5.18393	0.640467	0.423542	0.999243
ggt_455	Reticulocalbin-3	0.482049	5.93839	1.08302	0.298024	0.999243
ggt_2201	Mannose-P-dolichol utilization defect 1 protein	0.477686	7.98961	1.60679	0.204944	0.999243
ggt_623	Proline-rich protein 7	0.475886	4.49207	0.440232	0.50701	0.999243
ggt_1750	.	0.475162	5.05954	0.566916	0.451487	0.999243
ggt_2713	Thyroid adenoma-associated protein homolog	0.474163	6.63356	1.31228	0.251982	0.999243
ggt_1755	.	0.474136	7.69784	1.25445	0.262704	0.999243
ggt_2421	ARF GTPase-activating protein GIT1	0.472556	5.29334	0.673483	0.41184	0.999243
ggt_2812	.	0.472107	4.09621	0.398511	0.527859	0.999243
ggt_2871	.	0.471687	6.37424	1.33142	0.248553	0.999243
ggt_1624	Insulin gene enhancer protein ISL-2	0.469869	5.60721	0.826038	0.363421	0.999243
ggt_2694	.	0.469306	7.61654	1.52845	0.216345	0.999243
ggt_947	.	0.467429	5.48562	0.632716	0.426361	0.999243
ggt_2427	.	0.464034	4.40637	0.423098	0.515395	0.999243
ggt_2986	Protein capicua homolog	0.463832	5.41493	0.579865	0.446365	0.999243
ggt_2616	Secretion-regulating guanine nucleotide exchange factor	0.463823	6.54525	1.10375	0.293444	0.999243
ggt_877	Diacylglycerol O-acyltransferase 1	0.462924	5.67318	0.82175	0.364669	0.999243
ggt_2325	p21-activated protein kinase-interacting protein 1-like	0.460971	5.59732	0.885877	0.346597	0.999243
ggt_2571	Basement membrane-specific heparan sulfate proteoglycan core protein	0.460476	8.28987	0.627217	0.428378	0.999243
ggt_2462	.	0.460137	3.14593	0.166469	0.683269	0.999243
ggt_422	Creatine kinase M-type	0.460073	3.14593	0.166748	0.683018	0.999243
ggt_616	Cytosolic phospholipase A2 zeta	0.460016	3.14593	0.167	0.682792	0.999243
ggt_2834	.	0.459842	7.84744	1.47009	0.225332	0.999243
ggt_2356	Homer protein homolog 2	0.459823	3.69639	0.267408	0.605076	0.999243
ggt_1500	Adenylate cyclase type 6	0.458326	7.08652	1.41048	0.234977	0.999243
ggt_2132	Probable ATP-dependent RNA helicase DHX34	0.457393	7.26519	1.30428	0.253433	0.999243
ggt_2454	Ataxin-7-like protein 3 {ECO:0000255|HAMAP-Rule:MF_03047}	0.452165	4.19328	0.316478	0.573732	0.999243
ggt_247	.	0.451798	8.76389	1.59032	0.20728	0.999243
ggt_490	POU domain, class 2, transcription factor 2	0.44934	6.45156	1.17017	0.279367	0.999243
ggt_582	RNA-directed DNA polymerase from mobile element jockey	0.44728	7.15	1.42135	0.233182	0.999243
ggt_2371	.	0.446505	4.19405	0.370546	0.542707	0.999243
ggt_2115	Zinc finger CCHC domain-containing protein 2	0.445714	6.1728	0.791834	0.373546	0.999243
ggt_885	G patch domain-containing protein 4	0.439723	6.04185	0.860753	0.353528	0.999243
ggt_1665	26S protease regulatory subunit 6B	0.439055	8.34039	1.54481	0.213904	0.999243
ggt_1626	NF-kappa-B inhibitor delta	0.437425	9.76908	2.21697	0.136501	0.999243
ggt_302	Potassium-transporting ATPase alpha chain 1	0.436475	3.1415	0.143797	0.704535	0.999243
ggt_418	.	0.435222	8.84894	0.980772	0.322008	0.999243
ggt_443	Actin-binding Rho-activating protein	0.434953	4.18984	0.32905	0.566219	0.999243
ggt_2961	.	0.433955	3.14195	0.142484	0.705824	0.999243
ggt_2133	Sodium/potassium-transporting ATPase subunit beta-1	0.431784	7.40318	1.19838	0.273645	0.999243
ggt_1128	.	0.429477	3.64675	0.129038	0.719432	0.999243
ggt_609	Protein Dos	0.428935	5.21204	0.572928	0.449098	0.999243
ggt_856	Pol polyprotein	0.428722	4.79343	0.426966	0.513482	0.999243
ggt_2340	Non-receptor tyrosine-protein kinase TYK2	0.426353	6.83164	1.16725	0.279967	0.999243
ggt_2503	Guanylate-binding protein 4	0.42533	11.5273	0.782603	0.376346	0.999243
ggt_560	Ras GTPase-activating-like protein IQGAP3	0.425275	3.33358	0.147357	0.701074	0.999243
ggt_1358	Ras/Rap GTPase-activating protein SynGAP	0.423496	5.21383	0.549696	0.458442	0.999243
ggt_2079	Transcription factor SOX-21	0.423242	4.28658	0.352777	0.552545	0.999243
ggt_2311	Sulfhydryl oxidase 1	0.422662	6.14322	0.941959	0.331774	0.999243
ggt_2555	Zinc finger protein 282	0.421157	6.32302	1.0344	0.309128	0.999243
ggt_621	Carnitine O-acetyltransferase	0.42075	7.10702	1.19503	0.274317	0.999243
ggt_2147	tRNA (guanine-N(7)-)-methyltransferase {ECO:0000255|HAMAP-Rule:MF_03055}	0.419834	6.46025	1.07221	0.300447	0.999243
ggt_264	Putative transmembrane protein INAFM2 {ECO:0000305}	0.418774	4.08456	0.25035	0.616829	0.999243
ggt_1704	Max-interacting protein 1	0.418256	3.94483	0.233282	0.629101	0.999243
ggt_291	Splicing factor 3B subunit 2	0.41536	6.3671	1.01983	0.312559	0.999243
ggt_719	Spectrin beta chain, non-erythrocytic 2	0.415186	5.57869	0.607605	0.435691	0.999243
ggt_1593	.	0.414081	4.91273	0.438476	0.507859	0.999243
ggt_2707	.	0.413962	6.69333	0.820571	0.365013	0.999243
ggt_2606	VIP36-like protein	0.413419	4.63472	0.398652	0.527786	0.999243
ggt_2806	.	0.412773	3.86662	0.101003	0.750629	0.999243
ggt_1165	GRAM domain-containing protein 2	0.412677	4.70669	0.409445	0.522251	0.999243
ggt_1601	Histone-lysine N-methyltransferase 2D	0.412044	7.53531	1.07119	0.300678	0.999243
ggt_2252	E3 SUMO-protein ligase EGR2	0.409649	6.42002	0.683238	0.408474	0.999243
ggt_2625	Stabilin-1	0.408729	5.03353	0.439495	0.507366	0.999243
ggt_738	Ribonucleoprotein PTB-binding 1	0.406415	5.52901	0.651052	0.419737	0.999243
ggt_556	.	0.402704	7.14936	0.518758	0.471372	0.999243
ggt_2377	Procollagen galactosyltransferase 1	0.402647	7.92865	1.21839	0.269677	0.999243
ggt_267	Transcription factor jun-D	0.401373	13.1827	1.07906	0.298909	0.999243
ggt_1714	T-lymphocyte surface antigen Ly-9	0.400009	6.09776	0.395476	0.529435	0.999243
ggt_2225	Guanine nucleotide-binding protein subunit beta-5	0.399523	6.55507	0.884066	0.34709	0.999243
ggt_2093	Glioma tumor suppressor candidate region gene 1 protein	0.398462	7.3265	1.04234	0.307277	0.999243
ggt_808	.	0.39762	9.06119	1.51665	0.218127	0.999243
ggt_20	.	0.397229	5.54068	0.339916	0.559878	0.999243
ggt_2784	.	0.396049	6.21209	0.799502	0.371242	0.999243
ggt_1622	Histone-lysine N-methyltransferase SETD1A	0.394711	7.17364	0.895911	0.343881	0.999243
ggt_1056	GDNF-inducible zinc finger protein 1	0.394285	3.94123	0.23892	0.624987	0.999243
ggt_1976	Inositol polyphosphate 1-phosphatase	0.394255	9.39421	1.3464	0.245908	0.999243
ggt_937	.	0.394191	6.32531	0.657512	0.41744	0.999243
ggt_507	Anti-apoptotic protein NR13	0.394161	9.46153	1.21499	0.270345	0.999243
ggt_1111	Zinc finger protein 638	0.394081	8.5436	1.10275	0.293664	0.999243
ggt_603	Myosin-binding protein C, fast-type	0.392658	3.13753	0.105174	0.745707	0.999243
ggt_2635	.	0.391028	4.3704	0.3196	0.571848	0.999243
ggt_654	RNA-binding protein 10	0.390534	3.32966	0.133143	0.715195	0.999243
ggt_1663	.	0.390196	3.32922	0.13976	0.708519	0.999243
ggt_184	.	0.390116	3.32922	0.139892	0.708388	0.999243
ggt_1326	.	0.390033	4.47044	0.244516	0.620963	0.999243
ggt_1057	Peptidyl-prolyl cis-trans isomerase A	0.387447	8.51326	1.17185	0.279022	0.999243
ggt_1995	Ras association domain-containing protein 1	0.386444	8.98538	0.708955	0.399791	0.999243
ggt_2553	.	0.386334	6.44074	0.856351	0.354762	0.999243
ggt_2137	Fc receptor-like protein 3	0.385986	8.09124	0.838063	0.359951	0.999243
ggt_86	Niemann-Pick C1-like protein 1	0.385408	4.89625	0.363714	0.546451	0.999243
ggt_1523	INO80 complex subunit E	0.384565	7.40127	0.977885	0.322721	0.999243
ggt_1739	Protein CutA	0.38444	6.15924	0.574878	0.448327	0.999243
ggt_1200	Endogenous retrovirus group K member 18 Pol protein	0.383137	3.13662	0.085741	0.769663	0.999243
ggt_2067	.	0.383107	5.78729	0.545828	0.460027	0.999243
ggt_1468	.	0.382192	6.94042	0.890413	0.345365	0.999243
ggt_598	Ras-related protein Rab-15	0.381068	7.29629	0.918915	0.33776	0.999243
ggt_1122	.	0.379623	7.18165	0.860753	0.353528	0.999243
ggt_854	Protein lifeguard 1	0.379536	4.15553	0.212675	0.644679	0.999243
ggt_2183	.	0.378441	5.52118	0.448619	0.502991	0.999243
ggt_286	.	0.37791	3.49098	0.108775	0.741543	0.999243
ggt_2877	ATP-dependent DNA helicase Q4	0.374388	3.32398	0.106612	0.744035	0.999243
ggt_1003	Zinc finger MIZ domain-containing protein 2	0.374028	8.53423	1.19872	0.273577	0.999243
ggt_2319	.	0.373867	4.05017	0.219647	0.639309	0.999243
ggt_2967	.	0.373851	4.05017	0.21972	0.639253	0.999243
ggt_2696	Zinc finger MIZ domain-containing protein 2	0.373578	10.7382	1.59567	0.206519	0.999243
ggt_1737	Poly [ADP-ribose] polymerase 10	0.372744	9.14138	0.839943	0.359413	0.999243
ggt_2643	Nuclear pore membrane glycoprotein 210	0.371434	4.15631	0.220089	0.638972	0.999243
ggt_393	.	0.371105	3.32442	0.124424	0.724285	0.999243
ggt_1268	Protein timeless homolog	0.370011	4.05177	0.192519	0.660828	0.999243
ggt_1175	TNF receptor-associated factor 4	0.369201	3.32487	0.129326	0.719132	0.999243
ggt_437	.	0.36919	3.32487	0.129163	0.719302	0.999243
ggt_2410	SAFB-like transcription modulator	0.368972	5.62886	0.571815	0.449538	0.999243
ggt_2535	Potassium voltage-gated channel subfamily C member 1	0.368692	7.24869	0.912812	0.339369	0.999243
ggt_1682	Zinc transporter SLC39A7	0.368453	6.0059	0.574475	0.448486	0.999243
ggt_2822	Alpha-1,3-mannosyl-glycoprotein 2-beta-N-acetylglucosaminyltransferase	0.367239	9.43805	1.46029	0.226884	0.999243
ggt_2523	Borealin {ECO:0000250|UniProtKB:Q3KPK4}	0.36719	7.22643	0.904804	0.341497	0.999243
ggt_3	TBC1 domain family member 10B	0.367109	6.79324	0.679488	0.409763	0.999243
ggt_293	V-set and immunoglobulin domain-containing protein 4	0.367009	8.83553	0.893517	0.344526	0.999243
ggt_1079	Cytochrome c oxidase subunit 7A1, mitochondrial	0.3664	5.34249	0.333239	0.563758	0.999243
ggt_153	Probable E3 ubiquitin-protein ligase DTX3	0.36629	3.32531	0.120447	0.72855	0.999243
ggt_2652	Zinc finger protein 574	0.365744	8.10565	0.862215	0.35312	0.999243
ggt_1519	C-X-C chemokine receptor type 2	0.365129	5.6066	0.341355	0.559048	0.999243
ggt_1287	Sugar transporter SWEET1	0.364449	8.74488	1.21306	0.270727	0.999243
ggt_2894	Cytochrome b561 domain-containing protein 2	0.362939	7.78775	0.857551	0.354425	0.999243
ggt_423	.	0.362536	7.12485	0.744468	0.388233	0.999243
ggt_1469	Ankyrin repeat domain-containing protein 61	0.361447	3.93243	0.153393	0.695314	0.999243
ggt_2954	Immediate early response gene 5 protein	0.36105	10.3564	1.58009	0.208747	0.999243
ggt_1030	Retina-specific copper amine oxidase	0.35985	3.49142	0.122107	0.72676	0.999243
ggt_2654	T-cell receptor delta chain C region	0.359301	5.18157	0.395863	0.529233	0.999243
ggt_1164	Procollagen C-endopeptidase enhancer 1	0.356827	4.44406	0.250985	0.616382	0.999243
ggt_973	Exosome complex component RRP41	0.356614	7.97689	0.87915	0.348435	0.999243
ggt_513	Large proline-rich protein BAG6	0.356161	7.14167	0.841026	0.359103	0.999243
ggt_1880	TBC1 domain family member 15	0.355178	6.84175	0.805503	0.369453	0.999243
ggt_281	Gap junction delta-2 protein	0.354079	4.15205	0.216007	0.642099	0.999243
ggt_2962	Methyltransferase-like protein 17, mitochondrial	0.353803	5.41479	0.453889	0.500494	0.999243
ggt_1770	Carnitine O-acetyltransferase	0.353672	7.11293	0.869287	0.351153	0.999243
ggt_2275	Dynactin subunit 1	0.353273	6.0772	0.658965	0.416926	0.999243
ggt_2804	Nucleus accumbens-associated protein 1	0.352273	4.35931	0.234149	0.628465	0.999243
ggt_2112	DNA-directed RNA polymerase II subunit RPB1	0.350747	4.61481	0.17174	0.67857	0.999243
ggt_1280	Zinc finger and BTB domain-containing protein 9	0.347401	6.78883	0.756031	0.384573	0.999243
ggt_915	.	0.347295	6.33569	0.35143	0.553305	0.999243
ggt_1853	Deoxyguanosine kinase, mitochondrial	0.346026	4.89446	0.270402	0.603062	0.999243
ggt_933	Basement membrane-specific heparan sulfate proteoglycan core protein	0.345089	4.78524	0.154664	0.694117	0.999243
ggt_1505	Visinin	0.343579	4.52267	0.267183	0.605228	0.999243
ggt_1814	DNA polymerase lambda	0.342957	4.8191	0.318621	0.572438	0.999243
ggt_1603	Symplekin	0.342787	8.97963	1.11538	0.290916	0.999243
ggt_1788	Zinc finger protein 653	0.340995	7.0928	0.789867	0.37414	0.999243
ggt_372	Kinetochore protein Spc24	0.340977	5.57565	0.469965	0.493003	0.999243
ggt_1510	.	0.3399	3.92885	0.143711	0.704619	0.999243
ggt_2414	Integrin alpha-3	0.339195	7.12156	0.710544	0.399263	0.999243
ggt_336	Phosphofurin acidic cluster sorting protein 1	0.338572	6.54258	0.688139	0.406798	0.999243
ggt_1780	PCTP-like protein	0.337269	6.89548	0.711647	0.398897	0.999243
ggt_353	.	0.337162	7.77888	0.572372	0.449318	0.999243
ggt_2362	.	0.335693	6.28932	0.416844	0.518516	0.999243
ggt_899	28S ribosomal protein S28, mitochondrial	0.33562	6.01561	0.505754	0.476983	0.999243
ggt_1345	Gamma-secretase subunit PEN-2	0.3353	7.61714	0.690165	0.406108	0.999243
ggt_1336	RNA-binding protein 28	0.334041	8.13359	0.785575	0.375441	0.999243
ggt_1015	Ras-interacting protein 1	0.333442	8.01432	0.827807	0.362907	0.999243
ggt_931	.	0.333423	6.0451	0.429792	0.512091	0.999243
ggt_565	.	0.331737	3.48715	0.113448	0.736253	0.999243
ggt_2641	Friend virus susceptibility protein 1	0.331042	6.74694	0.355795	0.550851	0.999243
ggt_1250	Probable DNA repair protein RAD50	0.329055	5.79147	0.37192	0.54196	0.999243
ggt_1149	Histone-lysine N-methyltransferase 2B	0.328258	8.25295	0.734719	0.391358	0.999243
ggt_1094	.	0.328069	5.2125	0.315119	0.574556	0.999243
ggt_681	U2 small nuclear ribonucleoprotein B''	0.326917	6.83033	0.668726	0.413496	0.999243
ggt_1349	Coiled-coil domain-containing protein 115	0.326556	5.57535	0.359129	0.54899	0.999243
ggt_2912	Collagen alpha-2(IV) chain	0.326333	3.63877	0.116636	0.732712	0.999243
ggt_705	.	0.326305	5.97898	0.543728	0.460892	0.999243
ggt_1130	Centriole, cilia and spindle-associated protein	0.325286	3.48846	0.108159	0.74225	0.999243
ggt_1332	Cilia- and flagella-associated protein 54 {ECO:0000305}	0.325269	5.2589	0.29352	0.587973	0.999243
ggt_2481	Mediator of RNA polymerase II transcription subunit 13-like	0.324589	5.35724	0.335809	0.562258	0.999243
ggt_390	Protein timeless homolog	0.322102	4.66826	0.254371	0.614014	0.999243
ggt_1777	A-kinase anchor protein 5	0.322023	7.4315	0.509722	0.475259	0.999243
ggt_442	8-oxo-dGDP phosphatase NUDT18	0.321119	5.40486	0.331404	0.564834	0.999243
ggt_1207	Mannosyl-oligosaccharide glucosidase	0.320931	8.08318	0.78522	0.375549	0.999243
ggt_2019	Ubiquitin carboxyl-terminal hydrolase 24	0.319393	4.93519	0.300136	0.583797	0.999243
ggt_40	Zinc finger and BTB domain-containing protein 12	0.318433	4.98038	0.220402	0.638734	0.999243
ggt_2563	Probable RNA-directed DNA polymerase from transposon X-element	0.318171	8.02908	0.700265	0.402695	0.999243
ggt_2300	Protein arginine N-methyltransferase 5	0.31694	7.13378	0.688637	0.406628	0.999243
ggt_1325	Medium-chain specific acyl-CoA dehydrogenase, mitochondrial	0.314729	8.10551	0.746333	0.38764	0.999243
ggt_2214	G protein pathway suppressor 2	0.313711	8.53787	0.761179	0.38296	0.999243
ggt_2494	.	0.312993	7.74623	0.700888	0.402485	0.999243
ggt_2378	Retrovirus-related Pol polyprotein from transposon 297	0.312764	7.37053	0.610151	0.434731	0.999243
ggt_280	Serine/threonine-protein kinase Kist	0.311093	3.63372	0.101516	0.750017	0.999243
ggt_1061	.	0.310396	3.48332	0.107349	0.743182	0.999243
ggt_1204	Protein Shroom2	0.309902	5.49573	0.190287	0.662678	0.999243
ggt_1236	Coenzyme Q-binding protein COQ10 homolog A, mitochondrial	0.309581	7.85852	0.623373	0.429796	0.999243
ggt_1375	Prickle-like protein 2	0.308751	6.80248	0.59959	0.438735	0.999243
ggt_2969	Apoptotic chromatin condensation inducer in the nucleus	0.308728	8.26981	0.776367	0.378255	0.999243
ggt_2235	.	0.307928	4.59071	0.211417	0.645659	0.999243
ggt_1010	Cell adhesion molecule 4	0.306814	5.63503	0.396663	0.528818	0.999243
ggt_1472	DNA-directed RNA polymerase I subunit RPA12	0.306806	6.25122	0.318308	0.572626	0.999243
ggt_2013	Sphingomyelin phosphodiesterase 3	0.306786	9.79512	1.01054	0.314773	0.999243
ggt_219	Protein PRRC2A	0.305234	7.87324	0.647823	0.420892	0.999243
ggt_905	39S ribosomal protein L43, mitochondrial	0.304756	7.6527	0.475983	0.490248	0.999243
ggt_2612	Envelope glycoprotein gp95	0.304079	5.09778	0.29304	0.588279	0.999243
ggt_1955	RNA pseudouridylate synthase domain-containing protein 3	0.303986	5.9454	0.346321	0.556203	0.999243
ggt_1556	Polyamine-modulated factor 1	0.30327	7.16853	0.541546	0.461793	0.999243
ggt_1834	.	0.302842	9.82327	1.03646	0.308646	0.999243
ggt_2307	Sodium channel subunit beta-1	0.300685	6.87265	0.416008	0.518936	0.999243
ggt_1940	PHD finger protein 1	0.300359	6.83118	0.541636	0.461756	0.999243
ggt_2028	Peroxisome proliferator-activated receptor gamma coactivator 1-beta	0.299994	4.79631	0.242423	0.622462	0.999243
ggt_1278	GTPase IMAP family member 1	0.298459	7.65737	0.359851	0.548589	0.999243
ggt_2640	Pro-Pol polyprotein	0.298267	6.65555	0.555024	0.456272	0.999243
ggt_990	Zinc finger and BTB domain-containing protein 3	0.298196	4.79699	0.236057	0.627069	0.999243
ggt_1316	Optic atrophy 3 protein homolog	0.298048	4.87091	0.203804	0.651668	0.999243
ggt_2542	Zinc finger protein 862	0.297654	6.83105	0.549491	0.458526	0.999243
ggt_2163	N-acetyl-D-glucosamine kinase	0.297448	8.03696	0.66737	0.41397	0.999243
ggt_440	Arf-GAP with Rho-GAP domain, ANK repeat and PH domain-containing protein 1	0.297271	6.20725	0.479974	0.488434	0.999243
ggt_729	Choline transporter-like protein 2	0.297236	10.2723	0.802594	0.370319	0.999243
ggt_1363	Serine/threonine-protein phosphatase 2A 65 kDa regulatory subunit A alpha isoform	0.297114	11.3589	0.847971	0.357127	0.999243
ggt_1815	Striatin-4	0.296772	6.65758	0.542498	0.461399	0.999243
ggt_1208	Extracellular matrix protein 1	0.296037	13.7875	0.519867	0.470899	0.999243
ggt_863	Armadillo repeat-containing protein 5	0.295585	6.55944	0.539346	0.462704	0.999243
ggt_32	Death domain-associated protein 6	0.295301	9.51162	0.958857	0.327475	0.999243
ggt_960	Protein PRRC2A	0.295073	7.06123	0.466034	0.494817	0.999243
ggt_2607	.	0.294853	7.36914	0.528608	0.467193	0.999243
ggt_1904	Beta-1,4-glucuronyltransferase 1 {ECO:0000303|PubMed:25279697, ECO:0000303|PubMed:25279699, ECO:0000312|HGNC:HGNC:15685}	0.294455	7.79166	0.560825	0.453928	0.999243
ggt_2216	.	0.293871	5.29716	0.291744	0.589105	0.999243
ggt_1685	AMP deaminase 2	0.292319	6.22865	0.449618	0.502516	0.999243
ggt_2689	.	0.292264	7.26574	0.47737	0.489616	0.999243
ggt_2008	Translation initiation factor IF-2 {ECO:0000255|HAMAP-Rule:MF_00100}	0.29207	7.62102	0.578411	0.446936	0.999243
ggt_2295	von Willebrand factor A domain-containing protein 5B1	0.291515	5.2011	0.239608	0.624489	0.999243
ggt_2562	Protein lin-7 homolog B	0.291307	4.87157	0.171462	0.678816	0.999243
ggt_1210	.	0.291042	6.77839	0.266488	0.605697	0.999243
ggt_1414	.	0.290712	7.01048	0.541229	0.461924	0.999243
ggt_1513	UPF0600 protein C5orf51	0.290382	6.74427	0.417962	0.517955	0.999243
ggt_2923	Separin	0.289114	3.31663	0.0599702	0.806543	0.999243
ggt_168	.	0.289017	3.31663	0.0598803	0.806685	0.999243
ggt_26	.	0.288981	4.71517	0.163013	0.686397	0.999243
ggt_1239	Tripartite motif-containing protein 46	0.288324	8.28946	0.341194	0.559141	0.999243
ggt_2007	Queuine tRNA-ribosyltransferase	0.287935	7.31928	0.515252	0.472874	0.999243
ggt_1741	Polynucleotide 5'-hydroxyl-kinase NOL9	0.285545	8.69235	0.683309	0.40845	0.999243
ggt_378	Protein canopy homolog 2	0.285486	8.58132	0.704754	0.401191	0.999243
ggt_2323	Amyloid beta A4 precursor protein-binding family B member 1	0.285317	5.15458	0.203043	0.652275	0.999243
ggt_2869	Ig lambda chain V-I region WAH	0.28527	3.47906	0.0825198	0.773911	0.999243
ggt_1253	.	0.285195	3.47906	0.0823976	0.774074	0.999243
ggt_1318	Transforming growth factor beta-1	0.284235	12.175	0.569658	0.450395	0.999243
ggt_1917	Proteasome subunit beta type-5	0.284089	9.85505	0.906948	0.340926	0.999243
ggt_2239	WD repeat-containing protein 13	0.283587	7.4421	0.425076	0.514415	0.999243
ggt_1473	.	0.283268	9.6895	0.791528	0.373639	0.999243
ggt_962	Ryanodine receptor 1	0.282948	4.56949	0.167124	0.68268	0.999243
ggt_2061	.	0.28291	6.67253	0.377885	0.538737	0.999243
ggt_2173	Arf-GAP with GTPase, ANK repeat and PH domain-containing protein 2	0.282193	9.45282	0.92225	0.336885	0.999243
ggt_2520	Voltage-dependent L-type calcium channel subunit alpha-1F	0.281157	5.03148	0.209204	0.647392	0.999243
ggt_2526	.	0.280606	3.63081	0.0963892	0.756206	0.999243
ggt_2358	Rho guanine nucleotide exchange factor 11	0.280107	4.13818	0.106636	0.744007	0.999243
ggt_1409	Glutaryl-CoA dehydrogenase, mitochondrial	0.278844	8.96618	0.782137	0.376488	0.999243
ggt_1763	.	0.277555	4.85116	0.199963	0.654751	0.999243
ggt_1943	Protein TESPA1	0.277547	7.94117	0.331004	0.565069	0.999243
ggt_704	Tubulin alpha-3 chain	0.277323	8.47923	0.474051	0.491129	0.999243
ggt_2088	DNA repair-scaffolding protein	0.277199	5.56302	0.173413	0.677096	0.999243
ggt_312	.	0.276709	5.03733	0.206183	0.649776	0.999243
ggt_2081	Zinc finger protein 653	0.276418	6.45272	0.400386	0.52689	0.999243
ggt_1591	THO complex subunit 6 homolog	0.27623	5.85949	0.357389	0.54996	0.999243
ggt_921	N-acetyltransferase 6	0.275521	5.9527	0.346026	0.556371	0.999243
ggt_2045	CD97 antigen	0.275188	9.89345	0.628623	0.427861	0.999243
ggt_2582	Acetolactate synthase-like protein	0.274897	8.47041	0.534991	0.464516	0.999243
ggt_2273	Germ cell-less protein-like 1	0.27457	6.89639	0.488467	0.484612	0.999243
ggt_2498	E3 ubiquitin-protein ligase RNF31	0.274475	8.19563	0.578984	0.446711	0.999243
ggt_1228	Pyruvate carboxylase, mitochondrial	0.273925	6.45026	0.398383	0.527926	0.999243
ggt_655	Zinc finger protein 865	0.273388	4.71137	0.161844	0.687464	0.999243
ggt_1991	.	0.273164	7.4059	0.455468	0.49975	0.999243
ggt_1246	BolA-like protein 3	0.272237	7.41081	0.428987	0.512487	0.999243
ggt_1102	PIH1 domain-containing protein 1	0.271907	4.78555	0.177011	0.673954	0.999243
ggt_2197	.	0.271589	5.52736	0.195116	0.658692	0.999243
ggt_2863	Adhesion G-protein coupled receptor G4 {ECO:0000303|PubMed:25713288}	0.271304	3.47993	0.0668833	0.79593	0.999243
ggt_1854	Beta-1,4 N-acetylgalactosaminyltransferase 1	0.270899	6.58719	0.44008	0.507084	0.999243
ggt_751	.	0.270835	7.02191	0.430714	0.511639	0.999243
ggt_2493	Probable ATP-dependent RNA helicase DHX34	0.270459	6.89385	0.466924	0.494406	0.999243
ggt_305	PERQ amino acid-rich with GYF domain-containing protein 1	0.270447	6.55058	0.329723	0.565822	0.999243
ggt_1604	Neuroblast differentiation-associated protein AHNAK	0.270072	10.0262	0.591387	0.441883	0.999243
ggt_2910	Zinc finger and BTB domain-containing protein 8A	0.269607	3.92171	0.0690587	0.792712	0.999243
ggt_765	Inner nuclear membrane protein Man1	0.268487	5.79636	0.284086	0.594035	0.999243
ggt_2478	Prosaposin	0.268096	4.84752	0.173741	0.676808	0.999243
ggt_2501	Bardet-Biedl syndrome 1 protein	0.265402	6.73118	0.414666	0.519611	0.999243
ggt_1933	.	0.264253	5.77404	0.181495	0.670091	0.999243
ggt_1717	Uroporphyrinogen decarboxylase	0.26424	7.37824	0.44592	0.504279	0.999243
ggt_478	.	0.263494	3.76421	0.0942049	0.758898	0.999243
ggt_1865	Intraflagellar transport protein 25 homolog	0.263455	4.5784	0.110111	0.740018	0.999243
ggt_2767	Erythropoietin receptor	0.26137	8.22159	0.400547	0.526807	0.999243
ggt_1968	.	0.261269	3.62663	0.0804732	0.776657	0.999243
ggt_1643	Methylthioribose-1-phosphate isomerase {ECO:0000255|HAMAP-Rule:MF_03119}	0.261139	9.29981	0.721338	0.395705	0.999243
ggt_1047	V-type proton ATPase subunit S1	0.260699	5.46302	0.207359	0.648845	0.999243
ggt_406	SUMO-activating enzyme subunit 1	0.259952	6.54402	0.399014	0.527599	0.999243
ggt_2058	E3 ubiquitin-protein ligase RNF115 {ECO:0000305}	0.258592	8.31697	0.523833	0.469211	0.999243
ggt_1924	Protein AAR2 homolog	0.258276	5.19139	0.138565	0.709712	0.999243
ggt_2664	Integrator complex subunit 5	0.258206	8.0054	0.442136	0.506093	0.999243
ggt_2031	DNA polymerase delta catalytic subunit	0.257954	8.4652	0.553365	0.456946	0.999243
ggt_1394	Protein jagunal homolog 1 {ECO:0000305}	0.257778	6.90399	0.407958	0.523008	0.999243
ggt_699	Protein kinase C gamma type	0.257654	6.08011	0.293095	0.588244	0.999243
ggt_801	.	0.256959	4.40181	0.114456	0.735127	0.999243
ggt_716	Cytoplasmic tRNA 2-thiolation protein 1 {ECO:0000255|HAMAP-Rule:MF_03053}	0.25619	5.64604	0.267574	0.604964	0.999243
ggt_970	DDB1- and CUL4-associated factor 15	0.255754	7.11699	0.411882	0.521016	0.999243
ggt_1153	Interleukin enhancer-binding factor 3	0.254397	10.501	0.577464	0.447308	0.999243
ggt_2317	Epsin-2	0.254266	10.7932	0.66964	0.413177	0.999243
ggt_2293	Gamma-aminobutyric acid type B receptor subunit 1	0.253228	8.4995	0.539034	0.462833	0.999243
ggt_1999	Nicolin-1	0.253205	7.64298	0.429921	0.512028	0.999243
ggt_1297	Cysteine protease ATG4D	0.252299	7.84104	0.430865	0.511565	0.999243
ggt_1223	tRNA-splicing endonuclease subunit Sen34	0.2522	7.74282	0.43938	0.507422	0.999243
ggt_58	Protein KRI1 homolog	0.251288	6.93027	0.422484	0.5157	0.999243
ggt_2860	RNA-binding protein 10	0.251047	3.88699	0.0904923	0.763552	0.999243
ggt_1026	Glutamine-rich protein 2	0.250537	5.06115	0.143672	0.704658	0.999243
ggt_467	C-Jun-amino-terminal kinase-interacting protein 2	0.249985	3.75926	0.0798225	0.777538	0.999243
ggt_532	.	0.249201	5.36427	0.220325	0.638793	0.999243
ggt_725	Glucose-6-phosphatase	0.248897	3.75968	0.0841617	0.771735	0.999243
ggt_2703	Forkhead box protein K1	0.24836	7.4794	0.439702	0.507266	0.999243
ggt_2066	Pre-mRNA-splicing factor SYF1	0.247368	10.2569	0.724903	0.39454	0.999243
ggt_1241	Ankyrin repeat domain-containing protein 17	0.247249	8.3415	0.501365	0.478901	0.999243
ggt_2868	C-Jun-amino-terminal kinase-interacting protein 2	0.247234	3.7601	0.0830958	0.773145	0.999243
ggt_701	Histone deacetylase 5	0.246846	9.16349	0.604405	0.436902	0.999243
ggt_1216	Kelch-like ECH-associated protein 1	0.245634	9.26982	0.471307	0.492386	0.999243
ggt_1648	Elongation factor Tu, mitochondrial	0.244855	8.4476	0.49861	0.480112	0.999243
ggt_2048	Filamin-C	0.244103	3.76052	0.0756566	0.783272	0.999243
ggt_2400	Protocadherin gamma-C4	0.2421	7.59446	0.432791	0.510623	0.999243
ggt_789	Calmodulin-binding transcription activator 2	0.242088	6.81778	0.35266	0.552611	0.999243
ggt_1963	Sulfite oxidase	0.241914	7.29064	0.406037	0.523988	0.999243
ggt_1647	Serine protease 53	0.241893	6.7043	0.277013	0.598666	0.999243
ggt_232	Probable inactive tRNA-specific adenosine deaminase-like protein 3	0.241257	4.95913	0.169097	0.680916	0.999243
ggt_1980	.	0.241223	3.84025	0.0374725	0.846506	0.999243
ggt_2157	N6-adenosine-methyltransferase 70 kDa subunit	0.240735	9.31687	0.633813	0.42596	0.999243
ggt_1986	UPF0687 protein C20orf27 homolog	0.240285	4.95945	0.167319	0.682505	0.999243
ggt_2086	E3 ubiquitin-protein ligase HUWE1	0.23967	10.3549	0.482276	0.487393	0.999243
ggt_1594	Complement factor B	0.238635	5.83895	0.240161	0.62409	0.999243
ggt_2230	NADPH:adrenodoxin oxidoreductase, mitochondrial	0.238137	6.83751	0.271987	0.602002	0.999243
ggt_2460	Lysosomal alpha-glucosidase	0.237492	6.53427	0.262465	0.608432	0.999243
ggt_520	Bromodomain adjacent to zinc finger domain protein 2A	0.236539	11.1156	0.541907	0.461643	0.999243
ggt_1885	Caspase-1	0.235777	6.56952	0.302591	0.582263	0.999243
ggt_1577	Protein phosphatase 1 regulatory subunit 37	0.235154	7.03505	0.376153	0.539669	0.999243
ggt_1387	Mucin-19	0.234909	8.53804	0.363204	0.546732	0.999243
ggt_1495	.	0.234893	5.06852	0.173086	0.677384	0.999243
ggt_2350	.	0.234263	11.3099	0.459412	0.497899	0.999243
ggt_2156	DNA-directed RNA polymerase III subunit RPC3	0.234155	8.84893	0.51392	0.473447	0.999243
ggt_557	Growth/differentiation factor 11	0.23346	9.11753	0.588811	0.442879	0.999243
ggt_1650	Plectin	0.232605	10.7279	0.472735	0.491732	0.999243
ggt_266	Mitochondrial import receptor subunit TOM40 homolog	0.232103	7.70293	0.397068	0.528607	0.999243
ggt_1072	Acetylcholine receptor subunit beta	0.232027	3.62246	0.0567148	0.811766	0.999243
ggt_2170	Microtubule-associated protein 1S	0.231793	6.88692	0.344901	0.557014	0.999243
ggt_2324	DENN domain-containing protein 4B	0.231656	11.0443	0.565202	0.452172	0.999243
ggt_1971	Autophagy-related protein 2 homolog A	0.231234	5.92884	0.262669	0.608292	0.999243
ggt_1567	.	0.230645	3.99524	0.0827285	0.773633	0.999243
ggt_2285	FERM domain-containing protein 8	0.230363	6.79382	0.312867	0.575926	0.999243
ggt_2811	Leukocyte receptor cluster member 8 homolog	0.23024	10.0699	0.665104	0.414764	0.999243
ggt_1430	Histone lysine demethylase PHF8	0.228848	7.45912	0.349944	0.554145	0.999243
ggt_2303	Plectin	0.228595	10.343	0.439813	0.507213	0.999243
ggt_2375	Telomerase Cajal body protein 1	0.228445	6.40149	0.306283	0.57997	0.999243
ggt_1680	Lysine-specific demethylase 6B	0.226314	10.3715	0.534766	0.46461	0.999243
ggt_1807	Evolutionarily conserved signaling intermediate in Toll pathway, mitochondrial	0.225705	8.33232	0.37547	0.540038	0.999243
ggt_398	Proline-rich protein 12	0.225433	7.13353	0.3272	0.567312	0.999243
ggt_1159	.	0.225339	6.21835	0.258219	0.611347	0.999243
ggt_784	Carnitine O-palmitoyltransferase 1, liver isoform	0.225305	7.65067	0.330995	0.565074	0.999243
ggt_2068	.	0.22495	5.84948	0.149567	0.69895	0.999243
ggt_2120	Ribonucleoprotein PTB-binding 1	0.224582	6.52268	0.288392	0.591253	0.999243
ggt_2463	UPF0561 protein C2orf68	0.224206	6.80305	0.131623	0.716756	0.999243
ggt_2605	Receptor expression-enhancing protein 4	0.224016	5.40331	0.148945	0.699546	0.999243
ggt_1890	Polyadenylate-binding protein 2	0.223861	9.29189	0.520364	0.470686	0.999243
ggt_1490	.	0.223841	6.11964	0.263551	0.607691	0.999243
ggt_1400	E3 ubiquitin-protein ligase HUWE1	0.223816	8.92824	0.449322	0.502657	0.999243
ggt_1152	Histone-lysine N-methyltransferase 2D	0.223788	9.36396	0.442809	0.50577	0.999243
ggt_2552	Transmembrane protein C1orf162 homolog	0.222017	8.66194	0.226705	0.633978	0.999243
ggt_673	Protein SCO2 homolog, mitochondrial	0.221946	6.69808	0.206426	0.649583	0.999243
ggt_878	Protein CASC5	0.221855	3.87769	0.0658361	0.797499	0.999243
ggt_3009	Histone-lysine N-methyltransferase EHMT2	0.221337	5.30696	0.170811	0.679392	0.999243
ggt_2328	TFIIH basal transcription factor complex helicase XPD subunit	0.221069	7.78374	0.357054	0.550147	0.999243
ggt_2220	.	0.220823	7.42269	0.315431	0.574367	0.999243
ggt_515	G patch domain and ankyrin repeat-containing protein 1	0.220731	4.20083	0.0671384	0.79555	0.999243
ggt_650	.	0.220634	6.94669	0.191571	0.661612	0.999243
ggt_1964	Forkhead box protein O1	0.220358	6.59756	0.296639	0.585997	0.999243
ggt_2069	.	0.218837	5.13957	0.0817918	0.774884	0.999243
ggt_918	Lysophospholipid acyltransferase 7	0.218656	7.12503	0.273901	0.600727	0.999243
ggt_1939	39S ribosomal protein L11, mitochondrial	0.216969	8.40692	0.298926	0.584557	0.999243
ggt_1794	.	0.216769	7.39194	0.293075	0.588257	0.999243
ggt_139	Isocitrate dehydrogenase [NAD] subunit gamma 1, mitochondrial	0.216485	7.8487	0.275694	0.599537	0.999243
ggt_1710	Mitogen-activated protein kinase kinase kinase 11	0.215967	8.21043	0.273781	0.600806	0.999243
ggt_760	UDP-galactose translocator	0.215422	7.38908	0.31899	0.572216	0.999243
ggt_1830	Cytochrome c oxidase assembly factor 4 homolog, mitochondrial	0.214648	6.16589	0.229194	0.632122	0.999243
ggt_2150	TANK-binding kinase 1-binding protein 1	0.214187	6.62067	0.156678	0.692234	0.999243
ggt_1902	Endogenous retrovirus group K member 25 Pol protein	0.213959	3.99168	0.0754007	0.78363	0.999243
ggt_2159	Leucine-rich repeat-containing protein 14	0.213348	8.59329	0.391592	0.531464	0.999243
ggt_1485	Variable charge X-linked protein 3B	0.212513	5.51252	0.174086	0.676505	0.999243
ggt_2712	.	0.212294	5.1948	0.100401	0.751349	0.999243
ggt_2223	Signal transducer and activator of transcription 1	0.210781	6.59645	0.144165	0.704175	0.999243
ggt_2380	.	0.21063	5.51266	0.154245	0.694512	0.999243
ggt_2949	TBC1 domain family member 25	0.209978	6.25895	0.216839	0.641459	0.999243
ggt_2301	Mannosyl-oligosaccharide 1,2-alpha-mannosidase IA	0.209862	7.05188	0.290947	0.589615	0.999243
ggt_1121	.	0.20959	7.71668	0.311603	0.576698	0.999243
ggt_1539	.	0.208677	9.64727	0.397987	0.528131	0.999243
ggt_1167	CLK4-associating serine/arginine rich protein	0.208343	8.58589	0.386147	0.534332	0.999243
ggt_110	Neurabin-2	0.208277	5.66132	0.186002	0.666265	0.999243
ggt_1530	Leucine-rich repeat and fibronectin type III domain-containing protein 1	0.207619	5.76319	0.196268	0.65775	0.999243
ggt_2684	Protein phosphatase Slingshot homolog 3	0.207246	9.2645	0.47838	0.489157	0.999243
ggt_1698	.	0.207216	8.71088	0.359439	0.548818	0.999243
ggt_1373	Ral guanine nucleotide dissociation stimulator-like 2	0.207013	10.5322	0.507744	0.476117	0.999243
ggt_2469	Acylamino-acid-releasing enzyme	0.206889	4.69002	0.101699	0.7498	0.999243
ggt_1707	Selenoprotein W {ECO:0000312|EMBL:ACX47065.1}	0.206203	9.47436	0.452	0.501387	0.999243
ggt_1499	.	0.206069	4.02865	0.0321933	0.857604	0.999243
ggt_1144	Carnitine O-palmitoyltransferase 1, muscle isoform	0.205813	4.8253	0.084623	0.771128	0.999243
ggt_2155	Exocyst complex component 3-like protein 2	0.205769	7.98019	0.315148	0.574538	0.999243
ggt_779	Neuroligin-2	0.204938	4.5489	0.0843717	0.771458	0.999243
ggt_1559	Fermitin family homolog 3	0.204355	13.5521	0.256658	0.612425	0.999243
ggt_720	Nucleolar protein 9	0.204157	7.21789	0.23484	0.627958	0.999243
ggt_1335	.	0.203772	4.19544	0.0781553	0.779813	0.999243
ggt_1611	Probable DNA repair protein RAD50	0.202884	5.15213	0.126224	0.722379	0.999243
ggt_1110	Protein lin-37 homolog	0.202389	6.32673	0.204302	0.651271	0.999243
ggt_400	Protein NYNRIN	0.202086	4.19622	0.0729478	0.787092	0.999243
ggt_1310	.	0.201709	6.89584	0.166181	0.683528	0.999243
ggt_2659	Histone-lysine N-methyltransferase SETMAR {ECO:0000305}	0.201273	6.30343	0.234864	0.62794	0.999243
ggt_1166	Death domain-associated protein 6	0.201118	8.90526	0.402787	0.525653	0.999243
ggt_833	E3 ubiquitin-protein ligase BRE1B	0.200222	8.61276	0.318793	0.572334	0.999243
ggt_1407	NF-kappa-B essential modulator	0.200164	9.46197	0.455506	0.499732	0.999243
ggt_354	Transcription factor RelB homolog	0.200055	8.40937	0.316127	0.573944	0.999243
ggt_1151	Signal-induced proliferation-associated 1-like protein 3	0.199359	4.37545	0.0762336	0.782468	0.999243
ggt_2334	Mitochondrial inner membrane protein OXA1L	0.19828	7.5507	0.290328	0.59001	0.999243
ggt_2773	Collagen-like protein 2	0.198215	4.45192	0.0661413	0.79704	0.999243
ggt_1935	Geranylgeranyl transferase type-2 subunit alpha	0.197438	8.23914	0.251544	0.61599	0.999243
ggt_2337	Long-chain fatty acid transport protein 3	0.197419	11.6109	0.305894	0.580211	0.999243
ggt_2556	WD repeat-containing protein 90	0.19664	10.7135	0.354012	0.551851	0.999243
ggt_2036	WD repeat-containing protein 74	0.19581	6.90075	0.256884	0.612269	0.999243
ggt_1299	Semaphorin-4A	0.19552	11.0797	0.384147	0.535392	0.999243
ggt_1636	.	0.195214	6.75985	0.230116	0.631438	0.999243
ggt_883	Sal-like protein 2	0.195073	8.40314	0.190629	0.662394	0.999243
ggt_1292	RNA-binding protein 28	0.194947	7.54008	0.244547	0.620941	0.999243
ggt_2644	Mitochondrial import receptor subunit TOM7 homolog	0.193535	5.66259	0.122834	0.725981	0.999243
ggt_2203	.	0.193408	6.02678	0.166047	0.68365	0.999243
ggt_1456	Lysine-specific demethylase 5C	0.192746	9.57982	0.41904	0.517416	0.999243
ggt_1595	Uncharacterized protein C7orf43 homolog	0.192567	8.40199	0.275694	0.599537	0.999243
ggt_2609	Multidrug resistance-associated protein 5	0.192347	10.7837	0.411482	0.521218	0.999243
ggt_839	.	0.191794	6.56291	0.194292	0.659368	0.999243
ggt_658	F-BAR domain only protein 1	0.190527	9.58152	0.332643	0.564107	0.999243
ggt_570	Host cell factor 1	0.190436	7.79063	0.264736	0.606885	0.999243
ggt_2820	Transcription activator BRG1	0.190125	8.53094	0.267179	0.605231	0.999243
ggt_2395	.	0.189657	7.30863	0.23415	0.628464	0.999243
ggt_152	Transcription activator BRG1	0.189594	7.15492	0.247335	0.618958	0.999243
ggt_195	TCF3 fusion partner homolog	0.189171	6.07878	0.183265	0.668582	0.999243
ggt_2184	.	0.18834	7.19529	0.21602	0.642089	0.999243
ggt_740	Procollagen-lysine,2-oxoglutarate 5-dioxygenase 3	0.188267	5.75639	0.149745	0.69878	0.999243
ggt_1331	Cyclin-dependent kinase 20	0.188128	6.31888	0.184084	0.667887	0.999243
ggt_1847	Fibronectin type III and SPRY domain-containing protein 1	0.188112	4.93732	0.092684	0.760792	0.999243
ggt_1563	Pre-rRNA-processing protein TSR2 homolog	0.187582	6.61067	0.130682	0.717726	0.999243
ggt_1442	Tyrosine-protein phosphatase non-receptor type 23	0.187315	7.21476	0.234157	0.628459	0.999243
ggt_2490	Integrin alpha-M	0.186921	9.27715	0.255945	0.61292	0.999243
ggt_2753	.	0.186276	7.97434	0.250714	0.616573	0.999243
ggt_764	CCAAT/enhancer-binding protein delta	0.186245	12.3905	0.228312	0.632778	0.999243
ggt_2466	Decaprenyl-diphosphate synthase subunit 2	0.184897	5.42602	0.102597	0.748735	0.999243
ggt_832	Alpha-soluble NSF attachment protein	0.184863	6.77413	0.168057	0.681844	0.999243
ggt_1080	.	0.184689	7.5254	0.249249	0.617604	0.999243
ggt_2219	POU domain, class 6, transcription factor 1	0.184349	7.26475	0.210936	0.646035	0.999243
ggt_2287	RalA-binding protein 1	0.184039	6.9061	0.185972	0.666291	0.999243
ggt_1855	Repetin	0.183983	5.04349	0.106781	0.743839	0.999243
ggt_2851	SOSS complex subunit B1	0.182973	5.85083	0.135677	0.712617	0.999243
ggt_2602	Smoothelin	0.182211	9.40499	0.183206	0.668633	0.999243
ggt_1884	Vitamin K-dependent gamma-carboxylase	0.181611	10.1734	0.411923	0.520995	0.999243
ggt_955	Zinc finger HIT domain-containing protein 1	0.180708	8.60397	0.20809	0.648268	0.999243
ggt_2521	E3 ubiquitin-protein ligase HUWE1	0.180015	9.91497	0.288481	0.591196	0.999243
ggt_1185	Polyglutamine-binding protein 1	0.179774	7.98346	0.219392	0.639503	0.999243
ggt_1078	Helicase SRCAP	0.179762	8.70793	0.22035	0.638774	0.999243
ggt_1477	REM2- and Rab-like small GTPase 1	0.17965	8.64106	0.275759	0.599495	0.999243
ggt_2124	.	0.179645	3.87571	0.0340243	0.853655	0.999243
ggt_1766	SH3 domain-binding protein 5-like	0.179521	10.1772	0.396409	0.528949	0.999243
ggt_1537	.	0.179329	4.08907	0.0529594	0.817991	0.999243
ggt_1553	AarF domain-containing protein kinase 4	0.178348	8.51956	0.266436	0.605733	0.999243
ggt_1769	Barrier-to-autointegration factor	0.177224	8.77896	0.295033	0.587013	0.999243
ggt_2302	MICAL C-terminal-like protein	0.177004	6.51526	0.167126	0.682679	0.999243
ggt_506	.	0.176284	3.98417	0.0450574	0.831898	0.999243
ggt_1612	CXXC-type zinc finger protein 1	0.176016	9.85267	0.367354	0.54445	0.999243
ggt_1359	ATP-dependent Clp protease proteolytic subunit, mitochondrial	0.175701	8.08201	0.20166	0.653384	0.999243
ggt_2467	Filamin-A	0.175167	12.2512	0.134235	0.71408	0.999243
ggt_2211	Protein FAM193B	0.175046	9.53316	0.359492	0.548789	0.999243
ggt_2927	.	0.174819	5.53405	0.115996	0.733418	0.999243
ggt_1631	Multifunctional methyltransferase subunit TRM112-like protein	0.174634	6.07142	0.13889	0.709387	0.999243
ggt_226	Peptidyl-prolyl cis-trans isomerase FKBP11	0.174389	8.63429	0.259678	0.610341	0.999243
ggt_1421	Filamin-A	0.174072	12.6437	0.132428	0.715927	0.999243
ggt_2485	Deoxyhypusine synthase	0.17375	8.45755	0.241884	0.622849	0.999243
ggt_1829	Glucosidase 2 subunit beta	0.173641	9.37564	0.322945	0.569843	0.999243
ggt_2125	cGMP-dependent 3',5'-cyclic phosphodiesterase	0.173462	7.64766	0.20739	0.648821	0.999243
ggt_1728	Peroxisomal biogenesis factor 19	0.173288	7.31538	0.183964	0.667988	0.999243
ggt_2029	Inosine-5'-monophosphate dehydrogenase 2 {ECO:0000255|HAMAP-Rule:MF_03156}	0.173145	8.05752	0.218805	0.639952	0.999243
ggt_2238	Zinc finger protein 282	0.173097	6.22485	0.129035	0.719435	0.999243
ggt_1703	.	0.17285	5.41394	0.108136	0.742277	0.999243
ggt_2204	Midnolin	0.172729	8.31061	0.22506	0.635212	0.999243
ggt_1124	Poly [ADP-ribose] polymerase 10	0.172656	8.96063	0.20147	0.653537	0.999243
ggt_2363	Vesicle transport protein GOT1B	0.17131	6.84616	0.158152	0.690864	0.999243
ggt_2918	POU domain, class 2, transcription factor 2	0.171188	4.93019	0.0788608	0.778847	0.999243
ggt_1588	Vacuolar fusion protein MON1 homolog A	0.17102	7.56597	0.21835	0.6403	0.999243
ggt_108	.	0.170679	7.07246	0.187503	0.665003	0.999243
ggt_482	Neuron navigator 1	0.170031	3.24738	0.017709	0.894134	0.999243
ggt_2569	Cyclin-L1	0.169896	7.71805	0.189008	0.663744	0.999243
ggt_934	Repetin	0.169782	3.24738	0.0176872	0.894199	0.999243
ggt_2089	3 beta-hydroxysteroid dehydrogenase type 7	0.168049	6.78115	0.169488	0.680567	0.999243
ggt_1356	Nck-associated protein 5-like	0.167502	6.98882	0.185097	0.667029	0.999243
ggt_1671	.	0.167417	5.77787	0.115844	0.733586	0.999243
ggt_1419	Zinc finger protein ubi-d4	0.167107	7.89797	0.169576	0.680489	0.999243
ggt_2100	Dual specificity mitogen-activated protein kinase kinase 7	0.165903	9.06432	0.289747	0.590383	0.999243
ggt_980	.	0.165704	5.86741	0.132007	0.716361	0.999243
ggt_2500	Acyl-CoA-binding domain-containing protein 4	0.165582	8.56111	0.212021	0.645188	0.999243
ggt_2631	Interleukin-15 receptor subunit alpha	0.165147	6.30437	0.15467	0.694112	0.999243
ggt_2608	Nuclear receptor coactivator 2	0.165058	7.79472	0.201566	0.65346	0.999243
ggt_187	B-cell antigen receptor complex-associated protein alpha chain	0.164364	10.0006	0.157001	0.691933	0.999243
ggt_1011	Autophagy-related protein 101	0.163199	8.84037	0.221285	0.638063	0.999243
ggt_446	Scavenger receptor cysteine-rich domain-containing group B protein {ECO:0000303|PubMed:12466895, ECO:0000312|HGNC:HGNC:14461}	0.16265	3.0521	0.013228	0.908435	0.999243
ggt_2984	Zinc finger SWIM domain-containing protein 5	0.162327	4.18398	0.0462093	0.829796	0.999243
ggt_2579	Protein DBF4 homolog B	0.161692	7.7684	0.193195	0.66027	0.999243
ggt_2310	Transcription factor 4	0.161674	5.40225	0.080256	0.776951	0.999243
ggt_1037	.	0.161339	6.37974	0.0941032	0.759024	0.999243
ggt_1534	ATP-binding cassette sub-family F member 1	0.160772	8.10786	0.186955	0.665463	0.999243
ggt_2545	Histone-lysine N-methyltransferase SETMAR {ECO:0000305}	0.160578	4.18321	0.0400266	0.841429	0.999243
ggt_977	E3 ubiquitin-protein ligase synoviolin	0.160518	11.0074	0.271262	0.602487	0.999243
ggt_1142	Bestrophin-2	0.160058	4.30319	0.0266984	0.870206	0.999243
ggt_1687	Coiled-coil domain-containing protein 97	0.15968	8.31697	0.164465	0.685078	0.999243
ggt_1408	Sentrin-specific protease 3	0.159617	9.10594	0.258676	0.611031	0.999243
ggt_2282	.	0.159604	5.44955	0.096196	0.756443	0.999243
ggt_1029	1-acyl-sn-glycerol-3-phosphate acyltransferase alpha	0.159528	6.4125	0.135556	0.712739	0.999243
ggt_1843	Integrator complex subunit 3	0.158992	9.74842	0.293961	0.587694	0.999243
ggt_1549	.	0.158916	7.16417	0.0920628	0.761571	0.999243
ggt_2345	Choline/ethanolamine kinase	0.158566	6.67683	0.14747	0.700965	0.999243
ggt_2054	Integrin alpha-L	0.157632	10.7241	0.277515	0.598335	0.999243
ggt_1803	Protein Smaug homolog 1	0.157488	9.60417	0.258582	0.611096	0.999243
ggt_903	Nck-associated protein 5-like	0.15736	6.44968	0.146468	0.701934	0.999243
ggt_143	Kinesin-like protein KIF1C	0.156948	4.18475	0.0411066	0.839332	0.999243
ggt_2123	Menin	0.156573	9.12609	0.25572	0.613076	0.999243
ggt_2009	.	0.156432	6.63172	0.0841175	0.771793	0.999243
ggt_1669	AP-5 complex subunit sigma-1	0.156247	5.74333	0.0913303	0.762493	0.999243
ggt_659	Syntaxin-5	0.156014	8.4522	0.203925	0.651571	0.999243
ggt_1323	Coiled-coil and C2 domain-containing protein 1A	0.155979	6.40959	0.127602	0.720931	0.999243
ggt_2141	.	0.155647	6.86642	0.145567	0.702808	0.999243
ggt_81	Rap guanine nucleotide exchange factor-like 1	0.153728	5.8635	0.0929167	0.760501	0.999243
ggt_2663	Mitochondrial 2-oxoglutarate/malate carrier protein	0.153115	7.18462	0.158337	0.690692	0.999243
ggt_68	Citrate synthase, mitochondrial	0.15261	6.8471	0.151601	0.69701	0.999243
ggt_169	MAP/microtubule affinity-regulating kinase 4	0.152479	5.59811	0.0976121	0.754714	0.999243
ggt_1657	Membrane-associated guanylate kinase, WW and PDZ domain-containing protein 1	0.152379	4.44174	0.0477901	0.826954	0.999243
ggt_1143	Ataxin-2-like protein	0.152168	6.78763	0.147989	0.700465	0.999243
ggt_2790	Protein sprouty homolog 1	0.151523	9.32233	0.206882	0.649222	0.999243
ggt_45	RNA-binding protein 42	0.151464	8.0625	0.172651	0.677766	0.999243
ggt_2034	Copper chaperone for superoxide dismutase	0.151445	9.92986	0.215668	0.642361	0.999243
ggt_1616	.	0.150868	7.20159	0.127294	0.721254	0.999243
ggt_2434	Glycosylphosphatidylinositol anchor attachment 1 protein	0.15078	6.92378	0.146217	0.702177	0.999243
ggt_1617	Envelope glycoprotein gp95	0.150123	8.37579	0.182076	0.669595	0.999243
ggt_1696	CD63 antigen	0.149811	14.0644	0.132666	0.715683	0.999243
ggt_1460	Ryanodine receptor 1	0.149508	6.51924	0.110222	0.739891	0.999243
ggt_2925	Coiled-coil domain-containing protein 9	0.14949	7.03187	0.15059	0.697972	0.999243
ggt_1552	Helicase SRCAP	0.149302	9.14965	0.210968	0.64601	0.999243
ggt_1062	Histone deacetylase 5	0.148739	9.56792	0.204804	0.65087	0.999243
ggt_2769	E3 ubiquitin-protein ligase HUWE1	0.148376	7.79926	0.151111	0.697476	0.999243
ggt_1084	BolA-like protein 2	0.148169	5.73233	0.0969777	0.755487	0.999243
ggt_547	Exonuclease 3'-5' domain-containing protein 1	0.148053	3.05349	0.0109477	0.916669	0.999243
ggt_165	Inhibin beta C chain	0.147809	3.05349	0.0109314	0.91673	0.999243
ggt_1753	Methylcytosine dioxygenase TET3	0.147762	6.56915	0.0842721	0.771589	0.999243
ggt_988	7SK snRNA methylphosphate capping enzyme	0.147659	9.0639	0.227173	0.633628	0.999243
ggt_1088	Coiled-coil and C2 domain-containing protein 1A	0.147611	7.14798	0.154018	0.694725	0.999243
ggt_1825	Transmembrane protein 223	0.147563	7.12738	0.113981	0.735657	0.999243
ggt_1558	.	0.146953	9.41808	0.21504	0.642845	0.999243
ggt_728	Protein arginine N-methyltransferase 1	0.146839	9.5154	0.20559	0.650246	0.999243
ggt_1065	DDB1- and CUL4-associated factor 15	0.146817	7.66178	0.159873	0.689273	0.999243
ggt_2843	TYRO protein tyrosine kinase-binding protein	0.146783	7.57974	0.10479	0.746156	0.999243
ggt_1684	DNA excision repair protein ERCC-1	0.14647	8.3471	0.137209	0.711071	0.999243
ggt_1719	Histone-lysine N-methyltransferase SETD1A	0.146155	7.75797	0.130979	0.717419	0.999243
ggt_2700	Maestro heat-like repeat-containing protein family member 1	0.146027	7.97631	0.161322	0.687943	0.999243
ggt_277	Transcriptional activator MN1 {ECO:0000305}	0.146014	7.23916	0.13546	0.712837	0.999243
ggt_2497	.	0.145789	6.52381	0.130091	0.718338	0.999243
ggt_2771	Serine/threonine-protein phosphatase PP1 isozyme 3	0.145446	6.67134	0.117263	0.732022	0.999243
ggt_1791	Transcription factor p65	0.145439	7.81629	0.146223	0.702172	0.999243
ggt_758	Ribonuclease H2 subunit A	0.145192	8.51562	0.131383	0.717003	0.999243
ggt_734	.	0.144686	5.04729	0.0386604	0.844123	0.999243
ggt_1289	Pleckstrin homology-like domain family B member 3	0.144456	5.3591	0.0618543	0.803589	0.999243
ggt_967	Rho guanine nucleotide exchange factor 2	0.14418	10.1914	0.249087	0.617718	0.999243
ggt_1517	Dual specificity tyrosine-phosphorylation-regulated kinase 1B	0.144159	8.75244	0.197469	0.656772	0.999243
ggt_676	Host cell factor 1	0.144107	8.76517	0.193827	0.65975	0.999243
ggt_1425	.	0.143634	3.95031	0.0241951	0.87639	0.999243
ggt_993	Transmembrane protein 147	0.142364	7.07166	0.123918	0.724824	0.999243
ggt_2911	Splicing factor, arginine/serine-rich 19	0.141188	7.64796	0.121706	0.727191	0.999243
ggt_256	Histone-lysine N-methyltransferase SETD1A	0.140744	5.50894	0.0580824	0.809553	0.999243
ggt_2931	5-aminolevulinate synthase, erythroid-specific, mitochondrial	0.139908	10.5458	0.140594	0.707691	0.999243
ggt_690	FXYD domain-containing ion transport regulator 5	0.139255	9.10517	0.107958	0.74248	0.999243
ggt_2398	GPI mannosyltransferase 3	0.13894	4.27368	0.0320194	0.857985	0.999243
ggt_1832	Nuclear factor 1 X-type	0.138907	4.18055	0.0302588	0.861904	0.999243
ggt_2896	Ubiquitin-like protein 4A	0.138588	6.15388	0.106392	0.74429	0.999243
ggt_1562	Nuclear RNA export factor 1	0.138124	11.1803	0.192436	0.660897	0.999243
ggt_2017	T-cell receptor beta chain V region PHDS203	0.137397	7.83522	0.0896346	0.764642	0.999243
ggt_2194	UDP-glucuronosyltransferase 2A2	0.137251	4.72554	0.0468229	0.828687	0.999243
ggt_1418	Carnitine O-palmitoyltransferase 1, liver isoform	0.137078	6.50663	0.0810555	0.775872	0.999243
ggt_1179	T-cell differentiation antigen CD6	0.136379	6.73711	0.0876177	0.767228	0.999243
ggt_2704	RNA polymerase II subunit A C-terminal domain phosphatase	0.13613	4.4241	0.0253929	0.873392	0.999243
ggt_1524	ATP-dependent RNA helicase DQX1	0.135864	5.79663	0.0759109	0.782917	0.999243
ggt_1937	Bridging integrator 3	0.134653	8.84579	0.177081	0.673894	0.999243
ggt_1957	T-complex protein 1 subunit gamma	0.134472	5.49544	0.0403272	0.840842	0.999243
ggt_2033	Src kinase-associated phosphoprotein 1	0.133098	7.17284	0.0828166	0.773516	0.999243
ggt_1861	Coiled-coil and C2 domain-containing protein 1A	0.132615	9.63499	0.20769	0.648584	0.999243
ggt_2265	Autophagy-related protein 2 homolog A	0.132372	8.04153	0.121784	0.727107	0.999243
ggt_2720	PDZ and LIM domain protein 5	0.131563	7.85863	0.116732	0.732607	0.999243
ggt_385	Medium-chain specific acyl-CoA dehydrogenase, mitochondrial	0.131513	6.79396	0.107075	0.743499	0.999243
ggt_1307	.	0.131473	5.1692	0.0523172	0.819079	0.999243
ggt_1257	E3 ubiquitin-protein ligase HUWE1	0.131284	6.81721	0.0902247	0.763892	0.999243
ggt_2322	Golgi integral membrane protein 4	0.131265	6.90202	0.0980933	0.75413	0.999243
ggt_1697	Putative testis-specific Y-encoded-like protein 3	0.131256	8.89602	0.157079	0.69186	0.999243
ggt_860	DnaJ homolog subfamily B member 1	0.130949	8.62381	0.149414	0.699096	0.999243
ggt_1064	Cytochrome c oxidase subunit 5B, mitochondrial {ECO:0000250|UniProtKB:P00428}	0.13066	9.13565	0.172175	0.678186	0.999243
ggt_2633	Solute carrier family 25 member 44	0.130105	8.51288	0.140604	0.707681	0.999243
ggt_991	.	0.129878	8.74044	0.160433	0.688758	0.999243
ggt_234	E3 ubiquitin-protein ligase HUWE1	0.12968	10.2749	0.194087	0.659537	0.999243
ggt_2537	AT-rich interactive domain-containing protein 1A	0.128711	7.26837	0.112933	0.736829	0.999243
ggt_2240	Cip1-interacting zinc finger protein	0.128471	6.83688	0.0981796	0.754025	0.999243
ggt_231	Metal transporter CNNM2	0.127757	4.96285	0.0468365	0.828662	0.999243
ggt_2735	Pol polyprotein	0.126678	6.83733	0.101087	0.750529	0.999243
ggt_794	Polyserase-2	0.126089	5.76027	0.062535	0.802533	0.999243
ggt_1273	Latent-transforming growth factor beta-binding protein 4	0.12527	4.51252	0.0294906	0.863651	0.999243
ggt_2354	Band 3 anion transport protein	0.125039	6.28759	0.0910808	0.762808	0.999243
ggt_1812	39S ribosomal protein L52, mitochondrial	0.124835	7.44206	0.0822831	0.774227	0.999243
ggt_886	Fructose-bisphosphate aldolase A	0.124772	8.74074	0.146448	0.701953	0.999243
ggt_2208	Uncharacterized protein C19orf47 homolog	0.124474	9.52912	0.179301	0.671974	0.999243
ggt_849	Renal cancer differentiation gene 1 protein {ECO:0000303|PubMed:25059753}	0.123882	5.88576	0.056615	0.811928	0.999243
ggt_612	3-beta-hydroxysteroid-Delta(8),Delta(7)-isomerase	0.123448	8.04335	0.0671682	0.795505	0.999243
ggt_2385	.	0.123383	5.93612	0.0710827	0.789767	0.999243
ggt_2099	Disks large homolog 4	0.123339	8.48346	0.103647	0.747496	0.999243
ggt_1920	Golgi-associated PDZ and coiled-coil motif-containing protein	0.122161	4.41782	0.0247538	0.874982	0.999243
ggt_2682	Far upstream element-binding protein 1	0.120574	6.39185	0.0875679	0.767292	0.999243
ggt_383	Ankyrin repeat and BTB/POZ domain-containing protein BTBD11	0.120298	4.83284	0.0286557	0.865577	0.999243
ggt_900	DNA-directed RNA polymerase II subunit RPB1	0.119821	7.5778	0.0977191	0.754584	0.999243
ggt_2780	MHC class II regulatory factor RFX1	0.119449	8.64494	0.121386	0.727536	0.999243
ggt_205	Protein arginine N-methyltransferase 5	0.119165	6.28229	0.081319	0.775518	0.999243
ggt_2052	Tumor protein p73 {ECO:0000250|UniProtKB:O15350}	0.119088	5.16768	0.047146	0.828106	0.999243
ggt_1802	Growth/differentiation factor 6	0.118696	7.96814	0.0680418	0.79421	0.999243
ggt_1644	Leukocyte receptor cluster member 8 homolog	0.118283	10.0215	0.175035	0.675676	0.999243
ggt_2143	Disintegrin and metalloproteinase domain-containing protein 15	0.118117	9.68304	0.166069	0.683629	0.999243
ggt_2587	AT-hook-containing transcription factor	0.11797	9.37831	0.155569	0.69327	0.999243
ggt_1760	Macrophage mannose receptor 1	0.116901	13.7136	0.0714761	0.7892	0.999243
ggt_1525	Serrate RNA effector molecule homolog	0.116492	10.8478	0.131352	0.717034	0.999243
ggt_2290	.	0.116373	3.41596	0.0118933	0.913158	0.999243
ggt_2167	Transmembrane protein 261	0.116294	9.27498	0.147091	0.701331	0.999243
ggt_209	.	0.116246	3.41596	0.011882	0.913199	0.999243
ggt_1482	B-cell receptor-associated protein 31	0.116023	8.69717	0.121466	0.72745	0.999243
ggt_1009	Serine/threonine-protein phosphatase 5	0.116022	7.94258	0.0969688	0.755498	0.999243
ggt_2581	Protein spinster homolog 1	0.115872	7.24465	0.0627747	0.802163	0.999243
ggt_662	Cytochrome c1, heme protein, mitochondrial	0.115483	9.45001	0.129643	0.718802	0.999243
ggt_1117	Neuralized-like protein 4	0.115337	4.89464	0.0319697	0.858094	0.999243
ggt_2817	Antigen WC1.1	0.114912	4.58424	0.0275875	0.868082	0.999243
ggt_2102	Dynein assembly factor 3, axonemal	0.11409	7.01896	0.0745625	0.784806	0.999243
ggt_768	Rhotekin	0.113937	3.70622	0.013737	0.906698	0.999243
ggt_1445	Echinoderm microtubule-associated protein-like 3	0.113659	10.0088	0.152984	0.6957	0.999243
ggt_643	.	0.113464	4.66085	0.0187592	0.891059	0.999243
ggt_2072	Zinc finger protein 281	0.113	3.70537	0.0145433	0.904011	0.999243
ggt_218	Neuralized-like protein 4	0.112556	4.62008	0.0166185	0.897427	0.999243
ggt_2259	Protein FAM63B	0.11225	4.78508	0.0300153	0.862456	0.999243
ggt_823	TCF3 fusion partner homolog	0.112171	5.62342	0.0390485	0.843353	0.999243
ggt_2146	Bridging integrator 2	0.112157	11.1533	0.119592	0.729477	0.999243
ggt_1793	Poly [ADP-ribose] polymerase 12	0.111884	6.58603	0.0603233	0.805986	0.999243
ggt_1972	Protein-serine O-palmitoleoyltransferase porcupine {ECO:0000250|UniProtKB:Q9JJJ7}	0.110891	6.54553	0.0652845	0.79833	0.999243
ggt_2757	Centriolar coiled-coil protein of 110 kDa	0.110259	5.11363	0.0370538	0.847355	0.999243
ggt_2318	Integrin beta-7	0.109387	11.6756	0.0821155	0.774451	0.999243
ggt_2665	Zinc finger and BTB domain-containing protein 11	0.108711	5.35294	0.0325099	0.856913	0.999243
ggt_1093	Coatomer subunit zeta-1	0.108433	9.96023	0.111748	0.738163	0.999243
ggt_2365	.	0.108427	4.15306	0.0188867	0.890692	0.999243
ggt_1259	ATP synthase subunit s-like protein	0.108229	7.3614	0.0585671	0.808775	0.999243
ggt_370	Host cell factor 1	0.108172	9.6451	0.13132	0.717067	0.999243
ggt_1878	AP-4 complex subunit mu-1	0.10764	7.51644	0.0808989	0.776083	0.999243
ggt_2639	[3-methyl-2-oxobutanoate dehydrogenase [lipoamide]] kinase, mitochondrial	0.107099	9.85469	0.130828	0.717575	0.999243
ggt_1097	Lamin-A	0.106693	11.1763	0.0994316	0.752513	0.999243
ggt_972	Zinc finger and BTB domain-containing protein 9	0.105845	5.80814	0.0522635	0.81917	0.999243
ggt_824	Lysosomal thioesterase PPT2	0.105597	7.12463	0.0770213	0.781375	0.999243
ggt_1426	NADH dehydrogenase [ubiquinone] 1 alpha subcomplex subunit 6	0.104875	7.46545	0.0462396	0.829741	0.999243
ggt_1958	Voltage-gated potassium channel subunit beta-2	0.103487	6.8574	0.0652758	0.798344	0.999243
ggt_666	Tetraspanin-31	0.102606	7.45932	0.0598672	0.806706	0.999243
ggt_1610	Exonuclease mut-7 homolog, isoform 5	0.101974	8.84537	0.0767614	0.781735	0.999243
ggt_1470	Differentially expressed in FDCP 8 homolog	0.10147	5.37747	0.0339376	0.85384	0.999243
ggt_1587	Formin-like protein 3	0.100915	7.91746	0.0697223	0.791741	0.999243
ggt_1979	Synaptotagmin-like protein 1	0.100182	10.4462	0.118823	0.730315	0.999243
ggt_1069	26S proteasome non-ATPase regulatory subunit 8	0.0996395	8.95142	0.0986123	0.753501	0.999243
ggt_804	Immediate early response 3-interacting protein 1	0.0996073	8.54248	0.0509568	0.821407	0.999243
ggt_1355	Activator of basal transcription 1	0.0992851	6.86609	0.0498091	0.823396	0.999243
ggt_2620	Attractin	0.0986455	11.2955	0.0957303	0.757015	0.999243
ggt_1243	.	0.0984665	6.89603	0.0592413	0.807699	0.999243
ggt_1726	Echinoderm microtubule-associated protein-like 3	0.0984657	9.94993	0.119901	0.729142	0.999243
ggt_2603	RNA-directed DNA polymerase from mobile element jockey	0.0978054	10.6546	0.106859	0.743749	0.999243
ggt_2645	Endogenous retrovirus group K member 6 Pol protein	0.0967982	7.3861	0.0285357	0.865856	0.999243
ggt_2932	Gag-Pol polyprotein	0.096787	3.04761	0.00564731	0.940096	0.999243
ggt_244	Protein capicua homolog	0.0965318	9.12204	0.100801	0.75087	0.999243
ggt_2338	Tensin-2	0.0963109	8.19495	0.0509022	0.821501	0.999243
ggt_1404	Complement receptor type 2	0.0959381	3.56579	0.0102471	0.91937	0.999243
ggt_1240	Prolow-density lipoprotein receptor-related protein 1	0.0959287	3.56579	0.0102464	0.919372	0.999243
ggt_1135	Selenoprotein H	0.09583	7.86171	0.0589981	0.808086	0.999243
ggt_1266	Ryanodine receptor 1	0.0953356	5.05375	0.0268134	0.869929	0.999243
ggt_1767	Low-density lipoprotein receptor 2	0.0952404	9.07402	0.0714727	0.789205	0.999243
ggt_1014	Protein PET100 homolog, mitochondrial	0.0946088	8.02326	0.0661058	0.797094	0.999243
ggt_672	Ral guanine nucleotide dissociation stimulator-like 2	0.0945697	8.61612	0.0675516	0.794936	0.999243
ggt_1910	Tubulin alpha-1C chain	0.0937944	8.90197	0.0875891	0.767265	0.999243
ggt_1795	.	0.0936481	7.23533	0.048025	0.826536	0.999243
ggt_2678	Probable ribonuclease ZC3H12D	0.0936391	13.974	0.038144	0.845154	0.999243
ggt_1186	Electron transfer flavoprotein subunit beta {ECO:0000305}	0.093305	8.08987	0.0664213	0.79662	0.999243
ggt_909	B-cell receptor CD22	0.0932007	9.44795	0.0577703	0.810055	0.999243
ggt_788	Histone-arginine methyltransferase CARM1	0.093189	8.88268	0.0866664	0.768459	0.999243
ggt_566	Splicing factor, arginine/serine-rich 19	0.0925697	6.37306	0.0424955	0.836678	0.999243
ggt_1158	.	0.0920861	9.36505	0.0951658	0.75771	0.999243
ggt_1251	Upstream stimulatory factor 2	0.0917954	10.7126	0.094974	0.757946	0.999243
ggt_985	Arf-GAP with Rho-GAP domain, ANK repeat and PH domain-containing protein 1	0.0915031	10.9737	0.0832326	0.772964	0.999243
ggt_684	WW domain-binding protein 1	0.0912902	8.85038	0.0815562	0.775199	0.999243
ggt_2725	Mucin-4	0.0912364	5.44743	0.0238454	0.877279	0.999243
ggt_1869	Zinc finger and BTB domain-containing protein 4	0.0909831	8.63298	0.0699393	0.791425	0.999243
ggt_1348	RISC-loading complex subunit TARBP2 {ECO:0000255|HAMAP-Rule:MF_03034}	0.090749	6.44264	0.040884	0.839762	0.999243
ggt_1900	Alanine--tRNA ligase, cytoplasmic {ECO:0000255|HAMAP-Rule:MF_03133}	0.0905908	6.99132	0.0516075	0.820289	0.999243
ggt_1264	Ig mu chain C region secreted form	0.0904381	11.5348	0.0534852	0.817106	0.999243
ggt_571	.	0.0902845	2.82744	0.00417214	0.948499	0.999243
ggt_542	.	0.0902845	2.82744	0.00417214	0.948499	0.999243
ggt_2908	Large neutral amino acids transporter small subunit 2	0.0902845	2.82744	0.00417214	0.948499	0.999243
ggt_1353	DAZ-associated protein 2	0.0902674	10.4246	0.0921781	0.761426	0.999243
ggt_1006	Coiled-coil domain-containing glutamate-rich protein 1	0.0902138	7.83276	0.0503978	0.822372	0.999243
ggt_2634	Band 4.1-like protein 3	0.089761	8.36227	0.055796	0.813268	0.999243
ggt_1709	Golgi phosphoprotein 3	0.0896051	6.555	0.043877	0.834083	0.999243
ggt_2464	.	0.0888778	5.63726	0.0325909	0.856737	0.999243
ggt_2717	.	0.0884322	8.70955	0.0694081	0.792201	0.999243
ggt_2924	.	0.0879766	6.36791	0.0326462	0.856617	0.999243
ggt_1039	G patch domain and KOW motifs-containing protein	0.0875252	6.15518	0.0384951	0.844452	0.999243
ggt_952	MAP/microtubule affinity-regulating kinase 4	0.0871124	6.12852	0.0406743	0.840168	0.999243
ggt_2519	.	0.0862535	5.15046	0.024029	0.876811	0.999243
ggt_1993	RNA-binding protein FUS	0.0861419	10.829	0.0742665	0.785223	0.999243
ggt_2800	.	0.0859561	2.82839	0.00380861	0.950791	0.999243
ggt_439	50S ribosomal protein L18 {ECO:0000255|HAMAP-Rule:MF_01337}	0.0857888	3.41208	0.00668537	0.934834	0.999243
ggt_213	.	0.0851333	3.4112	0.00727551	0.932026	0.999243
ggt_436	U1 small nuclear ribonucleoprotein 70 kDa	0.084307	9.92991	0.0803164	0.776869	0.999243
ggt_125	Sulfotransferase family cytosolic 2B member 1	0.0838981	3.82433	0.00900194	0.924411	0.999243
ggt_1382	.	0.0838551	7.67654	0.0399036	0.841669	0.999243
ggt_415	RUN domain-containing protein 3B	0.0838445	3.82433	0.00900889	0.924382	0.999243
ggt_1322	Histone deacetylase 6	0.0838003	10.1601	0.0698848	0.791505	0.999243
ggt_1961	NGFI-A-binding protein 2	0.0834851	7.81207	0.0426952	0.8363	0.999243
ggt_2145	Myeloid-associated differentiation marker homolog	0.0820239	10.2278	0.0574883	0.810511	0.999243
ggt_102	.	0.0818301	3.04854	0.00454508	0.94625	0.999243
ggt_1701	Protein FAM195B	0.0816562	8.00818	0.0464301	0.829396	0.999243
ggt_1160	Transmembrane protein 147	0.0815025	7.40816	0.038808	0.843829	0.999243
ggt_2366	.	0.0813648	7.58505	0.0429333	0.835851	0.999243
ggt_1774	Keratinocyte-associated protein 2 {ECO:0000250|UniProtKB:Q8N6L1}	0.0811687	8.92699	0.0483622	0.825938	0.999243
ggt_2428	Zinc finger protein 316	0.0809136	6.05392	0.0279555	0.867213	0.999243
ggt_777	.	0.0808301	4.04767	0.0108954	0.916867	0.999243
ggt_2284	Histone-lysine N-methyltransferase, H3 lysine-79 specific	0.0808288	6.95344	0.0370302	0.847404	0.999243
ggt_820	Repetitive proline-rich cell wall protein 2	0.0801621	6.22275	0.0341342	0.853422	0.999243
ggt_1969	T-lymphoma invasion and metastasis-inducing protein 2	0.0798734	5.91743	0.0296811	0.863216	0.999243
ggt_2431	Speckle targeted PIP5K1A-regulated poly(A) polymerase	0.0796358	9.96949	0.0778015	0.780299	0.999243
ggt_2298	LysM and putative peptidoglycan-binding domain-containing protein 1	0.0795657	5.45471	0.0221321	0.881736	0.999243
ggt_2456	Rho guanine nucleotide exchange factor 6	0.0795037	9.44982	0.044202	0.833478	0.999243
ggt_2907	Transcriptional activator MN1 {ECO:0000305}	0.0793513	4.63233	0.0150057	0.902505	0.999243
ggt_2060	F-BAR domain only protein 1	0.0783103	10.5699	0.0618842	0.803542	0.999243
ggt_2981	Pol polyprotein	0.0776228	3.56113	0.00694252	0.933596	0.999243
ggt_1126	RAC-beta serine/threonine-protein kinase	0.0775445	11.179	0.060327	0.80598	0.999243
ggt_1334	Reticulon-3	0.0773371	10.2035	0.0592661	0.80766	0.999243
ggt_2059	Flotillin-1	0.0768938	10.8841	0.0630178	0.801788	0.999243
ggt_1547	E3 ubiquitin-protein ligase TRIM39	0.0768403	9.3823	0.0673276	0.795268	0.999243
ggt_2418	.	0.0767539	4.3496	0.0078938	0.929203	0.999243
ggt_250	.	0.0762616	3.23858	0.00476166	0.944986	0.999243
ggt_2982	Zinc finger protein 385A	0.0761898	3.23858	0.00476382	0.944973	0.999243
ggt_2688	G-protein coupled receptor 35	0.0754416	11.4638	0.0333325	0.855134	0.999243
ggt_474	SRSF protein kinase 3	0.0749675	3.56156	0.00672897	0.934623	0.999243
ggt_2565	Mothers against decapentaplegic homolog 4	0.0745146	9.43789	0.0646155	0.799344	0.999243
ggt_2222	[Pyruvate dehydrogenase (acetyl-transferring)] kinase isozyme 2, mitochondrial	0.0744962	8.09457	0.0383006	0.844841	0.999243
ggt_2719	Complexin-3	0.0743128	6.32733	0.0308283	0.860624	0.999243
ggt_275	Exostosin-1b	0.0740805	3.56199	0.00632378	0.936617	0.999243
ggt_2940	S-adenosylmethionine synthase isoform type-2	0.0733163	10.3798	0.0549511	0.814662	0.999243
ggt_1486	Protocadherin gamma-C5	0.0732482	8.1387	0.0361622	0.849181	0.999243
ggt_847	39S ribosomal protein L36, mitochondrial	0.0731547	5.15187	0.0145918	0.903852	0.999243
ggt_2165	Calmodulin-binding transcription activator 2	0.0731408	6.50697	0.0329851	0.855882	0.999243
ggt_2540	Putative uncharacterized protein FLJ37770	0.0730522	7.54336	0.0397149	0.842039	0.999243
ggt_72	Rhotekin	0.0724462	3.23903	0.00456243	0.946147	0.999243
ggt_753	.	0.0724421	5.56257	0.0207144	0.88556	0.999243
ggt_1580	Dihydropyrimidinase-related protein 5	0.0722967	4.32797	0.00954993	0.922152	0.999243
ggt_597	RNA-binding protein 10	0.0722689	4.14612	0.00980733	0.921113	0.999243
ggt_2595	Histone-lysine N-methyltransferase SETMAR {ECO:0000305}	0.071957	6.14512	0.0267815	0.870006	0.999243
ggt_389	.	0.0718172	8.34994	0.0349837	0.85163	0.999243
ggt_1095	Protein FAM89A	0.0712982	3.23948	0.00419821	0.948338	0.999243
ggt_1497	Disks large homolog 4	0.071182	7.74134	0.0347514	0.852118	0.999243
ggt_1222	Acidic fibroblast growth factor intracellular-binding protein	0.071013	8.35985	0.0397154	0.842038	0.999243
ggt_95	Diacylglycerol O-acyltransferase 1	0.0707133	5.09781	0.0152897	0.901591	0.999243
ggt_2314	RUN and SH3 domain-containing protein 1	0.0706777	6.21466	0.0284502	0.866055	0.999243
ggt_1810	Signal-induced proliferation-associated protein 1	0.0701181	6.90673	0.0199026	0.88781	0.999243
ggt_1256	Cyclic GMP-AMP synthase	0.0701093	3.23993	0.00342084	0.95336	0.999243
ggt_2937	39S ribosomal protein L9, mitochondrial	0.0699591	6.88633	0.0273844	0.868564	0.999243
ggt_2251	Neutral alpha-glucosidase AB	0.0694467	10.8743	0.0537345	0.816688	0.999243
ggt_2294	.	0.0691616	7.11628	0.0251017	0.874114	0.999243
ggt_1127	Ig lambda chain V-I region NEW	0.0690016	7.31313	0.0184295	0.892015	0.999243
ggt_821	Endogenous retrovirus group K member 9 Pol protein	0.0684962	2.56205	0.00156978	0.968396	0.999243
ggt_1176	.	0.0684962	2.56205	0.00156978	0.968396	0.999243
ggt_294	Multiple epidermal growth factor-like domains protein 8	0.0684962	2.56205	0.00156978	0.968396	0.999243
ggt_326	Prolactin-releasing peptide receptor	0.0684962	2.56205	0.00156978	0.968396	0.999243
ggt_2802	.	0.0684962	2.56205	0.00156978	0.968396	0.999243
ggt_175	.	0.0684962	2.56205	0.00156978	0.968396	0.999243
ggt_149	.	0.0684962	2.56205	0.00156978	0.968396	0.999243
ggt_2557	Inositol 1,4,5-trisphosphate receptor-interacting protein-like 1	0.0683247	6.40281	0.0242295	0.876302	0.999243
ggt_2532	Calpain-10	0.0682728	8.684	0.0401998	0.84109	0.999243
ggt_50	.	0.0681767	2.82287	0.00249181	0.960188	0.999243
ggt_696	Insulin receptor substrate 1	0.0681767	2.82287	0.00249181	0.960188	0.999243
ggt_2747	.	0.0678242	4.04335	0.00726885	0.932057	0.999243
ggt_164	Mothers against decapentaplegic homolog 4	0.0676404	3.40645	0.00434228	0.947461	0.999243
ggt_484	Pol polyprotein	0.0676402	3.40645	0.00434293	0.947457	0.999243
ggt_2022	Neuralized-like protein 4	0.0674947	7.18778	0.0248102	0.874841	0.999243
ggt_870	Sal-like protein 2	0.0674317	5.99706	0.0182344	0.892584	0.999243
ggt_2857	High affinity immunoglobulin epsilon receptor subunit gamma	0.0668257	8.72386	0.0344247	0.852806	0.999243
ggt_2987	30S ribosomal protein S7	0.0666	2.56253	0.00149783	0.969128	0.999243
ggt_844	Synaptic vesicle glycoprotein 2A	0.0666	2.56253	0.00149783	0.969128	0.999243
ggt_494	5-oxoprolinase	0.0666	2.56253	0.00149783	0.969128	0.999243
ggt_1856	Carbohydrate sulfotransferase 7	0.0660735	8.13928	0.03171	0.858666	0.999243
ggt_78	.	0.066014	2.82334	0.00235029	0.961334	0.999243
ggt_595	.	0.066014	2.82334	0.00235029	0.961334	0.999243
ggt_639	Diamine acetyltransferase 2	0.066014	2.82334	0.00235029	0.961334	0.999243
ggt_2859	DNA-binding protein inhibitor ID-4	0.066014	2.82334	0.00235029	0.961334	0.999243
ggt_434	Protein CASC5	0.066014	2.82334	0.00235029	0.961334	0.999243
ggt_65	.	0.0649401	8.28428	0.0205234	0.886085	0.999243
ggt_1215	28S ribosomal protein S18b, mitochondrial	0.0641284	9.00578	0.0396307	0.842204	0.999243
ggt_1106	Archaemetzincin-2	0.0639387	3.40733	0.00425421	0.947995	0.999243
ggt_593	Kinesin-like protein KIF28P	0.0638476	2.82381	0.00221267	0.962482	0.999243
ggt_41	.	0.0638476	2.82381	0.00221267	0.962482	0.999243
ggt_691	.	0.0638476	2.82381	0.00221267	0.962482	0.999243
ggt_173	UV excision repair protein RAD23 homolog A	0.0630051	7.31455	0.0252455	0.873757	0.999243
ggt_1620	Mitogen-activated protein kinase 7	0.0623261	8.32579	0.0312378	0.859711	0.999243
ggt_1634	Suppressor of SWI4 1 homolog	0.0620081	9.18978	0.0416495	0.838289	0.999243
ggt_1371	Spliceosome RNA helicase DDX39B	0.0616434	11.1934	0.0379748	0.845494	0.999243
ggt_2514	Transmembrane protein 50A	0.0614906	9.62859	0.0430189	0.83569	0.999243
ggt_2642	Heme-binding protein 1	0.0614496	6.96588	0.0204931	0.886169	0.999243
ggt_1452	Ras/Rap GTPase-activating protein SynGAP	0.0613446	6.95518	0.0170623	0.896074	0.999243
ggt_601	.	0.060506	3.40777	0.00348904	0.952898	0.999243
ggt_882	.	0.0603567	4.32387	0.00718804	0.932434	0.999243
ggt_637	Protein capicua homolog	0.0600305	5.76114	0.0140152	0.905762	0.999243
ggt_2063	.	0.0598918	7.31726	0.0177094	0.894133	0.999243
ggt_272	Uncharacterized protein C19orf52	0.0597747	6.79016	0.0217843	0.882662	0.999243
ggt_1281	Protein FAM50A	0.0597339	10.2025	0.0413102	0.83894	0.999243
ggt_1879	Niemann-Pick C1-like protein 1	0.0597242	6.8163	0.0221328	0.881734	0.999243
ggt_509	Retinol dehydrogenase 8	0.059617	4.14226	0.00661378	0.935183	0.999243
ggt_1837	WD repeat-containing protein 55	0.0595193	7.8899	0.0184956	0.891823	0.999243
ggt_966	Levansucrase {ECO:0000303|PubMed:15735966}	0.0590089	4.40388	0.00741995	0.931356	0.999243
ggt_652	Protein kinase C gamma type	0.0587174	3.04406	0.00254211	0.959788	0.999243
ggt_1073	.	0.0586838	3.04406	0.00253722	0.959827	0.999243
ggt_812	.	0.0586827	6.91637	0.0193599	0.88934	0.999243
ggt_1412	Phosphofurin acidic cluster sorting protein 1	0.0586713	7.54267	0.0225661	0.880591	0.999243
ggt_241	Pol polyprotein	0.0586471	3.04406	0.00253188	0.959869	0.999243
ggt_1983	.	0.0586138	3.55605	0.00274367	0.958226	0.999243
ggt_1560	Interleukin-36 receptor antagonist protein	0.0582859	5.27122	0.00999953	0.920346	0.999243
ggt_512	Protein HEXIM1	0.0580379	11.8733	0.0286874	0.865503	0.999243
ggt_469	.	0.057312	4.14265	0.00582636	0.939156	0.999243
ggt_2723	.	0.0571894	11.7953	0.023135	0.879106	0.999243
ggt_1320	Junctional adhesion molecule A	0.056997	8.50755	0.0193201	0.889453	0.999243
ggt_2477	DNA repair protein XRCC1	0.0568115	7.71363	0.023141	0.879091	0.999243
ggt_2172	Coagulation factor X	0.0567984	6.78585	0.018737	0.891123	0.999243
ggt_887	Protein FAM57B	0.0563877	4.80951	0.00648699	0.935806	0.999243
ggt_229	Protein TANC2	0.056276	3.82192	0.00405832	0.949205	0.999243
ggt_1248	.	0.0562648	3.82192	0.00405448	0.949229	0.999243
ggt_1459	Midnolin-A	0.0559147	8.97731	0.024587	0.875401	0.999243
ggt_875	NADH dehydrogenase [ubiquinone] 1 beta subcomplex subunit 2, mitochondrial	0.0552756	8.81602	0.0174803	0.894816	0.999243
ggt_2110	Very-long-chain enoyl-CoA reductase {ECO:0000305}	0.0547149	8.52258	0.0248935	0.874633	0.999243
ggt_1347	Protein Wnt-1	0.0540841	7.97555	0.01962	0.888603	0.999243
ggt_791	.	0.0539979	7.59102	0.0189576	0.890488	0.999243
ggt_2758	Histidine protein methyltransferase 1 homolog	0.0533142	7.19718	0.0182807	0.892449	0.999243
ggt_1367	Peroxisomal membrane protein 11B	0.0532306	5.92799	0.0132819	0.908249	0.999243
ggt_3015	.	0.053204	5.27416	0.00709211	0.932886	0.999243
ggt_1876	NAD(P)H-hydrate epimerase {ECO:0000255|HAMAP-Rule:MF_03159}	0.0528432	6.76959	0.017674	0.894238	0.999243
ggt_2995	Death domain-containing protein CRADD	0.0524637	7.38486	0.0149144	0.902801	0.999243
ggt_2749	Cullin-9	0.0519693	6.13626	0.0132148	0.90848	0.999243
ggt_1798	Cip1-interacting zinc finger protein	0.0519213	7.48763	0.0189584	0.890486	0.999243
ggt_2331	.	0.0517127	7.56088	0.0132476	0.908367	0.999243
ggt_2030	WD repeat-containing protein 24	0.0515861	4.62675	0.00586749	0.938942	0.999243
ggt_2423	F-box only protein 46	0.0514268	9.65711	0.0309399	0.860375	0.999243
ggt_744	Adenylate cyclase type 6	0.0514036	5.58865	0.010731	0.917494	0.999243
ggt_2740	Myb-related transcription factor, partner of profilin	0.0512227	10.5297	0.0313082	0.859555	0.999243
ggt_2978	Small nuclear ribonucleoprotein Sm D2	0.0511221	7.27803	0.0141036	0.905467	0.999243
ggt_2198	DNA-directed RNA polymerase II subunit RPB1	0.0507476	12.7341	0.017111	0.895926	0.999243
ggt_1872	.	0.0501715	5.47993	0.00913844	0.923842	0.999243
ggt_1579	General transcription factor IIH subunit 4	0.0501533	8.08004	0.0181791	0.892746	0.999243
ggt_1411	.	0.0501532	5.98528	0.012298	0.911699	0.999243
ggt_3006	Leucine-rich repeat-containing protein 23	0.0500693	3.23419	0.00207819	0.963639	0.999243
ggt_320	Glycogen phosphorylase, liver form	0.0500377	3.23464	0.00217846	0.962773	0.999243
ggt_204	.	0.0500201	3.23464	0.00217634	0.962791	0.999243
ggt_669	Stearoyl-CoA desaturase 5	0.0500191	3.23464	0.00217622	0.962792	0.999243
ggt_1541	.	0.0498876	4.92604	0.00390541	0.95017	0.999243
ggt_457	.	0.0493447	2.55739	0.000921458	0.975784	0.999243
ggt_15	Gastric inhibitory polypeptide receptor	0.0493447	2.55739	0.000921458	0.975784	0.999243
ggt_492	Adhesion G protein-coupled receptor L1 {ECO:0000250|UniProtKB:O94910}	0.0493447	2.55739	0.000921458	0.975784	0.999243
ggt_2878	.	0.0493447	2.55739	0.000921458	0.975784	0.999243
ggt_192	.	0.0493447	2.55739	0.000921458	0.975784	0.999243
ggt_500	Zinc finger protein 397	0.0493447	2.55739	0.000921458	0.975784	0.999243
ggt_2593	Protein FAM179B	0.0491202	8.65041	0.0214014	0.883691	0.999243
ggt_1953	Large proline-rich protein bag6-B	0.049067	8.74469	0.0225819	0.88055	0.999243
ggt_1417	Circumsporozoite protein	0.0487236	8.07205	0.017582	0.894512	0.999243
ggt_1420	.	0.0480172	6.88612	0.0153231	0.901484	0.999243
ggt_282	.	0.0474482	2.55787	0.000866521	0.976516	0.999243
ggt_2188	.	0.0474482	2.55787	0.000866521	0.976516	0.999243
ggt_1614	NADH dehydrogenase [ubiquinone] 1 alpha subcomplex assembly factor 3	0.0473268	7.48736	0.014648	0.903668	0.999243
ggt_1044	HAUS augmin-like complex subunit 5	0.046797	8.5624	0.0191746	0.889867	0.999243
ggt_1640	Tetratricopeptide repeat protein 5	0.0464735	6.13429	0.0119097	0.913098	0.999243
ggt_946	E3 ubiquitin-protein ligase ZNRF1	0.046452	2.8183	0.00126029	0.971681	0.999243
ggt_837	M-phase inducer phosphatase 2	0.0459248	10.9173	0.0225952	0.880514	0.999243
ggt_2237	Proline-, glutamic acid- and leucine-rich protein 1	0.0458453	8.09685	0.0160717	0.899119	0.999243
ggt_2482	Glycogen synthase kinase-3 beta	0.0457458	8.20425	0.0148224	0.903099	0.999243
ggt_1429	E3 ubiquitin-protein ligase RING2-A	0.045725	10.2548	0.0247231	0.875059	0.999243
ggt_1806	Apoptotic chromatin condensation inducer in the nucleus	0.0456855	9.22914	0.0232194	0.878888	0.999243
ggt_243	.	0.0455374	4.13802	0.00365966	0.951761	0.999243
ggt_151	Class I histocompatibility antigen, F10 alpha chain	0.0453566	12.2383	0.0159723	0.89943	0.999243
ggt_335	Heterogeneous nuclear ribonucleoprotein U-like protein 2	0.0452171	8.96732	0.0186094	0.891492	0.999243
ggt_2268	Cleavage and polyadenylation specificity factor subunit 1	0.0451062	8.18788	0.0155046	0.900905	0.999243
ggt_2988	Zinc finger protein 3	0.044834	3.69377	0.00244712	0.960546	0.999243
ggt_248	.	0.0442891	2.81877	0.00116022	0.972828	0.999243
ggt_2914	.	0.0442891	2.81877	0.00116022	0.972828	0.999243
ggt_131	.	0.0442891	2.81877	0.00116022	0.972828	0.999243
ggt_19	.	0.0442891	2.81877	0.00116022	0.972828	0.999243
ggt_2838	Histone-lysine N-methyltransferase SETMAR {ECO:0000305}	0.0440459	5.92616	0.00844035	0.9268	0.999243
ggt_2218	Ribosomal protein S6 kinase alpha-5	0.0439135	6.18417	0.00880982	0.92522	0.999243
ggt_1722	Translational activator of cytochrome c oxidase 1	0.043772	7.49455	0.0122619	0.911828	0.999243
ggt_786	Lysosomal alpha-mannosidase	0.0433142	6.35661	0.0108323	0.917107	0.999243
ggt_377	Biogenesis of lysosome-related organelles complex 1 subunit 1	0.0432504	8.94933	0.0142641	0.904933	0.999243
ggt_710	Integrin alpha-M	0.0431982	9.47071	0.0205678	0.885962	0.999243
ggt_1277	Elongation factor 1-gamma	0.0429612	10.8881	0.0203137	0.886664	0.999243
ggt_1762	.	0.0426982	7.76014	0.00982448	0.921044	0.999243
ggt_1370	Transcription elongation factor B polypeptide 2	0.0425116	9.1079	0.0140094	0.905781	0.999243
ggt_1841	U4/U6.U5 tri-snRNP-associated protein 1	0.0423879	8.53148	0.0153507	0.901396	0.999243
ggt_2847	Piwi-like protein 2	0.0421224	2.81924	0.00106414	0.973977	0.999243
ggt_94	.	0.0413807	8.24793	0.0133565	0.907993	0.999243
ggt_548	AP-1 complex subunit mu-1	0.0408485	3.40303	0.00169808	0.96713	0.999243
ggt_188	.	0.0408158	3.40303	0.00169472	0.967163	0.999243
ggt_1797	Ubiquitin-like protein FUBI	0.0402983	12.5377	0.0106789	0.917694	0.999243
ggt_2246	.	0.0401009	5.4255	0.00354218	0.952541	0.999243
ggt_2655	.	0.0400127	10.286	0.0174311	0.894963	0.999243
ggt_2489	Nuclear pore complex protein Nup160	0.0393962	7.18026	0.0101024	0.919939	0.999243
ggt_1642	Transmembrane protein 127	0.0388307	8.86962	0.01477	0.90327	0.999243
ggt_1736	Putative uncharacterized protein C10orf128	0.0376467	7.4557	0.00455849	0.94617	0.999243
ggt_1754	Anaphase-promoting complex subunit 11	0.0368158	3.93031	0.00191055	0.965136	0.999243
ggt_2455	.	0.0365325	8.98925	0.012314	0.911641	0.999243
ggt_1466	Protein phosphatase 1 regulatory subunit 37	0.0362557	8.42792	0.00960643	0.921922	0.999243
ggt_1839	.	0.0357089	9.22951	0.00767458	0.930191	0.999243
ggt_1820	Sperm-associated antigen 7	0.0356997	10.1271	0.0154006	0.901237	0.999243
ggt_2405	E3 ubiquitin-protein ligase RBBP6	0.0356772	7.59713	0.00945765	0.922528	0.999243
ggt_2320	E3 ubiquitin-protein ligase BRE1B	0.0354056	9.44639	0.0139783	0.905886	0.999243
ggt_2629	.	0.0347656	5.26886	0.00366621	0.951718	0.999243
ggt_1301	Methyltransferase-like protein 17, mitochondrial	0.0343209	5.35595	0.0038118	0.95077	0.999243
ggt_1929	Zinc finger and BTB domain-containing protein 4	0.0342315	6.57044	0.00507537	0.943205	0.999243
ggt_635	Hairy and enhancer of split-related protein HELT	0.0341209	3.55312	0.00133221	0.970884	0.999243
ggt_1984	Transmembrane O-methyltransferase	0.0339966	5.34916	0.00404185	0.949308	0.999243
ggt_2296	S-antigen protein	0.0330812	5.57698	0.003702	0.951483	0.999243
ggt_1966	Centrosomal protein of 128 kDa	0.0326272	3.40171	0.00079978	0.977439	0.999243
ggt_1645	Pygopus homolog 2	0.0325986	5.66307	0.00266437	0.958833	0.999243
ggt_1013	Serine/arginine repetitive matrix protein 2	0.0323491	9.03881	0.00878528	0.925324	0.999243
ggt_641	E3 ubiquitin-protein ligase HUWE1	0.0320452	8.46898	0.00766778	0.930222	0.999243
ggt_1341	Ubiquitin-like modifier-activating enzyme 1	0.0311916	11.5686	0.00888424	0.924906	0.999243
ggt_2411	SRA stem-loop-interacting RNA-binding protein, mitochondrial	0.0306907	8.27398	0.00578842	0.939354	0.999243
ggt_2782	.	0.0304799	3.23554	0.000680484	0.979189	0.999958
ggt_2544	Endogenous retrovirus group V member 2 Env polyprotein	0.0295821	7.24573	0.0047101	0.945284	0.999243
ggt_1874	Bifunctional polynucleotide phosphatase/kinase	0.0293366	8.97406	0.00823883	0.927677	0.999243
ggt_2885	Collagen alpha-2(XI) chain	0.0290731	4.37862	0.0012679	0.971595	0.999243
ggt_1702	Zinc finger HIT domain-containing protein 2	0.0289471	8.36502	0.00644384	0.93602	0.999243
ggt_1923	Ras-interacting protein 1	0.0288197	6.52192	0.00495715	0.94387	0.999243
ggt_2666	Alpha-mannosidase 2C1	0.0288073	7.60211	0.00596475	0.938439	0.999243
ggt_1344	Alpha-ketoglutarate-dependent dioxygenase alkB homolog 7, mitochondrial	0.0285405	8.1693	0.00474209	0.945099	0.999243
ggt_1458	Sodium/potassium ATPase inhibitor SPAI-2	0.0283535	6.90318	0.0052719	0.942118	0.999243
ggt_1686	DNA-directed RNA polymerase III subunit RPC4	0.0282286	7.62136	0.00431133	0.947648	0.999243
ggt_957	Involucrin	0.0277814	7.42856	0.00520641	0.942478	0.999243
ggt_388	.	0.0276436	3.55226	0.000744002	0.978239	0.999713
ggt_964	E3 ubiquitin-protein ligase HUWE1	0.027613	7.23131	0.00355349	0.952465	0.999243
ggt_2258	Serine/threonine-protein kinase TAO1	0.0274884	9.98176	0.00767136	0.930206	0.999243
ggt_2551	Cytosolic carboxypeptidase-like protein 5	0.0271983	4.0367	0.00114136	0.973049	0.999243
ggt_212	Nyctalopin	0.0271427	4.0367	0.00113577	0.973115	0.999243
ggt_2888	Methyl-CpG-binding protein 2	0.0269081	7.26259	0.0048511	0.944472	0.999243
ggt_2131	.	0.0266586	4.79703	0.00146014	0.969519	0.999243
ggt_2760	Envelope glycoprotein	0.0265666	12.5457	0.00396404	0.949798	0.999243
ggt_1592	Proline-rich protein 12	0.0263536	8.23603	0.00447143	0.946686	0.999243
ggt_1338	NF-kappa-B inhibitor beta	0.0254442	10.3472	0.00683677	0.934102	0.999243
ggt_2015	Chymotrypsin-like protease CTRL-1	0.0248939	5.12459	0.00198768	0.964439	0.999243
ggt_2021	Zinc finger CCCH domain-containing protein 11A	0.024715	4.55089	0.00115274	0.972915	0.999243
ggt_2727	Pol polyprotein	0.0234143	6.81865	0.00316058	0.955167	0.999243
ggt_1313	Vesicle-associated membrane protein 5	0.0230729	10.0129	0.00408722	0.949025	0.999243
ggt_254	Serologically defined colon cancer antigen 3 homolog	0.022593	4.13456	0.000835308	0.976943	0.999243
ggt_1738	Procollagen-lysine,2-oxoglutarate 5-dioxygenase 3	0.0222197	6.17125	0.00228714	0.961856	0.999243
ggt_1629	1-phosphatidylinositol 4,5-bisphosphate phosphodiesterase beta-3	0.0219881	7.07169	0.00335378	0.953819	0.999243
ggt_141	Uncharacterized protein C11orf96 homolog	0.021619	5.1721	0.00147871	0.969326	0.999243
ggt_1098	Signal-induced proliferation-associated 1-like protein 3	0.0213836	4.39767	0.000835926	0.976934	0.999243
ggt_1396	Signal transducer and transcription activator 6	0.0208024	7.22365	0.00288616	0.957156	0.999243
ggt_1096	Protein KRI1 homolog	0.020526	7.59285	0.00274388	0.958224	0.999243
ggt_2202	SWI/SNF complex subunit SMARCC2	0.0203912	8.22502	0.00329989	0.954191	0.999243
ggt_510	Zinc finger and BTB domain-containing protein 22	0.0198184	7.47317	0.00268335	0.958687	0.999243
ggt_2217	Claudin-34 {ECO:0000305}	0.019765	6.65176	0.00188899	0.965333	0.999243
ggt_2024	Coiled-coil domain-containing protein 15	0.0190713	5.58775	0.000951087	0.975397	0.999243
ggt_489	Heat shock protein beta-11	0.018945	5.96959	0.0018238	0.965936	0.999243
ggt_2065	DNA-(apurinic or apyrimidinic site) lyase	0.0188813	7.53796	0.00240358	0.960898	0.999243
ggt_2580	Mothers against decapentaplegic homolog 6	0.0187794	7.23034	0.00199454	0.964378	0.999243
ggt_1720	Ankyrin repeat domain-containing protein 66	0.0187694	5.35394	0.000980971	0.975014	0.999243
ggt_447	Neuralized-like protein 4	0.0185308	4.9123	0.000857568	0.976638	0.999243
ggt_1438	Seipin	0.0183367	9.974	0.00400211	0.949558	0.999243
ggt_2336	Ig mu chain C region	0.0181594	11.9113	0.00193403	0.964922	0.999243
ggt_2154	Transcription initiation factor TFIID subunit 4	0.0176468	5.79984	0.00141825	0.969959	0.999243
ggt_331	.	0.0172017	5.42299	0.000815004	0.977225	0.999243
ggt_827	Persulfide dioxygenase ETHE1, mitochondrial	0.0171267	8.63692	0.00239324	0.960982	0.999243
ggt_1621	COP9 signalosome complex subunit 6	0.0169424	10.1715	0.00325105	0.954531	0.999243
ggt_1672	.	0.0169209	9.32987	0.00268584	0.958668	0.999243
ggt_1508	.	0.0169091	11.1625	0.001285	0.971404	0.999243
ggt_2567	.	0.016659	7.84542	0.00193492	0.964914	0.999243
ggt_1203	NEDD8	0.0164261	9.03804	0.00143489	0.969783	0.999243
ggt_1570	Plasminogen activator inhibitor 1 RNA-binding protein	0.0163297	9.43658	0.00304049	0.956026	0.999243
ggt_853	Transmembrane protein 208	0.016259	7.02152	0.00165932	0.967507	0.999243
ggt_1282	Cyclin-dependent kinase 2-associated protein 2	0.0159051	9.39159	0.00186686	0.965536	0.999243
ggt_838	.	0.0156851	5.06793	0.000596753	0.980511	0.999958
ggt_2297	SH2 domain-containing adapter protein E	0.0142334	7.99873	0.00152814	0.968818	0.999243
ggt_1218	39S ribosomal protein L27, mitochondrial	0.0139178	7.13607	0.000973177	0.975113	0.999243
ggt_64	.	0.0137762	3.03867	0.000155456	0.990052	0.999958
ggt_2754	PDZ and LIM domain protein 3	0.0129179	7.11174	0.000901861	0.976042	0.999243
ggt_2280	Uncharacterized protein C4orf32	0.0128877	9.20489	0.00152496	0.96885	0.999243
ggt_2138	.	0.0124962	7.45687	0.00111478	0.973365	0.999243
ggt_677	Rho GTPase-activating protein 30	0.0123279	9.78753	0.0014741	0.969374	0.999243
ggt_1913	Symplekin	0.0116595	9.23723	0.00152196	0.968881	0.999243
ggt_2080	Glucose-6-phosphate 1-dehydrogenase	0.011544	9.69446	0.0011478	0.972973	0.999243
ggt_2096	DNA-directed RNA polymerase II subunit RPB1	0.0111542	5.64175	0.000167024	0.989689	0.999958
ggt_1506	Rho-related GTP-binding protein Rho6	0.0111413	5.29995	0.000435673	0.983347	0.999958
ggt_1100	MAP/microtubule affinity-regulating kinase 4	0.0108202	6.77955	0.000650819	0.979647	0.999958
ggt_3011	AT-rich interactive domain-containing protein 1B	0.0107323	5.6396	0.000468593	0.98273	0.999958
ggt_819	.	0.00967303	6.89833	0.000567646	0.980992	0.999958
ggt_2182	U4/U6 small nuclear ribonucleoprotein Prp31	0.00950166	9.93191	0.00109952	0.973548	0.999243
ggt_2724	Gag-Pro polyprotein	0.00935347	5.80178	0.000316741	0.985801	0.999958
ggt_797	Dolichyl-diphosphooligosaccharide--protein glycosyltransferase subunit 4	0.00795422	8.93639	0.000479576	0.982528	0.999958
ggt_879	.	0.0077717	4.22414	7.16e-05	0.993247	0.999958
ggt_1529	Mitogen-activated protein kinase kinase kinase kinase 1	0.00696251	10.1128	0.000528672	0.981656	0.999958
ggt_1174	Farnesyl pyrophosphate synthase	0.00599874	6.39372	0.000107111	0.991742	0.999958
ggt_2775	40S ribosomal protein S19	0.00548784	12.7282	0.000196783	0.988808	0.999958
ggt_1576	Zinc finger protein 36, C3H1 type-like 1	0.00507482	11.2176	0.000183722	0.989185	0.999958
ggt_2417	IQ domain-containing protein C	0.00500543	7.36	0.000152183	0.990157	0.999958
ggt_529	Metaxin-1	0.00439579	7.39794	0.000123924	0.991118	0.999958
ggt_1721	Ryanodine receptor 1	0.00410197	6.65217	8.68e-05	0.992565	0.999958
ggt_1327	Profilin-1	0.0039777	12.2565	0.00012812	0.990969	0.999958
ggt_2376	E3 SUMO-protein ligase PIAS3	0.00391824	5.76573	6.51e-05	0.993562	0.999958
ggt_2205	Gag-Pro-Pol polyprotein	0.00376011	16.359	3.98e-05	0.994964	0.999958
ggt_1677	.	0.00370277	6.01328	7.06e-05	0.993296	0.999958
ggt_1406	G patch domain and KOW motifs-containing protein	0.00340145	6.95899	7.48e-05	0.993101	0.999958
ggt_2624	Coiled-coil domain-containing protein 57	0.00285419	9.92092	5.98e-05	0.993828	0.999958
ggt_828	Stress-associated endoplasmic reticulum protein 1	0.00220364	9.85561	4.01e-05	0.994949	0.999958
ggt_1944	.	0.00214294	5.93223	2.18e-05	0.996277	0.999958
ggt_2528	RNA-directed DNA polymerase from mobile element jockey	0.00101095	8.60632	8.38e-06	0.99769	0.999958
ggt_1582	Protein ABHD16A	0.00100085	8.73008	8.75e-06	0.99764	0.999958
ggt_717	Synaptophysin-like protein 1	0.000401808	8.63201	1.28e-06	0.999098	0.999958
ggt_1867	rRNA 2'-O-methyltransferase fibrillarin	0.000108322	9.27124	1.24e-07	0.999719	0.999958
ggt_2683	PERQ amino acid-rich with GYF domain-containing protein 1	-9.28e-05	5.0673	2.73e-09	0.999958	0.999958
ggt_992	PERQ amino acid-rich with GYF domain-containing protein 1	-0.000342006	6.22675	6.86e-07	0.999339	0.999958
ggt_2439	Transmembrane protein 241	-0.000725141	7.85999	3.57e-06	0.998492	0.999958
ggt_2479	.	-0.000965018	5.2558	2.33e-06	0.998783	0.999958
ggt_2269	39S ribosomal protein L45, mitochondrial	-0.00106157	8.66407	8.04e-06	0.997738	0.999958
ggt_2213	Protein Wnt-4	-0.00107028	5.90714	5.27e-06	0.998168	0.999958
ggt_2736	Serine/threonine-protein kinase haspin	-0.00120854	8.68791	1.29e-05	0.997133	0.999958
ggt_2360	Protein-glutamine gamma-glutamyltransferase K	-0.001325	6.8595	1.12e-05	0.997335	0.999958
ggt_1826	Small integral membrane protein 7	-0.00138487	7.79876	1.26e-05	0.997165	0.999958
ggt_1415	WD repeat-containing protein 46	-0.00172616	6.5103	1.5e-05	0.99691	0.999958
ggt_589	.	-0.00219862	3.3983	8.56e-09	0.999926	0.999958
ggt_381	Histone acetyltransferase KAT5	-0.00228523	5.56244	2.19e-05	0.996263	0.999958
ggt_193	60S ribosomal protein L28	-0.0023363	11.9174	3.99e-05	0.994958	0.999958
ggt_270	Autophagy-related protein 9A	-0.00248075	3.23071	2.64e-08	0.99987	0.999958
ggt_367	40S ribosomal protein S27	-0.00376407	12.231	8.57e-05	0.992612	0.999958
ggt_2650	BolA-like protein 1	-0.00385442	5.2488	4.76e-05	0.994494	0.999958
ggt_2039	Signal-induced proliferation-associated 1-like protein 3	-0.00438976	7.59285	0.000142752	0.990467	0.999958
ggt_2509	Battenin	-0.00543626	7.14211	0.000202171	0.988656	0.999958
ggt_2025	.	-0.00552851	4.19951	5.37e-05	0.994153	0.999958
ggt_526	.	-0.00584625	7.47227	0.000192355	0.988934	0.999958
ggt_906	Neuralized-like protein 4	-0.00590435	5.62771	0.000135585	0.99071	0.999958
ggt_558	Zinc finger and BTB domain-containing protein 3	-0.00632571	4.9074	0.000111505	0.991575	0.999958
ggt_2406	Tapasin	-0.00665789	9.13382	0.000446556	0.98314	0.999958
ggt_519	RuvB-like 2	-0.00673863	9.2576	0.000444583	0.983178	0.999958
ggt_2536	PDZ domain-containing protein 8	-0.00756295	7.26826	0.000371626	0.98462	0.999958
ggt_2658	Manganese-dependent ADP-ribose/CDP-alcohol diphosphatase	-0.00865165	6.29235	0.000368221	0.98469	0.999958
ggt_202	Proto-oncogene c-Fos	-0.0089911	9.93134	0.00100744	0.974679	0.999243
ggt_2451	Pentatricopeptide repeat-containing protein 2, mitochondrial	-0.00927817	5.85116	0.000324694	0.985623	0.999958
ggt_1234	U1 small nuclear ribonucleoprotein 70 kDa	-0.00940456	10.0415	0.000950653	0.975403	0.999243
ggt_1992	Zinc finger and BTB domain-containing protein 22	-0.0100589	7.11888	0.000705311	0.978813	0.99995
ggt_940	Sphingosine 1-phosphate receptor 2	-0.0105152	8.5171	0.000933894	0.975621	0.999243
ggt_1751	Purine nucleoside phosphorylase	-0.0107504	8.85891	0.00114018	0.973063	0.999243
ggt_2111	Serine/threonine-protein kinase MARK2	-0.0110646	11.1715	0.00122508	0.972079	0.999243
ggt_2370	Twinkle protein, mitochondrial	-0.0111069	3.81421	9.08e-05	0.992397	0.999958
ggt_2368	General transcription factor IIF subunit 1	-0.0113355	9.5536	0.00149295	0.969178	0.999243
ggt_2443	DDB1- and CUL4-associated factor 11	-0.0119279	5.15963	0.000426232	0.983529	0.999958
ggt_2119	Rho GTPase-activating protein 30	-0.0120792	11.9659	0.00120284	0.972333	0.999243
ggt_1189	Sialidase-1	-0.0121621	7.78855	0.00081446	0.977232	0.999243
ggt_2904	Neuralized-like protein 4	-0.0123757	9.17845	0.00124254	0.971881	0.999243
ggt_2341	Protein PRRC2C	-0.012736	10.7705	0.00185542	0.965642	0.999243
ggt_182	PAB-dependent poly(A)-specific ribonuclease subunit PAN3 {ECO:0000255|HAMAP-Rule:MF_03181}	-0.0128675	4.20223	0.000224247	0.988052	0.999958
ggt_1040	Gamma-aminobutyric acid receptor-associated protein	-0.0133906	11.865	0.00122592	0.972069	0.999243
ggt_703	Prefoldin subunit 6	-0.0134985	8.7799	0.0015948	0.968145	0.999243
ggt_2040	HCLS1-associated protein X-1	-0.0140774	8.4867	0.0016224	0.967871	0.999243
ggt_685	40S ribosomal protein S18	-0.0143399	12.4572	0.0012338	0.97198	0.999243
ggt_1608	Kunitz-type protease inhibitor 2	-0.0143658	6.60459	0.00117336	0.972674	0.999243
ggt_356	Wiskott-Aldrich syndrome protein	-0.014661	10.5992	0.00204964	0.96389	0.999243
ggt_2560	Hyaluronan mediated motility receptor	-0.0151557	5.55705	0.000940972	0.975529	0.999243
ggt_825	.	-0.0155268	9.21151	0.00232484	0.961544	0.999243
ggt_1749	.	-0.0157391	6.55297	0.00131012	0.971126	0.999243
ggt_1380	Kaptin	-0.0158715	5.75749	0.000923862	0.975752	0.999243
ggt_1269	Beta-1,4-galactosyltransferase 3	-0.0164616	8.31094	0.00205085	0.963879	0.999243
ggt_971	Protein phosphatase 1 regulatory subunit 12C	-0.0173778	9.66659	0.00303017	0.956101	0.999243
ggt_1630	Rho guanine nucleotide exchange factor 1	-0.0177082	7.83941	0.00231783	0.961602	0.999243
ggt_1845	Zinc finger CCCH domain-containing protein 4	-0.0182889	8.82842	0.00320248	0.954871	0.999243
ggt_798	.	-0.0185967	9.15765	0.00272821	0.958344	0.999243
ggt_208	E3 SUMO-protein ligase CBX4	-0.0192004	5.75699	0.00137924	0.970375	0.999243
ggt_747	Zinc finger protein 36, C3H1 type-like 2	-0.0195154	10.1043	0.00454376	0.946257	0.999243
ggt_121	Gag-Pol polyprotein	-0.0198166	3.54935	0.000264538	0.987023	0.999958
ggt_2084	.	-0.0198706	7.29315	0.00230832	0.96168	0.999243
ggt_2522	Neuroligin-2	-0.0200355	5.62658	0.0015536	0.968559	0.999243
ggt_1067	Cytochrome c oxidase subunit 6B1	-0.0201367	9.85275	0.00361285	0.95207	0.999243
ggt_1670	Nitric oxide synthase-interacting protein	-0.0202063	9.77069	0.00436326	0.947334	0.999243
ggt_1641	Metastasis-associated protein MTA2	-0.0202541	6.81425	0.0021769	0.962786	0.999243
ggt_2787	GRIP1-associated protein 1	-0.0203455	7.64111	0.00265696	0.958891	0.999243
ggt_1263	.	-0.0211838	6.46046	0.00239406	0.960976	0.999243
ggt_2390	Valine--tRNA ligase, mitochondrial	-0.0213067	6.79318	0.00292635	0.956859	0.999243
ggt_1639	Carcinoembryonic antigen-related cell adhesion molecule 1	-0.0214405	5.75348	0.0019293	0.964965	0.999243
ggt_1689	U4/U6.U5 tri-snRNP-associated protein 2	-0.0218561	8.65932	0.00365535	0.95179	0.999243
ggt_2762	A-kinase anchor protein 8	-0.0218706	9.60369	0.00542921	0.941262	0.999243
ggt_1840	Valine--tRNA ligase	-0.0229089	9.41196	0.00540591	0.941388	0.999243
ggt_2231	Crossover junction endonuclease MUS81	-0.0229596	6.55996	0.0021085	0.963375	0.999243
ggt_1706	.	-0.0230145	3.4964	0.000331466	0.985474	0.999958
ggt_1773	Heterogeneous nuclear ribonucleoprotein U-like protein 2	-0.0230433	12.1604	0.00431645	0.947617	0.999243
ggt_752	Phosphatidylinositol 3,4,5-trisphosphate 5-phosphatase 2	-0.0232265	8.39836	0.00397834	0.949708	0.999243
ggt_861	Histone acetyltransferase KAT8	-0.0240615	9.95998	0.00640456	0.936215	0.999243
ggt_1441	Probable RNA-binding protein 23	-0.0242934	11.2268	0.00585922	0.938985	0.999243
ggt_2669	Galactocerebrosidase	-0.0246705	6.02678	0.00317258	0.955082	0.999243
ggt_2174	.	-0.0247605	8.551	0.00376256	0.951089	0.999243
ggt_253	Hsp90 co-chaperone Cdc37	-0.0247909	10.883	0.00657698	0.935364	0.999243
ggt_2261	DNA polymerase epsilon subunit 4	-0.0251501	6.26209	0.00300521	0.956282	0.999243
ggt_1016	Valine--tRNA ligase	-0.0266289	6.90896	0.0039295	0.950017	0.999243
ggt_1481	Serine hydroxymethyltransferase, mitochondrial	-0.0270345	7.85173	0.00498235	0.943727	0.999243
ggt_951	.	-0.0271716	5.87807	0.00222354	0.96239	0.999243
ggt_1656	.	-0.027243	9.56715	0.00871905	0.925605	0.999243
ggt_1573	E3 ubiquitin-protein ligase NRDP1	-0.0275677	6.74296	0.00425444	0.947994	0.999243
ggt_1337	Eukaryotic translation initiation factor 3 subunit C {ECO:0000255|HAMAP-Rule:MF_03002}	-0.0281698	9.75033	0.00912015	0.923918	0.999243
ggt_1168	Heterogeneous nuclear ribonucleoproteins C1/C2	-0.0282248	10.7694	0.00854322	0.926357	0.999243
ggt_880	Transcription initiation factor TFIID subunit 6	-0.0289147	8.56513	0.00728282	0.931992	0.999243
ggt_2388	Leucine-rich repeat-containing protein 71	-0.029074	4.36826	0.00179569	0.966199	0.999243
ggt_1104	Helicase SRCAP	-0.0301571	9.09791	0.00942583	0.922658	0.999243
ggt_1607	Serine/threonine-protein phosphatase 4 catalytic subunit	-0.0307764	8.83516	0.0077958	0.929643	0.999243
ggt_1600	Eukaryotic initiation factor 4A-I	-0.0313456	11.4043	0.00834779	0.927202	0.999243
ggt_811	.	-0.0313932	8.62316	0.00574254	0.939594	0.999243
ggt_1574	Hydroperoxide isomerase ALOXE3	-0.0317872	6.30421	0.00451562	0.946424	0.999243
ggt_2233	Protein RMD5 homolog A	-0.0326219	9.62727	0.0121941	0.912071	0.999243
ggt_2430	Bromodomain adjacent to zinc finger domain protein 2A	-0.0334069	10.1326	0.0139747	0.905898	0.999243
ggt_1912	Class E basic helix-loop-helix protein 41	-0.0336044	6.86021	0.00612341	0.937627	0.999243
ggt_2369	Zinc finger protein 768	-0.0336508	8.98996	0.00318618	0.954986	0.999243
ggt_1564	Structural maintenance of chromosomes protein 1A	-0.0341152	10.1315	0.0117508	0.913678	0.999243
ggt_1833	Peptidyl-Lys metalloendopeptidase	-0.0343535	4.37013	0.00192437	0.96501	0.999243
ggt_2473	Chromodomain-helicase-DNA-binding protein 8	-0.0345249	10.2553	0.0139817	0.905874	0.999243
ggt_2264	Protein Wiz	-0.0347516	11.0491	0.00985326	0.920929	0.999243
ggt_1391	.	-0.0351687	8.79159	0.0118114	0.913456	0.999243
ggt_2426	4F2 cell-surface antigen heavy chain	-0.0355526	12.0685	0.00941588	0.922698	0.999243
ggt_2714	Protein TASOR {ECO:0000305}	-0.0363489	8.77717	0.011747	0.913692	0.999243
ggt_2129	RING finger protein 145	-0.0369148	9.0616	0.0119866	0.912819	0.999243
ggt_76	.	-0.0369578	8.15332	0.0100251	0.920245	0.999243
ggt_287	.	-0.0373335	4.44195	0.00228655	0.961861	0.999243
ggt_396	Pre-mRNA-processing factor 19 {ECO:0000305}	-0.0373895	7.69414	0.0103829	0.918839	0.999243
ggt_895	Helicase SRCAP	-0.0380007	7.08052	0.00899747	0.92443	0.999243
ggt_1846	Immunoglobulin omega chain	-0.0380894	7.22296	0.00874094	0.925512	0.999243
ggt_120	CD97 antigen	-0.0381801	7.78222	0.00797654	0.928834	0.999243
ggt_1988	Putative pre-mRNA-splicing factor ATP-dependent RNA helicase DHX16	-0.0383257	10.7451	0.0170429	0.896132	0.999243
ggt_1583	Liver carboxylesterase	-0.038524	5.19948	0.00381951	0.95072	0.999243
ggt_1660	.	-0.0397196	4.76694	0.00293446	0.956799	0.999243
ggt_2716	UDP-N-acetylglucosamine--peptide N-acetylglucosaminyltransferase 110 kDa subunit	-0.0402755	12.4108	0.011072	0.916198	0.999243
ggt_493	.	-0.040368	5.32247	0.00510148	0.94306	0.999243
ggt_1308	Mediator of RNA polymerase II transcription subunit 11	-0.040482	6.92721	0.00970347	0.92153	0.999243
ggt_414	Splicing factor 1	-0.0406503	11.0571	0.0165162	0.897741	0.999243
ggt_2071	Extended synaptotagmin-1	-0.0412582	10.9755	0.0183147	0.89235	0.999243
ggt_1871	Myosin-IIIa	-0.0414035	8.77623	0.0164025	0.898092	0.999243
ggt_2279	Valine--tRNA ligase, mitochondrial	-0.0414042	7.19568	0.0119576	0.912924	0.999243
ggt_2195	Serrate RNA effector molecule homolog	-0.0422484	9.82141	0.0194203	0.889168	0.999243
ggt_945	Rho-related BTB domain-containing protein 2	-0.0432518	4.77306	0.00433282	0.947518	0.999243
ggt_1778	Solute carrier family 12 member 6	-0.0433832	6.04567	0.00897919	0.924507	0.999243
ggt_2149	Protein OS-9	-0.0439574	9.57098	0.0224563	0.880879	0.999243
ggt_1628	Protein SMG9	-0.0440355	8.369	0.00934197	0.923001	0.999243
ggt_1192	Single-stranded DNA-binding protein 3	-0.0440653	6.63114	0.0102721	0.919272	0.999243
ggt_998	Serine/threonine-protein phosphatase 2B catalytic subunit gamma isoform	-0.0444107	7.67736	0.0135687	0.907268	0.999243
ggt_2697	Putative uncharacterized protein ENSP00000382790	-0.0444906	8.09932	0.0124056	0.911315	0.999243
ggt_1742	Polypeptide N-acetylgalactosaminyltransferase 4	-0.0448276	6.67694	0.0123245	0.911604	0.999243
ggt_1052	Elongation factor 1-gamma	-0.0449843	11.0895	0.0203552	0.88655	0.999243
ggt_1454	RING finger protein 145	-0.0453005	8.19928	0.0160093	0.899314	0.999243
ggt_2095	E3 ubiquitin-protein ligase ARIH1	-0.0459787	8.16388	0.016673	0.89726	0.999243
ggt_1480	Histone lysine demethylase PHF8	-0.0465041	9.21382	0.0240982	0.876635	0.999243
ggt_92	Cysteine and histidine-rich protein 1-A	-0.0465963	7.58764	0.0145427	0.904013	0.999243
ggt_501	V-type proton ATPase subunit F	-0.0467142	9.60018	0.020148	0.887125	0.999243
ggt_679	Ras-related protein Rab-4B	-0.0468357	5.7711	0.00973664	0.921397	0.999243
ggt_1137	Interleukin-1 receptor antagonist protein	-0.046973	8.02907	0.0158171	0.899917	0.999243
ggt_1155	Core protein p19	-0.0472559	4.57098	0.00393898	0.949957	0.999243
ggt_2075	Casein kinase II subunit beta	-0.0473528	10.1414	0.0210905	0.884533	0.999243
ggt_1509	Zinc finger and BTB domain-containing protein 45	-0.0476591	7.57404	0.0159966	0.899354	0.999243
ggt_1107	Eukaryotic translation initiation factor 3 subunit C {ECO:0000255|HAMAP-Rule:MF_03002}	-0.0480133	9.95167	0.0237406	0.877547	0.999243
ggt_2487	General transcription factor 3C polypeptide 3	-0.048337	6.38923	0.0133145	0.908137	0.999243
ggt_1590	.	-0.0487311	7.99143	0.0171488	0.895812	0.999243
ggt_1496	Probable ATP-dependent RNA helicase DDX56	-0.0490701	9.11877	0.0251937	0.873885	0.999243
ggt_1330	MAP/microtubule affinity-regulating kinase 4	-0.0498955	6.86838	0.0152655	0.901669	0.999243
ggt_2667	Protein p13 MTCP-1	-0.0500535	6.62204	0.0147472	0.903344	0.999243
ggt_1123	Glutamate dehydrogenase 1, mitochondrial	-0.0507471	6.51944	0.0120885	0.912451	0.999243
ggt_1284	.	-0.0508975	7.32611	0.0123091	0.911659	0.999243
ggt_170	Protein FAM179B	-0.0509182	4.1934	0.00484679	0.944497	0.999243
ggt_1402	Uncharacterized protein C17orf89 homolog	-0.0516733	6.78694	0.0124457	0.911172	0.999243
ggt_996	Lysophospholipid acyltransferase 7	-0.0526124	6.69175	0.0136993	0.906825	0.999243
ggt_2050	.	-0.0528819	6.39397	0.0127727	0.910018	0.999243
ggt_488	.	-0.053264	6.72537	0.0129226	0.909493	0.999243
ggt_2206	N-terminal kinase-like protein	-0.053785	10.1169	0.0344233	0.852809	0.999243
ggt_1748	.	-0.0539996	6.62028	0.0170097	0.896233	0.999243
ggt_708	RNA-binding protein 8A	-0.0547358	9.65837	0.0323969	0.857159	0.999243
ggt_524	Neuralized-like protein 4	-0.0547487	7.96575	0.0223318	0.881208	0.999243
ggt_1783	DNA-directed RNA polymerase II subunit RPB1	-0.0547581	6.3077	0.0173844	0.895103	0.999243
ggt_1314	.	-0.0548986	4.09826	0.00541703	0.941328	0.999243
ggt_1317	Protein C19orf12 homolog	-0.0550286	6.4956	0.014148	0.905319	0.999243
ggt_1613	Uncharacterized protein C6orf136 homolog	-0.0553198	7.1997	0.0205898	0.885902	0.999243
ggt_1589	PH and SEC7 domain-containing protein 4	-0.0553918	9.82582	0.0368178	0.847836	0.999243
ggt_133	39S ribosomal protein L4, mitochondrial	-0.0554854	7.51252	0.0188851	0.890696	0.999243
ggt_2055	Zinc transporter ZIP1	-0.0555819	8.84534	0.0305221	0.861311	0.999243
ggt_1385	.	-0.0556795	4.51236	0.00420507	0.948296	0.999243
ggt_855	Ras-related protein Rab-15	-0.0558943	3.88682	0.00391192	0.950129	0.999243
ggt_2596	Histone-lysine N-methyltransferase 2D	-0.0562845	4.70625	0.00746642	0.931142	0.999243
ggt_2705	Death ligand signal enhancer	-0.0564258	6.31435	0.0141889	0.905183	0.999243
ggt_773	Exosome complex component MTR3	-0.0570599	5.49982	0.0112778	0.915426	0.999243
ggt_2637	Patatin-like phospholipase domain-containing protein 3	-0.0570774	4.27727	0.00618088	0.937336	0.999243
ggt_216	NADH dehydrogenase [ubiquinone] 1 alpha subcomplex subunit 3	-0.0577209	8.86563	0.018681	0.891285	0.999243
ggt_1113	.	-0.0584101	5.93442	0.0170402	0.896141	0.999243
ggt_2010	BTB/POZ domain-containing protein 2	-0.0584171	6.24266	0.017106	0.895941	0.999243
ggt_2715	.	-0.0586842	5.572	0.0128784	0.909648	0.999243
ggt_1071	Methyl-CpG-binding domain protein 1	-0.0592347	7.56073	0.0240439	0.876773	0.999243
ggt_1211	Inositol 1,4,5-trisphosphate receptor-interacting protein-like 2	-0.0598914	7.51293	0.0236572	0.87776	0.999243
ggt_2255	Nuclear receptor subfamily 1 group D member 1	-0.0599503	6.05773	0.0176714	0.894246	0.999243
ggt_2011	Probable RNA-binding protein EIF1AD	-0.060054	7.87689	0.0263713	0.870997	0.999243
ggt_56	60S ribosomal protein L18	-0.0601146	12.5248	0.0222432	0.881442	0.999243
ggt_2577	Protein Shroom4	-0.0608159	8.9589	0.0250256	0.874303	0.999243
ggt_2849	.	-0.0610747	7.21913	0.0258546	0.872256	0.999243
ggt_2657	Beta-2 adrenergic receptor	-0.0614103	9.42712	0.042414	0.836833	0.999243
ggt_1881	Phosphatidylinositol 5-phosphate 4-kinase type-2 gamma	-0.0622944	7.38614	0.0249334	0.874533	0.999243
ggt_2073	PHD finger protein 20-like protein 1	-0.0628467	8.64061	0.0339337	0.853848	0.999243
ggt_1315	Dynamin-2	-0.0638937	5.73393	0.0171436	0.895828	0.999243
ggt_1471	Reprimo-like protein	-0.0641401	4.88396	0.0106829	0.917679	0.999243
ggt_1150	NADH dehydrogenase [ubiquinone] 1 beta subcomplex subunit 11, mitochondrial	-0.0648344	7.75998	0.0172563	0.895488	0.999243
ggt_1291	.	-0.0652048	5.388	0.0155786	0.90067	0.999243
ggt_1932	.	-0.065764	8.4799	0.0364999	0.848487	0.999243
ggt_1502	PHD finger protein 1	-0.0661323	5.32148	0.00999716	0.920356	0.999243
ggt_2972	Histone-lysine N-methyltransferase SUV420H2	-0.0666243	8.66466	0.0338883	0.853945	0.999243
ggt_2491	Unconventional myosin-Vb	-0.0667685	9.75274	0.0531033	0.817749	0.999243
ggt_2778	60S ribosomal protein L13a	-0.0668157	13.0978	0.027802	0.867575	0.999243
ggt_1172	Vasodilator-stimulated phosphoprotein	-0.0672954	7.86398	0.0341327	0.853425	0.999243
ggt_1214	Leukocyte receptor cluster member 9	-0.068083	5.90439	0.0210284	0.884701	0.999243
ggt_1938	.	-0.0681622	6.11911	0.0170368	0.896151	0.999243
ggt_1740	RNA-binding protein 42	-0.0682911	6.38325	0.0279063	0.867329	0.999243
ggt_137	Guanine nucleotide-binding protein G(I)/G(S)/G(O) subunit gamma-3	-0.0685394	3.88847	0.00641571	0.936159	0.999243
ggt_1765	Mothers against decapentaplegic homolog 4	-0.0690473	9.25297	0.0529676	0.817978	0.999243
ggt_1844	tRNA (guanine(26)-N(2))-dimethyltransferase	-0.0696706	8.15192	0.0291531	0.864426	0.999243
ggt_2731	Integrator complex subunit 6	-0.0698809	7.78501	0.0361919	0.84912	0.999243
ggt_227	Ubiquitin-fold modifier-conjugating enzyme 1	-0.0701818	8.22979	0.0282451	0.866534	0.999243
ggt_1805	Chromatin complexes subunit BAP18	-0.0703448	8.35293	0.0402664	0.840961	0.999243
ggt_1772	Pre-B-cell leukemia transcription factor-interacting protein 1	-0.0713017	10.2991	0.0493306	0.824232	0.999243
ggt_2589	.	-0.0713612	3.76362	0.00420568	0.948292	0.999243
ggt_1294	40S ribosomal protein S5	-0.0718338	12.5432	0.0357889	0.849952	0.999243
ggt_1300	Probable protein BRICK1	-0.0718367	9.32184	0.0567874	0.811648	0.999243
ggt_2027	Neuroblast differentiation-associated protein AHNAK	-0.0720392	6.12684	0.0281197	0.866828	0.999243
ggt_339	Ubiquitin-conjugating enzyme E2 S	-0.0732981	9.1688	0.0529236	0.818052	0.999243
ggt_2574	Uncharacterized protein KIAA1958	-0.0733538	8.18744	0.0391223	0.843207	0.999243
ggt_796	Sortilin	-0.0736589	6.9393	0.0357318	0.85007	0.999243
ggt_1436	2-oxoisovalerate dehydrogenase subunit alpha, mitochondrial	-0.0744539	8.57774	0.0481279	0.826353	0.999243
ggt_34	.	-0.074832	6.96566	0.0351312	0.851321	0.999243
ggt_780	Phosphofurin acidic cluster sorting protein 1	-0.0752745	7.4546	0.0374191	0.846614	0.999243
ggt_1451	Josephin-2	-0.0754711	8.34259	0.0322271	0.85753	0.999243
ggt_2789	Bax inhibitor 1	-0.0755149	11.8933	0.0449925	0.832018	0.999243
ggt_265	26S protease regulatory subunit 6B	-0.0755156	7.96539	0.0408931	0.839744	0.999243
ggt_958	Histone-lysine N-methyltransferase SETMAR {ECO:0000305}	-0.0756802	5.02978	0.0158637	0.899771	0.999243
ggt_2092	Tubulin-specific chaperone C	-0.0759175	7.0966	0.0383517	0.844739	0.999243
ggt_1461	Serine/threonine-protein kinase 19	-0.0760227	7.10182	0.0333444	0.855108	0.999243
ggt_1875	Caseinolytic peptidase B protein homolog	-0.0762376	7.74264	0.0286653	0.865554	0.999243
ggt_2600	Friend virus susceptibility protein 1	-0.0773106	7.84937	0.0405274	0.840453	0.999243
ggt_1799	.	-0.0780224	7.60724	0.0442531	0.833383	0.999243
ggt_1424	Protein FAM3A	-0.0780505	7.09745	0.0426479	0.83639	0.999243
ggt_935	.	-0.0780781	3.63989	0.00631885	0.936642	0.999243
ggt_1860	Glioma tumor suppressor candidate region gene 2 protein	-0.0782883	10.7967	0.0619343	0.803464	0.999243
ggt_1927	Pyruvate carboxylase, mitochondrial	-0.078465	6.35976	0.0355233	0.850503	0.999243
ggt_1511	Armadillo repeat-containing protein 5	-0.0787109	5.72481	0.0276562	0.86792	0.999243
ggt_2450	RasGAP-activating-like protein 1 {ECO:0000305}	-0.0788881	7.29305	0.0265384	0.870592	0.999243
ggt_908	.	-0.0795848	6.47248	0.0381186	0.845205	0.999243
ggt_198	Splicing factor U2AF 65 kDa subunit	-0.079725	10.5987	0.0713135	0.789434	0.999243
ggt_2419	Transmembrane protein 68	-0.0797484	8.1276	0.0414419	0.838687	0.999243
ggt_171	Gap junction beta-5 protein	-0.0797725	3.99393	0.00951533	0.922292	0.999243
ggt_292	Transcription factor SOX-4	-0.0799175	7.89853	0.0477282	0.827065	0.999243
ggt_511	Son of sevenless homolog 2	-0.0801342	4.34017	0.00963657	0.9218	0.999243
ggt_2732	Carboxypeptidase N subunit 2	-0.080238	9.01252	0.0595087	0.807274	0.999243
ggt_904	RNA-directed DNA polymerase from mobile element jockey	-0.0803605	3.64032	0.00666148	0.934951	0.999243
ggt_2671	Abl interactor 1	-0.0803824	10.2777	0.0636524	0.800814	0.999243
ggt_2738	BMP-2-inducible protein kinase	-0.0804335	7.46587	0.0423434	0.836967	0.999243
ggt_2412	Zinc finger protein 638	-0.0805443	10.207	0.0783261	0.779579	0.999243
ggt_1987	.	-0.0806587	5.63163	0.024403	0.875864	0.999243
ggt_2236	Protein ABHD1 {ECO:0000305}	-0.0813386	7.26613	0.0422231	0.837195	0.999243
ggt_1868	Protein phosphatase 1 regulatory subunit 12C	-0.0821453	9.03267	0.059766	0.806866	0.999243
ggt_2429	Atherin	-0.0827617	5.78282	0.030009	0.86247	0.999243
ggt_816	.	-0.0828118	4.09048	0.0117032	0.913852	0.999243
ggt_2351	Protein phosphatase 1 regulatory subunit 12C	-0.0830281	8.73084	0.0606404	0.805487	0.999243
ggt_2693	Gag-Pro polyprotein	-0.083063	9.89566	0.0627615	0.802183	0.999243
ggt_1925	Probable RNA-directed DNA polymerase from transposon BS	-0.0837414	7.96721	0.0455298	0.831033	0.999243
ggt_2538	WD repeat-containing protein 73	-0.0837511	6.97415	0.0452681	0.831512	0.999243
ggt_1340	Gag-Pro-Pol polyprotein	-0.0838377	7.08246	0.0417693	0.83806	0.999243
ggt_2621	DNA repair protein XRCC1	-0.0841705	9.24055	0.0750062	0.784183	0.999243
ggt_1811	NADH dehydrogenase [ubiquinone] iron-sulfur protein 2, mitochondrial	-0.0844511	8.02187	0.0544902	0.815426	0.999243
ggt_2566	Glucose-fructose oxidoreductase domain-containing protein 2	-0.0848854	5.13041	0.0199384	0.887709	0.999243
ggt_1683	Unconventional myosin-Vb	-0.0857308	5.86743	0.0309284	0.8604	0.999243
ggt_363	40S ribosomal protein S9	-0.0863113	12.4152	0.049708	0.823572	0.999243
ggt_2561	Alpha-N-acetylglucosaminidase	-0.0863596	7.04472	0.0500958	0.822897	0.999243
ggt_1790	Myelin basic protein	-0.0865437	9.46691	0.0813281	0.775506	0.999243
ggt_2448	.	-0.0884014	6.18561	0.0430136	0.8357	0.999243
ggt_1212	Cellular tumor antigen p53	-0.0885661	10.2468	0.0712511	0.789524	0.999243
ggt_1219	NAD-dependent malic enzyme, mitochondrial	-0.0888966	10.4029	0.0854702	0.770017	0.999243
ggt_1290	Transportin-2	-0.0891323	10.685	0.0882646	0.766395	0.999243
ggt_1891	Glutathione S-transferase 2	-0.0892819	10.4593	0.0623119	0.802879	0.999243
ggt_916	CLK4-associating serine/arginine rich protein	-0.0899275	9.7707	0.0889182	0.765557	0.999243
ggt_562	Phosphatidylinositol 5-phosphate 4-kinase type-2 gamma	-0.0900957	6.57446	0.0471252	0.828143	0.999243
ggt_1831	Ribonuclease kappa	-0.0906693	10.7303	0.0775021	0.780711	0.999243
ggt_1916	Telomerase protein component 1	-0.090746	5.12198	0.026419	0.870881	0.999243
ggt_2777	.	-0.0907948	3.98877	0.0129944	0.909243	0.999243
ggt_1005	DNA-directed RNA polymerase II subunit RPB1	-0.0909534	7.45698	0.0564786	0.812151	0.999243
ggt_2913	Leucine-rich repeat and guanylate kinase domain-containing protein	-0.0910253	3.49212	0.00568201	0.939913	0.999243
ggt_2396	Spindle and kinetochore-associated protein 1	-0.0916849	6.63995	0.046115	0.829967	0.999243
ggt_1994	Natural resistance-associated macrophage protein 2	-0.0919428	7.00655	0.0584493	0.808964	0.999243
ggt_944	Achaete-scute homolog 3	-0.091948	3.76446	0.0102691	0.919283	0.999243
ggt_1804	Protein HGH1 homolog	-0.0923383	7.34252	0.0527535	0.818339	0.999243
ggt_1190	RNA-binding protein 12	-0.0925329	11.146	0.0859634	0.769373	0.999243
ggt_1051	.	-0.0929553	6.81079	0.0419872	0.837644	0.999243
ggt_750	Rho guanine nucleotide exchange factor 1	-0.0931426	9.44022	0.0967005	0.755826	0.999243
ggt_1432	Heterogeneous nuclear ribonucleoprotein U-like protein 1	-0.0933449	6.16447	0.0449188	0.832153	0.999243
ggt_1134	.	-0.0934039	9.37251	0.100723	0.750963	0.999243
ggt_2153	MAX gene-associated protein	-0.0946676	7.68589	0.0603009	0.806021	0.999243
ggt_2662	DNA helicase MCM8	-0.0954561	7.21453	0.0633426	0.801289	0.999243
ggt_1504	Beta-enolase	-0.0955165	10.3888	0.101718	0.749778	0.999243
ggt_1668	Histone deacetylase 5	-0.096026	9.5376	0.107777	0.742689	0.999243
ggt_1209	Uncharacterized protein C19orf43	-0.0961281	8.99653	0.0691076	0.792641	0.999243
ggt_2118	.	-0.0961544	7.48514	0.0506049	0.822014	0.999243
ggt_2781	Proteolipid protein 2	-0.096478	9.38001	0.0622748	0.802936	0.999243
ggt_2169	.	-0.0970384	6.93083	0.052395	0.818947	0.999243
ggt_1376	Calmodulin-binding transcription activator 2	-0.0973923	5.86889	0.0316373	0.858826	0.999243
ggt_2649	.	-0.0974137	3.33385	0.00523692	0.94231	0.999243
ggt_2592	.	-0.0987397	4.48766	0.0175762	0.894529	0.999243
ggt_2171	Probable peptide chain release factor C12orf65 homolog, mitochondrial	-0.0987789	7.01928	0.0535567	0.816986	0.999243
ggt_876	Large proline-rich protein BAG6	-0.0994359	5.91428	0.0475956	0.827301	0.999243
ggt_1911	Properdin	-0.0997175	5.85221	0.0239927	0.876903	0.999243
ggt_24	Protein FAM212A	-0.100487	3.7653	0.0136758	0.906905	0.999243
ggt_792	.	-0.100556	3.7653	0.0137164	0.906767	0.999243
ggt_2955	.	-0.100688	4.7561	0.0249269	0.874549	0.999243
ggt_2158	Apoptotic chromatin condensation inducer in the nucleus	-0.101492	9.11208	0.105797	0.744981	0.999243
ggt_210	Taperin	-0.101502	5.80551	0.0403189	0.840858	0.999243
ggt_1996	Astrocytic phosphoprotein PEA-15	-0.102087	8.4487	0.0678284	0.794525	0.999243
ggt_1817	PHD finger protein 23 {ECO:0000250|UniProtKB:Q9BUL5}	-0.102255	6.63499	0.0619837	0.803388	0.999243
ggt_1401	Vacuolar protein-sorting-associated protein 25	-0.10255	7.85656	0.07419	0.785331	0.999243
ggt_2630	Zinc finger and BTB domain-containing protein 8B	-0.102616	6.7312	0.0539064	0.8164	0.999243
ggt_537	Vacuolar protein sorting-associated protein 28 homolog	-0.103191	9.32745	0.0870247	0.767994	0.999243
ggt_1899	.	-0.103989	4.62554	0.0218288	0.882543	0.999243
ggt_1866	Zonadhesin	-0.104959	6.15707	0.0580188	0.809655	0.999243
ggt_2974	Zinc finger protein 865	-0.106649	6.5828	0.0685125	0.793515	0.999243
ggt_2534	.	-0.106963	7.05366	0.0540263	0.8162	0.999243
ggt_2445	Protein phosphatase 1 regulatory subunit 14B	-0.10701	8.75647	0.0951807	0.757692	0.999243
ggt_1383	Ubiquitin carboxyl-terminal hydrolase 21	-0.107079	8.56075	0.0959464	0.756749	0.999243
ggt_2759	Tectonic-1	-0.107487	9.43113	0.0766826	0.781844	0.999243
ggt_840	Prostaglandin E synthase 3	-0.107921	9.32548	0.0979318	0.754326	0.999243
ggt_857	.	-0.10849	9.59591	0.114075	0.735551	0.999243
ggt_1173	Glutamine-rich protein 2	-0.109079	4.7517	0.0287458	0.865367	0.999243
ggt_2288	Mitochondrial fission process protein 1	-0.109201	4.15835	0.0164085	0.898073	0.999243
ggt_73	Scavenger receptor cysteine-rich type 1 protein M130	-0.109455	5.48049	0.0460514	0.830082	0.999243
ggt_741	Glucosidase 2 subunit beta	-0.109655	8.84485	0.110458	0.739624	0.999243
ggt_2449	Transcriptional repressor NF-X1	-0.109841	8.22698	0.0943741	0.758688	0.999243
ggt_180	U6 snRNA-associated Sm-like protein LSm2	-0.110296	6.44039	0.0654702	0.79805	0.999243
ggt_1054	Translation initiation factor IF-2 {ECO:0000255|HAMAP-Rule:MF_00100}	-0.110357	3.75993	0.0128094	0.909889	0.999243
ggt_978	Splicing factor 3B subunit 2	-0.110606	10.9196	0.134302	0.714013	0.999243
ggt_1857	.	-0.11129	6.13132	0.0684026	0.793677	0.999243
ggt_1970	Uncharacterized protein C17orf53 homolog	-0.111491	5.65607	0.0400598	0.841364	0.999243
ggt_2765	Ribonuclease H1	-0.111928	8.04195	0.0889714	0.765489	0.999243
ggt_2332	Kinesin-like protein KIF1C	-0.112578	8.36584	0.0986829	0.753416	0.999243
ggt_1258	Coiled-coil domain-containing protein 87	-0.112699	4.41217	0.0259731	0.871966	0.999243
ggt_1784	Putative phospholipase B-like 2	-0.113737	7.9739	0.0972961	0.755099	0.999243
ggt_1474	Transcription activator BRG1	-0.114327	8.09334	0.0830986	0.773141	0.999243
ggt_1146	Mediator of RNA polymerase II transcription subunit 29	-0.114472	7.53522	0.0707862	0.790195	0.999243
ggt_2247	Rho GTPase-activating protein 27	-0.114529	7.75653	0.0963414	0.756265	0.999243
ggt_1585	Protein KRI1 homolog	-0.115349	8.96211	0.120932	0.728026	0.999243
ggt_1775	Serine/threonine-protein phosphatase 1 regulatory subunit 10	-0.116137	10.2596	0.166477	0.683262	0.999243
ggt_240	.	-0.116474	8.15994	0.0985163	0.753617	0.999243
ggt_2718	Kinesin-like protein KIF1C	-0.117359	7.14942	0.0968842	0.755601	0.999243
ggt_1546	Protein TEX261	-0.118388	9.46656	0.153905	0.694831	0.999243
ggt_2615	Retinoic acid receptor alpha	-0.118424	10.0601	0.16009	0.689073	0.999243
ggt_1965	CTD nuclear envelope phosphatase 1	-0.118487	9.14244	0.140227	0.708055	0.999243
ggt_2855	UDP-galactose translocator	-0.118761	6.90356	0.08502	0.770606	0.999243
ggt_1120	Coagulation factor V	-0.119692	4.48551	0.0325428	0.856841	0.999243
ggt_25	Laminin subunit beta-1 variant	-0.11991	4.54054	0.0231601	0.879042	0.999243
ggt_1357	Cleft lip and palate transmembrane protein 1	-0.120181	10.2863	0.177694	0.673362	0.999243
ggt_987	Histone lysine demethylase PHF8	-0.120408	7.57388	0.107349	0.743183	0.999243
ggt_1255	.	-0.120468	5.76996	0.0605003	0.805707	0.999243
ggt_3007	.	-0.120798	3.87514	0.0195239	0.888875	0.999243
ggt_2178	Protein FAM8A1	-0.121324	8.91807	0.135659	0.712636	0.999243
ggt_1048	Latent-transforming growth factor beta-binding protein 4	-0.121664	5.57778	0.0604801	0.805739	0.999243
ggt_1675	Band 3 anion transport protein	-0.12176	3.76203	0.018007	0.893252	0.999243
ggt_2510	.	-0.121761	3.76203	0.0180044	0.89326	0.999243
ggt_2014	Guanine nucleotide-binding protein-like 1	-0.121819	7.97982	0.109507	0.740706	0.999243
ggt_686	UPF0598 protein C8orf82 homolog	-0.121875	7.30714	0.0967795	0.755729	0.999243
ggt_2729	Membrane-associated guanylate kinase, WW and PDZ domain-containing protein 3	-0.122207	6.55913	0.0794359	0.778063	0.999243
ggt_2128	Histone-lysine N-methyltransferase EHMT2	-0.122279	8.29693	0.109624	0.740573	0.999243
ggt_2392	Delta(3,5)-Delta(2,4)-dienoyl-CoA isomerase, mitochondrial	-0.122318	6.05823	0.0778115	0.780285	0.999243
ggt_2900	Transcription factor NF-E2 45 kDa subunit	-0.122911	9.94269	0.144476	0.703871	0.999243
ggt_2037	Coiled-coil domain-containing protein 22	-0.123007	9.51338	0.170079	0.680041	0.999243
ggt_1141	.	-0.123292	6.83036	0.0911781	0.762685	0.999243
ggt_2076	WD repeat-containing protein 25	-0.123442	7.625	0.0832435	0.772949	0.999243
ggt_646	Tripartite motif-containing protein 59	-0.123481	4.4866	0.0298157	0.862909	0.999243
ggt_2791	.	-0.123568	8.24951	0.116869	0.732456	0.999243
ggt_2825	DNA-directed RNA polymerase II subunit RPB7	-0.124	8.5288	0.108242	0.742155	0.999243
ggt_1295	Methyl-CpG-binding domain protein 1	-0.124909	7.14482	0.108871	0.741433	0.999243
ggt_1715	.	-0.125858	6.74741	0.0941326	0.758988	0.999243
ggt_172	Amphoterin-induced protein 1	-0.126084	4.4085	0.0335035	0.854767	0.999243
ggt_1197	Protein CASC5	-0.12793	5.24031	0.0543578	0.815647	0.999243
ggt_2480	Guanine nucleotide-binding protein-like 3-like protein	-0.127978	8.53272	0.128103	0.720407	0.999243
ggt_1118	.	-0.128017	4.74064	0.0281596	0.866734	0.999243
ggt_46	Uncharacterized protein C11orf95	-0.128248	3.63064	0.0167888	0.896905	0.999243
ggt_2673	Male-enhanced antigen 1	-0.128524	8.74327	0.142375	0.705931	0.999243
ggt_2614	.	-0.129078	4.73824	0.0398409	0.841792	0.999243
ggt_1838	Transcriptional repressor protein YY1	-0.129199	8.72046	0.150245	0.698301	0.999243
ggt_2906	Coiled-coil domain-containing protein 9	-0.129496	8.1294	0.107571	0.742926	0.999243
ggt_2795	.	-0.130329	6.03172	0.0828659	0.773451	0.999243
ggt_1443	THAP domain-containing protein 11	-0.130645	5.06154	0.0508728	0.821551	0.999243
ggt_2991	Calpain small subunit 1	-0.130859	12.1766	0.135017	0.713286	0.999243
ggt_1388	Programmed cell death protein 4	-0.130908	7.77697	0.122109	0.726758	0.999243
ggt_2094	G-protein coupled receptor 42	-0.131282	6.1401	0.046139	0.829923	0.999243
ggt_1178	Beta-1,3-galactosyltransferase 4	-0.131431	5.19567	0.0564343	0.812223	0.999243
ggt_1177	S-antigen protein	-0.131463	10.1607	0.190049	0.662876	0.999243
ggt_649	F-box/LRR-repeat protein 3	-0.131484	10.4997	0.181069	0.670456	0.999243
ggt_674	Protein PRRC2A	-0.131764	7.98203	0.119482	0.729598	0.999243
ggt_1049	Rho GTPase-activating protein 1	-0.132002	7.65104	0.124798	0.723888	0.999243
ggt_2175	Antho-RFamide neuropeptides type 2	-0.133212	5.98049	0.0867674	0.768328	0.999243
ggt_1997	T-cell receptor alpha chain V region CTL-L17	-0.134235	9.77893	0.141052	0.707237	0.999243
ggt_1723	.	-0.134348	3.49387	0.0172025	0.89565	0.999243
ggt_2315	.	-0.134524	4.08194	0.0214255	0.883626	0.999243
ggt_1676	Staphylococcal nuclease domain-containing protein 1	-0.135082	9.48491	0.187866	0.664699	0.999243
ggt_1279	Drebrin-like protein B	-0.135691	6.31582	0.0882624	0.766398	0.999243
ggt_2441	Rhomboid domain-containing protein 2	-0.136817	6.33042	0.096633	0.755908	0.999243
ggt_2361	Vacuolar protein sorting-associated protein 16 homolog	-0.137061	9.74585	0.211366	0.645699	0.999243
ggt_546	Calpain-1 catalytic subunit	-0.137577	4.95838	0.0537214	0.81671	0.999243
ggt_273	Intermediate filament family orphan 1	-0.137748	3.6315	0.0237165	0.877609	0.999243
ggt_2999	Frizzled-8	-0.137982	3.98682	0.0192755	0.88958	0.999243
ggt_2458	Rho-related BTB domain-containing protein 2	-0.138607	6.22808	0.107771	0.742696	0.999243
ggt_2695	.	-0.138939	4.15447	0.0305165	0.861323	0.999243
ggt_2597	Serine/threonine-protein phosphatase 4 regulatory subunit 3B {ECO:0000250|UniProtKB:Q5MIZ7}	-0.139672	11.5877	0.177969	0.673124	0.999243
ggt_864	CXXC-type zinc finger protein 4	-0.139854	4.95935	0.0564243	0.812239	0.999243
ggt_1813	Uncharacterized protein PFD1115c	-0.140758	8.69394	0.183625	0.668276	0.999243
ggt_615	Host cell factor 1	-0.141064	7.48746	0.137397	0.710882	0.999243
ggt_2043	snRNA-activating protein complex subunit 2	-0.141273	6.93963	0.0951958	0.757673	0.999243
ggt_2660	.	-0.141358	5.83378	0.06491	0.798897	0.999243
ggt_1947	.	-0.141631	4.55145	0.0412768	0.839005	0.999243
ggt_1230	.	-0.14195	5.70418	0.0707504	0.790247	0.999243
ggt_1619	Thymosin beta-15B	-0.142099	8.06901	0.0625049	0.80258	0.999243
ggt_1050	Thrombospondin-3	-0.14238	6.22465	0.0213395	0.883858	0.999243
ggt_2232	Cytochrome b-c1 complex subunit 7	-0.14245	9.47585	0.134146	0.714171	0.999243
ggt_1667	Probable ribosome biogenesis protein RLP24	-0.143619	10.1725	0.175471	0.675294	0.999243
ggt_27	Protein KRI1 homolog	-0.143634	6.2265	0.112166	0.737691	0.999243
ggt_2304	Extended synaptotagmin-2	-0.143678	9.78571	0.221138	0.638174	0.999243
ggt_2387	Endogenous retrovirus group K member 8 Pol protein	-0.145053	4.67026	0.0468095	0.828711	0.999243
ggt_503	Sodium/potassium-transporting ATPase subunit beta-2	-0.145475	4.05144	0.021998	0.882093	0.999243
ggt_1154	Protein CNPPD1	-0.145797	10.3145	0.255026	0.613558	0.999243
ggt_1448	Methionine--tRNA ligase, cytoplasmic	-0.146582	9.17648	0.233555	0.6289	0.999243
ggt_2210	Protein transport protein Sec31B	-0.147567	6.15933	0.116444	0.732924	0.999243
ggt_337	E3 ubiquitin-protein ligase ZNRF1	-0.147773	8.69439	0.189317	0.663486	0.999243
ggt_2274	Hydrolethalus syndrome protein 1 homolog	-0.147868	5.66558	0.0931981	0.76015	0.999243
ggt_2951	ADP-ribosylation factor 3	-0.148166	9.72528	0.179747	0.671591	0.999243
ggt_1034	Low affinity immunoglobulin epsilon Fc receptor	-0.148309	8.7511	0.195526	0.658357	0.999243
ggt_1343	.	-0.148415	3.33519	0.0162901	0.89844	0.999243
ggt_785	Eukaryotic translation initiation factor 3 subunit G {ECO:0000255|HAMAP-Rule:MF_03006}	-0.148697	11.9029	0.187553	0.664961	0.999243
ggt_2181	Bardet-Biedl syndrome 10 protein homolog	-0.14929	6.41486	0.073873	0.785779	0.999243
ggt_1688	HMG box transcription factor BBX	-0.149362	4.94791	0.0561204	0.812736	0.999243
ggt_1365	FACT complex subunit SPT16	-0.150091	9.90804	0.281824	0.595508	0.999243
ggt_1369	CCR4-NOT transcription complex subunit 3	-0.150502	8.7011	0.203607	0.651825	0.999243
ggt_2023	Proline-rich P65 protein	-0.151404	7.00214	0.136977	0.711305	0.999243
ggt_1346	BRISC and BRCA1-A complex member 1	-0.151931	8.20078	0.158776	0.690286	0.999243
ggt_2166	RanBP-type and C3HC4-type zinc finger-containing protein 1	-0.152269	6.56065	0.144715	0.703638	0.999243
ggt_1478	IgA FC receptor	-0.152997	8.85226	0.213838	0.643775	0.999243
ggt_1227	.	-0.153034	6.01702	0.11599	0.733425	0.999243
ggt_2041	CDP-diacylglycerol--inositol 3-phosphatidyltransferase	-0.153224	7.84108	0.144108	0.70423	0.999243
ggt_891	ER membrane protein complex subunit 10	-0.153793	7.74751	0.104356	0.746664	0.999243
ggt_2444	RNA-directed DNA polymerase from mobile element jockey	-0.153837	8.38158	0.16001	0.689147	0.999243
ggt_1403	.	-0.154091	9.17631	0.182001	0.669659	0.999243
ggt_1661	.	-0.154901	3.62732	0.0297702	0.863013	0.999243
ggt_2470	Sn1-specific diacylglycerol lipase beta	-0.154923	3.62732	0.0297532	0.863051	0.999243
ggt_2321	DNA (cytosine-5)-methyltransferase 1	-0.155186	6.8854	0.157889	0.691107	0.999243
ggt_664	Histone-lysine N-methyltransferase SETD1A	-0.155788	4.54649	0.0438587	0.834117	0.999243
ggt_1462	Thioredoxin-interacting protein	-0.156089	15.1564	0.117977	0.731239	0.999243
ggt_2018	.	-0.156198	6.32016	0.127863	0.720659	0.999243
ggt_1658	Selenide, water dikinase 2	-0.157082	7.06478	0.152309	0.696339	0.999243
[truncated: 935 more rows]
