# Supplementary material for: Transcriptome Profile of the Chicken Thrombocyte: New Implications as an Advanced Immune Effector Cell
Source: PLoS One. 2016 Oct 6;11(10):e0163890. doi: 10.1371/journal.pone.0163890 (PMC5053482; doi:10.1371/journal.pone.0163890)
Supplement: S10 Table — (XLSX) [file pone.0163890.s011.xlsx]

## Sheet: Sheet1
	Gene Symbol	Thrombocyte		Macrophage		Heterophil		Dendritic Cell
		Control	LPS	Control	LPS	Control	LPS	Control	LPS
TLRs	TLR1LA	+	+	++	+++	++	++	++	+++
	TLR1LB	+	+	+	+	±	±	+	±
	TLR2-2	±	±	+	+	±	±	++	+
	TLR3	+	+	++	++	++	++	++	+++
	TLR4	++	++	+	++	+	+	++	++
	TLR5	±	±	++	++	+	+	++	++
	TLR7	++	++	+++	++	++	+++	+++	++
	TLR15	+	++	++	++	+	+	+	+
	TLR21	+	+	±	±	+	+	+	+
TLR Associated Molecules	IRAK2	++	++	++	+++	++	++	++	+++
	IRAK4	+	+	++	+	+	+	++	+
	IRF1	++	++	++	+++	++	++	++	+++
	IRF2	++	++	++	++	++	++	++	++
	IRF3	++	++	++	+++	++	++	++	+++
	IRF4	++	++	±	++	++	++	±	+
	IRF5	+	+	++	++	+	+	++	++
	IRF6	±	±	+	++	±	±	+	+
	IRF8	++	++	++	++	++	+	+++	++
	IRF10	+	+	+	++	+	+	+	++
	MYD88	+	+	++	++	++	++	+++	++
	NFKB1	+++	+++	++	++	++	++	++	+++
	NFKB2	++	++	++	++	++	++	++	++
	TRAM1	++	++	++	++	++	++	++	++
	TRAM2	+	+	++	++	+	+	++	++
Cytokines	IL1β	+	+++	+	++++	+++	++++	+	+++
	IL6	±	++	±	++	±	++	±	+
	IL8	±	++	++	++++	+++	++++	++	++++
	IL12β	±	+	+	++	++	++	+	+
Costimulatory Markers	CD40	+	++	+	++	+	++	++	++
	CD80	+	+	++	++	+	+	++	++
MHC	BFIV21 (MHCI)	+++	+++	+++	+++	+++	+++	+++	+++
	BLB1 (MHCII)	++	++	++	++	++	++	+++	++
